# Supplementary material for: Causal inference on microbiome-metabolome relations in observational host-microbiome data via in silico in vivo association pattern analyses
Source: Cell Rep Methods. 2023 Oct 16;3(10):100615. doi: 10.1016/j.crmeth.2023.100615 (PMC10626217; doi:10.1016/j.crmeth.2023.100615)
Supplement: Table S1. In vivo and in silico association statistics for all species presence metabolite analysis, related to Figure 5 [file mmc2.xlsx]

## Sheet: Table S1
Table S1: In vivo and in silico association statistics for all species-presence metabolite analysis
KeggID	Metabolite	pan-species model (AGORA)	Regression coefficient (In silico) (95%-CI)	Regression coefficient (In vivo) (95%-CI)	p-value (in vivo)	FDR (in vivo)
C00147	Adenine	panStreptococcus_gordonii	8.695679(2.880851,14.510506)	-0.030589(-0.192236,0.131057)	0.709817011040031	0.868802358816966
C00147	Adenine	panBlautia_hydrogenotrophica	-1.780669(-8.729137,5.167799)	-0.173364(-0.333909,-0.012819)	0.0344056679664444	0.145245088450613
C00147	Adenine	panAnaerobutyricum_hallii	8.41812(1.179552,15.656687)	0.14427(-0.032364,0.320903)	0.109015438255079	0.301771675248847
C00147	Adenine	panRuminococcus_bromii	-0.703339(-6.310779,4.904102)	0.005752(-0.131702,0.143207)	0.934408973472481	0.97656551797987
C00147	Adenine	panClostridium_clostridioforme	-1.795822(-7.74055,4.148907)	-0.16328(-0.301744,-0.024817)	0.0209861067384165	0.101834222861824
C00147	Adenine	panLactobacillus_salivarius	7.734625(1.19243,14.276821)	0.151115(-0.060017,0.362247)	0.159986652541516	0.383017581100759
C00147	Adenine	panAlistipes_putredinis	2.020616(-4.127328,8.168561)	-0.02885(-0.183522,0.125821)	0.71378641626954	0.870555402875441
C00147	Adenine	panEubacterium_siraeum	-0.419018(-6.173323,5.335288)	0.038812(-0.097019,0.174643)	0.574272677458066	0.785753678864041
C00147	Adenine	panBlautia_producta	-0.816553(-8.373321,6.740215)	-0.075144(-0.25327,0.102982)	0.407038788500626	0.659299653302771
C00147	Adenine	panEubacterium_brachy	5.130558(-2.091644,12.352759)	-0.177982(-0.420116,0.064152)	0.149047117094399	0.36595531791657
C00147	Adenine	panClostridium_innocuum	-1.847398(-9.282195,5.587399)	-0.234902(-0.404722,-0.065081)	0.0068745819066249	0.0464496817193565
C00147	Adenine	panEubacterium_rectale	-0.263334(-6.523349,5.996681)	0.099809(-0.052979,0.252596)	0.199557235048714	0.440769477834028
C00147	Adenine	panLactobacillus_fermentum	12.863565(5.851451,19.875679)	0.201136(-0.059205,0.461477)	0.129446154671781	0.334789084372021
C00147	Adenine	panParvimonas_micra	9.425151(2.940077,15.910225)	-0.197829(-0.449817,0.054158)	0.123388802237531	0.326314794004748
C00147	Adenine	panStreptococcus_australis	1.951236(-3.679267,7.581739)	-0.107564(-0.24487,0.029742)	0.124195668436073	0.327363466294259
C00147	Adenine	panAnaerotruncus_colihominis	3.585041(-2.010574,9.180655)	0.006058(-0.133174,0.145291)	0.931808078196159	0.975250152035582
C00147	Adenine	panMegasphaera_elsdenii	-3.5648(-11.994226,4.864626)	0.133907(-0.054311,0.322124)	0.162496212277527	0.386393849604878
C00147	Adenine	panDorea_longicatena	-0.303589(-6.332659,5.725481)	-0.006549(-0.160977,0.147879)	0.933532420354037	0.976160029238449
C00147	Adenine	panBifidobacterium_pseudocatenulatum	0.464891(-5.026596,5.956377)	0.213726(0.079498,0.347954)	0.00190336603117935	0.018641790834786
C00147	Adenine	panAcidaminococcus_fermentans	3.735983(-4.272301,11.744267)	0.385617(0.158074,0.613161)	0.000963381435914023	0.011305938965969
C00147	Adenine	panSolobacterium_moorei	6.532934(1.0466,12.019267)	0.018668(-0.125259,0.162595)	0.79868181514321	0.918342880127685
C00147	Adenine	panBacteroides_cellulosilyticus	1.735551(-3.662646,7.133748)	-0.063982(-0.197329,0.069364)	0.345747891308888	0.607167028639998
C00147	Adenine	panRoseburia_hominis	5.11226(-1.056787,11.281307)	0.032214(-0.118826,0.183253)	0.674948082460989	0.847115281272177
C00147	Adenine	panBacteroides_xylanisolvens	1.994775(-4.731644,8.721193)	-0.159319(-0.334812,0.016175)	0.0750153810392558	0.240965805974973
C00147	Adenine	panParaprevotella_xylaniphila	1.21561(-4.79298,7.224201)	-0.001198(-0.143536,0.141139)	0.986790012197747	0.994817875899911
C00147	Adenine	panEnterobacter_cloacae	5.855951(-0.097429,11.809331)	0.017645(-0.156893,0.192183)	0.842415313152009	0.935470777089184
C00147	Adenine	panCampylobacter_concisus	15.433721(7.595923,23.271518)	0.115927(-0.156799,0.388654)	0.403482999607038	0.656614973092944
C00147	Adenine	panStreptococcus_parasanguinis	9.83155(-0.97475,20.637849)	-0.059395(-0.323882,0.205091)	0.658811015532747	0.837210627466642
C00147	Adenine	panAcidaminococcus_intestini	-1.524884(-9.524121,6.474353)	0.12219(-0.07404,0.318421)	0.22134515545464	0.468796966654585
C00147	Adenine	panBlautia_obeum	4.950566(-7.554839,17.45597)	0.170716(-0.091595,0.433026)	0.201233263879975	0.442923779930807
C00147	Adenine	panBacteroides_uniformis	-0.974072(-13.816026,11.867883)	-0.173493(-0.453065,0.106079)	0.222919590565803	0.470444512226537
C00147	Adenine	panErysipelatoclostridium_ramosum	-3.9365(-9.472344,1.599345)	-0.033903(-0.170716,0.10291)	0.626098569870956	0.817218072218928
C00147	Adenine	panBacteroides_plebeius	0.576044(-4.892502,6.04459)	-0.033656(-0.168642,0.101331)	0.62398183355419	0.816619160549765
C00147	Adenine	panBacteroides_eggerthii	4.444501(-1.021655,9.910657)	-0.070024(-0.231382,0.091334)	0.393724884671969	0.649061319781018
C00147	Adenine	panBacteroides_fragilis	-3.822233(-9.296162,1.651697)	-0.103449(-0.241126,0.034228)	0.140251634882779	0.352370658907001
C00147	Adenine	panBacteroides_salyersiae	-3.287048(-10.312545,3.738449)	0.052416(-0.125315,0.230146)	0.562046394759061	0.777319195002777
C00147	Adenine	panBacteroides_caccae	1.135041(-4.597059,6.867141)	0.018769(-0.120558,0.158096)	0.791083410310175	0.913632747861115
C00147	Adenine	panFlavonifractor_plautii	7.05445(-0.578222,14.687121)	0.021789(-0.160396,0.203975)	0.814062108564352	0.925001557994149
C00147	Adenine	panMegamonas_hypermegale	-1.324982(-8.343519,5.693554)	-0.019527(-0.191012,0.151958)	0.822816522698689	0.928413052295344
C00147	Adenine	panDorea_formicigenerans	2.302479(-3.750627,8.355584)	0.156351(0.008742,0.303961)	0.0379692062580672	0.15565999558137
C00147	Adenine	panBlautia_gnavus	-1.047699(-8.046898,5.9515)	-0.131844(-0.312284,0.048596)	0.151472694127603	0.369752526410447
C00147	Adenine	panBifidobacterium_dentium	7.296816(1.017546,13.576086)	0.080622(-0.086024,0.247268)	0.341777892454518	0.6028480732371
C00147	Adenine	panVeillonella_parvula	3.065325(-3.581372,9.712022)	0.06495(-0.103498,0.233398)	0.448518890738595	0.689869702614098
C00147	Adenine	panBarnesiella_intestinihominis	-0.446859(-5.919594,5.025876)	-0.049239(-0.186743,0.088266)	0.481495671825125	0.713274033220834
C00147	Adenine	panCitrobacter_freundii	10.841831(1.429406,20.254256)	-0.237311(-0.532724,0.058101)	0.114943580728567	0.313535959095699
C00147	Adenine	panCollinsella_aerofaciens	1.526572(-5.827089,8.880234)	0.074358(-0.115458,0.264175)	0.441310132462839	0.684977777945816
C00147	Adenine	panGranulicatella_adiacens	6.772672(1.112746,12.432598)	-0.039089(-0.20173,0.123553)	0.636538206544206	0.823641955970395
C00147	Adenine	panParabacteroides_merdae	7.508192(0.073285,14.9431)	0.195406(0.010394,0.380418)	0.0385200898456282	0.157147809109883
C00147	Adenine	panEubacterium_ventriosum	3.49106(-2.262236,9.244356)	0.077161(-0.070102,0.224425)	0.303262581966629	0.563051036261853
C00147	Adenine	panClostridium_asparagiforme	1.465145(-4.26492,7.19521)	-0.006402(-0.147397,0.134594)	0.928853385278323	0.974326848030497
C00147	Adenine	panAnaerostipes_caccae	-9.111929(-16.618001,-1.605856)	0.014701(-0.211796,0.241199)	0.898430541269211	0.958691722835172
C00147	Adenine	panAtopobium_parvulum	3.677935(-1.912964,9.268835)	0.054443(-0.10271,0.211596)	0.495866079726767	0.723960852973387
C00147	Adenine	panStreptococcus_infantis	6.06132(0.439329,11.683312)	0.00836(-0.133331,0.15005)	0.907633549714513	0.963020035286884
C00147	Adenine	panBurkholderiales_bacterium_1_1_47	2.977181(-3.007854,8.962215)	0.01185(-0.137474,0.161175)	0.875984574199565	0.95081742727189
C00147	Adenine	panStreptococcus_salivarius	3.681154(-12.910081,20.272388)	0.073054(-0.268267,0.414375)	0.673866426935026	0.846714876306137
C00147	Adenine	panFusobacterium_ulcerans	-2.400363(-10.887794,6.087067)	-0.128029(-0.295354,0.039295)	0.133157929951413	0.341417445034229
C00147	Adenine	panBacillus_subtilis	2.731372(-5.069061,10.531804)	0.019753(-0.182347,0.221853)	0.84758294778245	0.936755250190078
C00147	Adenine	panBifidobacterium_bifidum	1.884978(-5.86458,9.634537)	0.208006(0.000891,0.415121)	0.0490294593129511	0.184657605480257
C00147	Adenine	panDesulfovibrio_piger	10.329349(3.509429,17.149268)	-0.012258(-0.192065,0.16755)	0.893352952746455	0.957189542612906
C00147	Adenine	panStreptococcus_constellatus	-5.090757(-12.788783,2.607269)	-0.193631(-0.455493,0.06823)	0.146645081451163	0.361947958912197
C00147	Adenine	panStreptococcus_cristatus	6.359135(-1.341312,14.059582)	-0.216917(-0.424728,-0.009107)	0.0408311212616456	0.163613638268025
C00147	Adenine	panCoprococcus_catus	1.903436(-3.805964,7.612836)	0.061265(-0.076996,0.199525)	0.383848225542468	0.641647148825644
C00147	Adenine	panHungatella_hathewayi	2.26242(-3.390295,7.915134)	-0.131392(-0.268999,0.006214)	0.0612055021106575	0.212398772413537
C00147	Adenine	panPrevotella_copri	-3.744272(-9.288108,1.799564)	-0.020269(-0.16312,0.122582)	0.780231750324843	0.907714311578091
C00147	Adenine	panTyzzerella_nexilis	-4.169222(-9.961203,1.62276)	-0.064315(-0.214102,0.085472)	0.398743275676913	0.652890034667054
C00147	Adenine	panRoseburia_intestinalis	5.469612(-0.031768,10.970992)	0.108473(-0.032381,0.249327)	0.130674711498148	0.336670630010702
C00147	Adenine	panEubacterium_ramulus	1.115968(-4.659445,6.891381)	0.076434(-0.063947,0.216815)	0.28476420251308	0.543418220268514
C00147	Adenine	panOdoribacter_splanchnicus	1.730529(-3.937238,7.398295)	0.040969(-0.096289,0.178228)	0.557329449143433	0.774049388948579
C00147	Adenine	panIntestinibacter_bartlettii	2.983643(-2.561237,8.528524)	0.059695(-0.086157,0.205548)	0.421147073030006	0.670746793076088
C00147	Adenine	panRothia_dentocariosa	5.045486(-4.068111,14.159084)	-0.14188(-0.386697,0.102937)	0.254952517458314	0.509905034916628
C00147	Adenine	panBifidobacterium_longum	7.868366(0.401012,15.335721)	0.157281(-0.037414,0.351977)	0.112927736204284	0.310037261334468
C00147	Adenine	panCoprococcus_comes	3.68282(-1.843471,9.209111)	0.037731(-0.098436,0.173898)	0.585904504453281	0.791104713564896
C00147	Adenine	panParasutterella_excrementihominis	2.16075(-3.374585,7.696086)	0.057801(-0.08338,0.198983)	0.421002218482821	0.670649736917422
C00147	Adenine	panAlistipes_indistinctus	1.784272(-3.849357,7.417901)	-0.009133(-0.155622,0.137356)	0.90241947271266	0.960337739802873
C00147	Adenine	panBacteroides_clarus	9.490571(3.724153,15.256988)	-0.007699(-0.180664,0.165266)	0.930248550034859	0.974562916658014
C00147	Adenine	panClostridium_citroniae	1.954654(-3.844577,7.753885)	-0.082384(-0.229323,0.064556)	0.270714479610327	0.527052404639643
C00147	Adenine	panFusobacterium_nucleatum	6.243452(-0.2043,12.691205)	-0.273803(-0.443769,-0.103837)	0.00168545596121068	0.0170923832485714
C00147	Adenine	panOribacterium_sinus	7.572798(0.00183,15.143766)	-0.030312(-0.23448,0.173857)	0.770330020138012	0.90205610288987
C00147	Adenine	panFaecalibacterium_prausnitzii	7.335515(-4.395032,19.066062)	0.146523(-0.085684,0.37873)	0.215255119465963	0.461954595803431
C00147	Adenine	panBacteroides_massiliensis	12.536485(7.149051,17.923919)	0.092171(-0.060759,0.245102)	0.236491849348147	0.486497518659045
C00147	Adenine	panGemella_haemolysans	6.004511(-0.402584,12.411605)	-0.290933(-0.463482,-0.118383)	0.00102147799223981	0.0118313798753341
C00147	Adenine	panVeillonella_atypica	4.578655(-1.310988,10.468298)	0.04495(-0.103577,0.193476)	0.551858728395052	0.769578600127946
C00147	Adenine	panBifidobacterium_breve	-7.526985(-16.091079,1.037108)	0.120674(-0.134765,0.376114)	0.353229231971914	0.615418046004923
C00147	Adenine	panPeptostreptococcus_stomatis	3.095212(-3.241078,9.431502)	-0.194547(-0.387574,-0.00152)	0.0482346198980284	0.182611567929984
C00147	Adenine	panBacteroides_intestinalis	2.276756(-4.104645,8.658157)	0.079592(-0.090315,0.249498)	0.357287145797671	0.618998237419247
C00147	Adenine	panClostridium_bolteae	-1.665615(-9.822971,6.491741)	-0.182589(-0.417817,0.052639)	0.127659983942407	0.332223572669397
C00147	Adenine	panAlistipes_onderdonkii	-0.370436(-6.184439,5.443568)	0.031605(-0.114083,0.177293)	0.669707583279934	0.844211830532056
C00147	Adenine	panEscherichia_coli	3.055423(-2.830764,8.941611)	-0.076164(-0.219722,0.067394)	0.297242489449173	0.557251225821673
C00147	Adenine	panDesulfovibrio_desulfuricans	3.22695(-3.692669,10.14657)	-0.089107(-0.277985,0.099771)	0.353890119279486	0.615916775540429
C00147	Adenine	panRuminococcus_callidus	0.585093(-4.946863,6.117049)	0.113201(-0.0249,0.251303)	0.107760383334657	0.299763655973052
C00147	Adenine	panMegamonas_funiformis	-3.984852(-11.588056,3.618352)	-0.099292(-0.270744,0.072159)	0.255283016643365	0.510310622564726
C00147	Adenine	panDialister_invisus	-3.672452(-10.078442,2.733537)	0.017842(-0.143213,0.178896)	0.827546074328946	0.929784252569766
C00147	Adenine	panMethanobrevibacter_smithii	3.957814(-2.914364,10.829992)	0.045598(-0.15318,0.244376)	0.651962763257649	0.833156973054444
C00147	Adenine	panParaprevotella_clara	-1.375527(-7.693572,4.942518)	0.065776(-0.091172,0.222723)	0.410115680025757	0.661615768018944
C00147	Adenine	panAnaerostipes_hadrus	6.272061(0.568919,11.975203)	0.061896(-0.075123,0.198914)	0.374675726467084	0.634522693642744
C00147	Adenine	panRoseburia_inulinivorans	2.852038(-3.936531,9.640606)	0.149494(-0.016182,0.315171)	0.0767891283838931	0.243669472128518
C00147	Adenine	panBacteroides_stercoris	0.855337(-5.529164,7.239839)	0.090558(-0.059341,0.240458)	0.235386214065548	0.485169629927987
C00147	Adenine	panGordonibacter_pamelaeae	-0.983005(-7.098905,5.132895)	-0.016579(-0.17292,0.139762)	0.834812680475694	0.932223698675556
C00147	Adenine	panBacteroides_ovatus	-7.804007(-17.966725,2.358711)	-0.308552(-0.586115,-0.03099)	0.0294749550110005	0.130289734761015
C00147	Adenine	panEubacterium_callanderi	-2.205787(-11.406605,6.995031)	-0.07593(-0.295259,0.143398)	0.496161330708322	0.724028933112536
C00147	Adenine	panBacteroides_nordii	8.189499(1.657771,14.721226)	-0.077786(-0.234715,0.079144)	0.330072216768221	0.592262495826588
C00147	Adenine	panPseudoflavonifractor_capillosus	2.169347(-3.410008,7.748703)	-0.060108(-0.200298,0.080083)	0.399420930708684	0.653700151247108
C00147	Adenine	panBlautia_torques	7.088635(-8.444207,22.621476)	0.251123(-0.444932,0.947178)	0.478207406929603	0.711032463631209
C00147	Adenine	panParabacteroides_goldsteinii	2.860547(-2.613844,8.334937)	0.021562(-0.113934,0.157058)	0.754342571873815	0.893009307423423
C00147	Adenine	panFaecalitalea_cylindroides	5.012401(-2.139089,12.163891)	0.062304(-0.129648,0.254256)	0.523421059816917	0.747959570998288
C00147	Adenine	panHaemophilus_parainfluenzae	10.839773(3.518585,18.160961)	-0.065807(-0.224243,0.092629)	0.414300089317557	0.665037571801119
C00147	Adenine	panHoldemanella_biformis	5.232488(-0.526707,10.991683)	0.08446(-0.058784,0.227703)	0.246792737038869	0.499839724889671
C00147	Adenine	panFusobacterium_mortiferum	-5.084289(-11.718505,1.549927)	-0.062999(-0.218713,0.092715)	0.426500479986405	0.674406382286119
C00147	Adenine	panSchaalia_odontolytica	4.348199(-1.294266,9.990664)	-0.023523(-0.176404,0.129358)	0.762225471771543	0.897826064501451
C00147	Adenine	panStreptococcus_mutans	6.913836(0.249962,13.57771)	-0.004796(-0.206124,0.196532)	0.962632720940121	0.987643783071688
C00147	Adenine	panBacteroides_finegoldii	3.547372(-2.419808,9.514552)	-0.054908(-0.196662,0.086846)	0.446439950044635	0.68913929950216
C00147	Adenine	panRuminococcaceae_bacterium_D16	6.525954(0.895128,12.15678)	0.019777(-0.11769,0.157244)	0.777252865634605	0.905625760982468
C00147	Adenine	panBacteroides_faecis	3.214055(-2.33425,8.76236)	0.069157(-0.07434,0.212653)	0.343625292996603	0.605034884694614
C00147	Adenine	panBifidobacterium_adolescentis	3.31626(-2.287731,8.92025)	0.183197(0.043925,0.322469)	0.0101157423083719	0.0615727437383916
C00147	Adenine	panRuminococcus_sp_5_1_39BFAA	-0.295118(-5.736585,5.146348)	-0.071839(-0.209435,0.065757)	0.304984105884009	0.564818658976882
C00147	Adenine	panRothia_mucilaginosa	4.818229(-1.066442,10.7029)	-0.081233(-0.233275,0.070809)	0.293863667783867	0.553451633286806
C00147	Adenine	panBacteroides_dorei	0.308779(-7.838384,8.455941)	0.186989(0.004545,0.369434)	0.0445954547173944	0.174111809526828
C00147	Adenine	panAbiotrophia_defectiva	-1.048299(-9.823765,7.727167)	-0.158235(-0.458274,0.141803)	0.300125225794668	0.559636211981098
C00147	Adenine	panParabacteroides_johnsonii	0.976224(-4.924192,6.876639)	-0.023947(-0.170752,0.122858)	0.748395976466486	0.889916351283654
C00147	Adenine	panStreptococcus_thermophilus	1.77757(-3.725956,7.281095)	0.181019(0.043971,0.318067)	0.00981187592573977	0.0602277360971676
C00147	Adenine	panAkkermansia_muciniphila	6.175268(0.787972,11.562564)	0.154259(0.019025,0.289493)	0.025519318533759	0.117415310144964
C00147	Adenine	panActinomyces_graevenitzii	-3.041818(-11.323551,5.239915)	-0.189844(-0.410496,0.030808)	0.0914531443844272	0.270289594565079
C00147	Adenine	panEubacterium_eligens	9.157166(3.32858,14.985751)	0.079404(-0.066414,0.225222)	0.284707133411704	0.543418220268514
C00147	Adenine	panRuminococcus_lactaris	-1.204755(-7.503007,5.093497)	0.011513(-0.152339,0.175365)	0.890101867840213	0.95551355685197
C00147	Adenine	panEggerthella_lenta	0.399201(-5.136657,5.935059)	-0.074553(-0.208315,0.05921)	0.273551750160929	0.531023946389639
C00147	Adenine	panBacteroides_thetaiotaomicron	1.046397(-8.818607,10.911402)	0.066834(-0.197199,0.330866)	0.618706195554868	0.81300557627006
C00147	Adenine	panBacteroides_vulgatus	10.366755(1.579159,19.154351)	0.034448(-0.156983,0.225878)	0.723455767778096	0.876040395044751
C00147	Adenine	panPhascolarctobacterium_succinatutens	11.182136(5.919403,16.444869)	-0.057048(-0.202638,0.088541)	0.441186489724904	0.684918886146354
C00147	Adenine	panStreptococcus_vestibularis	6.162715(0.587039,11.738392)	0.053333(-0.093215,0.19988)	0.474381376480305	0.70745586132312
C00147	Adenine	panVeillonella_dispar	7.348937(1.74046,12.957414)	-0.018394(-0.168622,0.131833)	0.809726631518437	0.923552909818089
C00147	Adenine	panStreptococcus_anginosus	5.872364(0.321891,11.422836)	-0.002335(-0.163119,0.158448)	0.977214775988558	0.991733395517531
C00147	Adenine	panAlistipes_finegoldii	3.492767(-1.847699,8.833233)	-0.085066(-0.222087,0.051955)	0.222725154411348	0.470158329121895
C00147	Adenine	panStreptococcus_intermedius	9.405887(1.972592,16.839182)	-0.166768(-0.409918,0.076383)	0.178090520640785	0.410646116838186
C00147	Adenine	panHoldemania_filiformis	1.057044(-4.523825,6.637912)	-0.09498(-0.231221,0.041262)	0.171081733105071	0.398768668873132
C00147	Adenine	panSutterella_wadsworthensis	3.43365(-2.386693,9.253993)	0.092651(-0.049675,0.234976)	0.201122804491747	0.442802604269433
C00147	Adenine	panBilophila_wadsworthia	0.15945(-5.506672,5.825572)	0.017083(-0.126491,0.160657)	0.815000741912296	0.925001557994149
C00147	Adenine	panCatenibacterium_mitsuokai	0.547586(-6.096139,7.191311)	0.091922(-0.109142,0.292986)	0.368953056896442	0.628976401169954
C00147	Adenine	panGemella_sanguinis	1.49484(-4.780142,7.769822)	-0.165835(-0.33156,-0.00011)	0.0498496670614208	0.186369314819969
C00147	Adenine	panAdlercreutzia_equolifaciens	2.321045(-3.12055,7.762639)	0.131882(-0.002566,0.26633)	0.0545050306817115	0.197642561346751
C00147	Adenine	panClostridium_scindens	9.363387(1.108332,17.618442)	0.227723(0.024263,0.431183)	0.0283906834989312	0.12682970515565
C00147	Adenine	panPrevotella_stercorea	9.415416(3.916753,14.914079)	-0.003759(-0.174094,0.166577)	0.965387348823401	0.987955243897201
C00147	Adenine	panBacteroides_coprocola	-4.042677(-9.639428,1.554074)	0.090617(-0.053032,0.234266)	0.215384211751366	0.462107549078367
C00147	Adenine	panParabacteroides_distasonis	1.74547(-5.312657,8.803598)	-0.041115(-0.205654,0.123424)	0.623211648873804	0.816509425868761
C00147	Adenine	panAlistipes_shahii	2.320772(-3.729262,8.370806)	-0.017569(-0.161569,0.126431)	0.81039076358516	0.923966892394673
C00147	Adenine	panKlebsiella_pneumoniae	2.860618(-3.584201,9.305438)	-0.140054(-0.307495,0.027386)	0.100787501856558	0.285913520359455
C00147	Adenine	panStreptococcus_sanguinis	2.790766(-2.711436,8.292967)	-0.064449(-0.204147,0.075249)	0.364611080351696	0.625397215817122
C00147	Adenine	panClostridium_leptum	4.258068(-2.330115,10.846251)	0.056005(-0.104418,0.216429)	0.492545404482073	0.721749701617295
C00147	Adenine	panClostridium_symbiosum	-0.056104(-5.558438,5.446231)	-0.169193(-0.310996,-0.027391)	0.0195305391666044	0.0971077354336548
C00212	Adenosine	panStreptococcus_gordonii	-1.61444(-4.928002,1.699123)	-0.156533(-0.359542,0.046476)	0.130281722369652	0.336200040419199
C00212	Adenosine	panBlautia_hydrogenotrophica	-1.394726(-4.898388,2.108937)	-0.127764(-0.36322,0.107691)	0.286580933536762	0.545322576387096
C00212	Adenosine	panAnaerobutyricum_hallii	-6.369341(-10.262999,-2.475682)	-0.015064(-0.23043,0.200303)	0.890655074521535	0.955671377058298
C00212	Adenosine	panRuminococcus_bromii	-5.797676(-8.720084,-2.875269)	0.020988(-0.158286,0.200261)	0.818017133749663	0.926529610675639
C00212	Adenosine	panClostridium_clostridioforme	2.826051(-0.381609,6.03371)	-0.111843(-0.293184,0.069499)	0.225923199772899	0.473656404140873
C00212	Adenosine	panLactobacillus_salivarius	0.269246(-4.508006,5.046498)	-0.000547(-0.265109,0.264015)	0.996760174309139	0.998289366740646
C00212	Adenosine	panAlistipes_putredinis	-1.914117(-5.15758,1.329347)	-0.077091(-0.257727,0.103544)	0.401800114531765	0.655611783449952
C00212	Adenosine	panEubacterium_siraeum	-2.469783(-5.424047,0.48448)	0.200278(0.009585,0.39097)	0.039601257109516	0.160168647175735
C00212	Adenosine	panBlautia_producta	2.205759(-1.887966,6.299484)	0.06699(-0.166421,0.300401)	0.572767656078	0.784320148678655
C00212	Adenosine	panEubacterium_brachy	0.382427(-4.40549,5.170345)	-0.019816(-0.289471,0.249838)	0.885152992741651	0.954160064471443
C00212	Adenosine	panClostridium_innocuum	-0.866788(-5.190372,3.456797)	-0.126051(-0.356062,0.10396)	0.281824995620889	0.540554988186187
C00212	Adenosine	panEubacterium_rectale	-7.148034(-10.59748,-3.698587)	-0.048038(-0.24677,0.150695)	0.634768189999964	0.822881974773676
C00212	Adenosine	panLactobacillus_fermentum	1.618668(-2.879839,6.117174)	-0.018092(-0.313543,0.277359)	0.904198647365565	0.96126278531473
C00212	Adenosine	panParvimonas_micra	0.034022(-4.40518,4.473224)	-0.056104(-0.317708,0.2055)	0.673408485650912	0.846714876306137
C00212	Adenosine	panStreptococcus_australis	-3.551486(-6.536674,-0.566298)	-0.078073(-0.254906,0.098761)	0.385776620057292	0.64352468117259
C00212	Adenosine	panAnaerotruncus_colihominis	0.998401(-1.932867,3.929668)	-0.085938(-0.263241,0.091365)	0.341073406498865	0.602367476866369
C00212	Adenosine	panMegasphaera_elsdenii	-3.54139(-7.680619,0.59784)	0.166091(-0.101174,0.433356)	0.222416061468305	0.469720413942632
C00212	Adenosine	panDorea_longicatena	-3.591321(-6.921629,-0.261012)	0.004413(-0.189167,0.197992)	0.9642637969899	0.987955243897201
C00212	Adenosine	panBifidobacterium_pseudocatenulatum	-4.338179(-7.326166,-1.350191)	0.077312(-0.100569,0.255194)	0.393208254201091	0.648663430932594
C00212	Adenosine	panAcidaminococcus_fermentans	-0.415141(-5.28283,4.452548)	0.130257(-0.193393,0.453907)	0.429127995821806	0.675563698359592
C00212	Adenosine	panSolobacterium_moorei	2.456856(-0.530568,5.44428)	0.071502(-0.10476,0.247764)	0.425478402230546	0.67401851152161
C00212	Adenosine	panBacteroides_cellulosilyticus	-1.841348(-4.764046,1.081349)	-0.131515(-0.310335,0.047306)	0.148925691627135	0.365769553621408
C00212	Adenosine	panRoseburia_hominis	-3.190187(-6.452494,0.072119)	0.069572(-0.117493,0.256637)	0.464950649161617	0.699921941627358
C00212	Adenosine	panBacteroides_xylanisolvens	-0.319109(-4.069289,3.431071)	-0.17413(-0.381159,0.032899)	0.098969417446807	0.282486994369601
C00212	Adenosine	panParaprevotella_xylaniphila	-3.693016(-7.064623,-0.32141)	0.003789(-0.206358,0.213937)	0.971727306841638	0.989881851651992
C00212	Adenosine	panEnterobacter_cloacae	1.414977(-1.945443,4.775397)	-0.047081(-0.247064,0.152901)	0.64360471353927	0.828385508163348
C00212	Adenosine	panCampylobacter_concisus	4.346997(-0.96499,9.658984)	0.297391(0.007589,0.587192)	0.0443265417955064	0.173400744997399
C00212	Adenosine	panStreptococcus_parasanguinis	-2.021906(-6.624167,2.580354)	-0.183783(-0.456858,0.089292)	0.186460355957324	0.422758754224772
C00212	Adenosine	panAcidaminococcus_intestini	-0.64667(-4.378959,3.085619)	0.039158(-0.203964,0.28228)	0.751585850900882	0.891463088837506
C00212	Adenosine	panBlautia_obeum	-7.740277(-14.161465,-1.319089)	-0.070472(-0.373392,0.232448)	0.647532226533039	0.830270745139106
C00212	Adenosine	panBacteroides_uniformis	-3.984046(-11.914534,3.946441)	-0.284139(-0.652206,0.083928)	0.129830149091717	0.335359583562056
C00212	Adenosine	panErysipelatoclostridium_ramosum	2.168098(-0.831661,5.167856)	-0.073515(-0.250789,0.103758)	0.415242563524411	0.6658435253294
C00212	Adenosine	panBacteroides_plebeius	-4.818366(-7.693931,-1.942802)	-0.142098(-0.319252,0.035056)	0.11555672564301	0.314799906491469
C00212	Adenosine	panBacteroides_eggerthii	-0.263187(-3.180936,2.654563)	-0.087885(-0.306179,0.13041)	0.428974609016188	0.675539916306872
C00212	Adenosine	panBacteroides_fragilis	3.180727(0.186673,6.174781)	0.063135(-0.114023,0.240294)	0.483793467708061	0.714815637660577
C00212	Adenosine	panBacteroides_salyersiae	2.479445(-0.644091,5.602982)	-0.195711(-0.419836,0.028413)	0.0867784765016922	0.26190845324831
C00212	Adenosine	panBacteroides_caccae	-1.215519(-4.349143,1.918105)	0.116231(-0.058996,0.291458)	0.192870374634753	0.429963747302914
C00212	Adenosine	panFlavonifractor_plautii	2.956809(-1.079516,6.993133)	0.102875(-0.115693,0.321443)	0.355202142593356	0.617138386857127
C00212	Adenosine	panMegamonas_hypermegale	1.590387(-1.947504,5.128277)	0.047975(-0.195298,0.291249)	0.69833391426423	0.860747168846349
C00212	Adenosine	panDorea_formicigenerans	-3.481896(-6.782076,-0.181716)	-0.00696(-0.195554,0.181634)	0.942176922417421	0.979814959526354
C00212	Adenosine	panBlautia_gnavus	3.040633(-0.569069,6.650335)	-0.008667(-0.238492,0.221157)	0.940910756244827	0.979546815415821
C00212	Adenosine	panBifidobacterium_dentium	0.525393(-2.998899,4.049685)	-0.085207(-0.29394,0.123525)	0.422568271281817	0.672340359164699
C00212	Adenosine	panVeillonella_parvula	0.689185(-3.145688,4.524057)	0.190136(-0.026647,0.406918)	0.0854021406644144	0.259222904743638
C00212	Adenosine	panBarnesiella_intestinihominis	-3.946007(-6.849039,-1.042975)	0.012246(-0.166243,0.190735)	0.892728123976902	0.956904931172667
C00212	Adenosine	panCitrobacter_freundii	3.4784(-2.000129,8.956928)	0.556853(0.24654,0.867167)	0.000473309204695979	0.00668319286913474
C00212	Adenosine	panCollinsella_aerofaciens	-4.757235(-8.45533,-1.059141)	0.052178(-0.158393,0.262748)	0.626289093984904	0.817218072218928
C00212	Adenosine	panGranulicatella_adiacens	0.291572(-2.750211,3.333354)	-0.150167(-0.33378,0.033446)	0.108615205163179	0.301302575378038
C00212	Adenosine	panParabacteroides_merdae	-1.096738(-5.042027,2.84855)	-0.085029(-0.287068,0.11701)	0.408360358193439	0.660250047073025
C00212	Adenosine	panEubacterium_ventriosum	-3.359875(-6.467189,-0.252561)	-0.063714(-0.249642,0.122215)	0.50074635701095	0.728557233794195
C00212	Adenosine	panClostridium_asparagiforme	-1.657912(-4.692783,1.376959)	-0.005418(-0.187109,0.176273)	0.953260789963629	0.984253817751093
C00212	Adenosine	panAnaerostipes_caccae	-1.027123(-5.42421,3.369965)	0.11651(-0.106924,0.339944)	0.305773700502795	0.56524395802833
C00212	Adenosine	panAtopobium_parvulum	2.249887(-0.834732,5.334506)	0.131268(-0.050613,0.31315)	0.156637976039808	0.377791219852223
C00212	Adenosine	panStreptococcus_infantis	-0.872807(-3.891231,2.145618)	-0.093782(-0.273393,0.08583)	0.305138590338968	0.564818658976882
C00212	Adenosine	panBurkholderiales_bacterium_1_1_47	-1.549642(-4.699488,1.600205)	0.1227(-0.084293,0.329693)	0.244446772825836	0.496977514226426
C00212	Adenosine	panStreptococcus_salivarius	-8.099521(-17.095691,0.89665)	-0.182698(-0.552777,0.18738)	0.332218536425274	0.59442809438171
C00212	Adenosine	panFusobacterium_ulcerans	5.851207(1.83805,9.864363)	-0.33602(-0.550145,-0.121895)	0.00219017474444222	0.020862784931564
C00212	Adenosine	panBacillus_subtilis	-4.884666(-8.98452,-0.784812)	-0.218738(-0.451318,0.013841)	0.0651940601229745	0.220775817162209
C00212	Adenosine	panBifidobacterium_bifidum	-3.405883(-7.681818,0.870052)	0.03373(-0.190809,0.258269)	0.767809054360612	0.901605930421688
C00212	Adenosine	panDesulfovibrio_piger	-0.40132(-3.514135,2.711494)	0.210463(-0.073907,0.494833)	0.146381948394314	0.361529335666908
C00212	Adenosine	panStreptococcus_constellatus	-4.419817(-8.770965,-0.068669)	-0.058588(-0.355828,0.238653)	0.698481486240753	0.860796305017132
C00212	Adenosine	panStreptococcus_cristatus	0.73946(-3.937623,5.416543)	-0.105098(-0.37645,0.166254)	0.446688365023556	0.68913929950216
C00212	Adenosine	panCoprococcus_catus	-4.22336(-7.344551,-1.102168)	-0.021856(-0.204405,0.160694)	0.813967809444498	0.925001557994149
C00212	Adenosine	panHungatella_hathewayi	4.136561(0.913803,7.359318)	-0.002596(-0.190175,0.184983)	0.978299237762599	0.992203998502372
C00212	Adenosine	panPrevotella_copri	-2.850507(-5.7551,0.054085)	0.1047(-0.087102,0.296502)	0.283711836843299	0.542446172261159
C00212	Adenosine	panTyzzerella_nexilis	3.707539(0.638533,6.776545)	-0.074093(-0.26598,0.117794)	0.448078910041619	0.689591112854346
C00212	Adenosine	panRoseburia_intestinalis	-2.960393(-6.026782,0.105995)	0.022955(-0.158212,0.204121)	0.803339693827556	0.920985914415492
C00212	Adenosine	panEubacterium_ramulus	-3.600394(-6.692267,-0.50852)	-0.032362(-0.212866,0.148142)	0.724570031167968	0.876527801121739
C00212	Adenosine	panOdoribacter_splanchnicus	1.231458(-1.85238,4.315296)	0.001164(-0.178531,0.180858)	0.98984312979369	0.995044164825212
C00212	Adenosine	panIntestinibacter_bartlettii	-0.030278(-3.027302,2.966747)	-0.031442(-0.217028,0.154144)	0.7391572583242	0.884597904840822
C00212	Adenosine	panRothia_dentocariosa	1.768958(-2.61122,6.149136)	-0.059562(-0.351491,0.232367)	0.688438946898682	0.854713928432472
C00212	Adenosine	panBifidobacterium_longum	-2.843381(-6.763731,1.076969)	-0.055367(-0.290664,0.179931)	0.64377602090893	0.828385508163348
C00212	Adenosine	panCoprococcus_comes	-2.418612(-5.413655,0.576431)	0.122143(-0.057031,0.301317)	0.180855270415498	0.413990149358607
C00212	Adenosine	panParasutterella_excrementihominis	-1.478097(-4.525362,1.569167)	0.079683(-0.11195,0.271315)	0.413995048130622	0.664787708390583
C00212	Adenosine	panAlistipes_indistinctus	1.774578(-1.092584,4.641739)	-0.156897(-0.346991,0.033196)	0.105415400058714	0.296126494646482
C00212	Adenosine	panBacteroides_clarus	2.514163(-0.729847,5.758172)	0.044457(-0.16875,0.257664)	0.681961349092387	0.850668815661988
C00212	Adenosine	panClostridium_citroniae	2.175942(-1.020169,5.372052)	-0.114237(-0.29486,0.066385)	0.214342529989419	0.460366971157064
C00212	Adenosine	panFusobacterium_nucleatum	2.346459(-1.305888,5.998806)	-0.151351(-0.378067,0.075365)	0.190032760923451	0.426434431851457
C00212	Adenosine	panOribacterium_sinus	-0.282437(-4.742934,4.178061)	0.02682(-0.233072,0.286712)	0.83926827145083	0.933922587779871
C00212	Adenosine	panFaecalibacterium_prausnitzii	-7.866329(-13.221582,-2.511075)	0.084055(-0.277181,0.445292)	0.647467318858983	0.830270745139106
C00212	Adenosine	panBacteroides_massiliensis	0.86011(-2.086055,3.806275)	-0.021613(-0.203388,0.160162)	0.815225855232455	0.925001557994149
C00212	Adenosine	panGemella_haemolysans	-0.654789(-4.383982,3.074404)	-0.165234(-0.382814,0.052345)	0.136167315837034	0.345880345354993
C00212	Adenosine	panVeillonella_atypica	1.295276(-1.642656,4.233208)	0.088022(-0.10808,0.284124)	0.377921016910293	0.636782899854542
C00212	Adenosine	panBifidobacterium_breve	1.414555(-3.786134,6.615244)	-0.078681(-0.319581,0.162218)	0.521021444792292	0.74637092431977
C00212	Adenosine	panPeptostreptococcus_stomatis	0.548483(-2.794239,3.891205)	0.160469(-0.065825,0.386763)	0.163983419549043	0.388427827218717
C00212	Adenosine	panBacteroides_intestinalis	-1.699022(-5.045619,1.647574)	-0.244856(-0.452197,-0.037515)	0.0207766577574374	0.101063328543786
C00212	Adenosine	panClostridium_bolteae	1.963993(-2.842851,6.770838)	-0.107514(-0.359656,0.144628)	0.402217834047187	0.655726992777926
C00212	Adenosine	panAlistipes_onderdonkii	-1.485303(-4.527285,1.556679)	-0.043068(-0.226679,0.140543)	0.644823925262126	0.829059332479876
C00212	Adenosine	panEscherichia_coli	5.178251(2.19645,8.160052)	-0.069226(-0.248104,0.109652)	0.447054810761154	0.689197487194513
C00212	Adenosine	panDesulfovibrio_desulfuricans	0.356705(-3.19493,3.908339)	0.096801(-0.171065,0.364666)	0.47768389149325	0.710789361536782
C00212	Adenosine	panRuminococcus_callidus	-4.153052(-7.248603,-1.0575)	0.155313(-0.033426,0.344051)	0.106457882769469	0.29779887962674
C00212	Adenosine	panMegamonas_funiformis	1.020617(-2.757275,4.798508)	0.001851(-0.244082,0.247784)	0.988197784143646	0.995036033393565
C00212	Adenosine	panDialister_invisus	1.366573(-2.801553,5.534699)	0.177216(-0.024228,0.37866)	0.0844664430393211	0.258163984679512
C00212	Adenosine	panMethanobrevibacter_smithii	-2.631939(-6.212941,0.949064)	0.042721(-0.197584,0.283025)	0.726793413009777	0.877647310307169
C00212	Adenosine	panParaprevotella_clara	-4.899126(-8.117553,-1.680699)	-0.104787(-0.3162,0.106627)	0.330292788710588	0.592525245202025
C00212	Adenosine	panAnaerostipes_hadrus	-4.99615(-8.063998,-1.928303)	0.069749(-0.105566,0.245064)	0.434431862639191	0.679847160018096
C00212	Adenosine	panRoseburia_inulinivorans	-2.327084(-6.065938,1.41177)	0.025651(-0.185281,0.236582)	0.811098484986451	0.923993900347662
C00212	Adenosine	panBacteroides_stercoris	-2.336764(-5.610601,0.937074)	0.042532(-0.147388,0.232452)	0.659857961453315	0.837741831284336
C00212	Adenosine	panGordonibacter_pamelaeae	-2.731357(-6.100519,0.637805)	-0.049833(-0.271942,0.172277)	0.659269163701754	0.837294745588377
C00212	Adenosine	panBacteroides_ovatus	-3.139504(-8.319629,2.04062)	-0.170174(-0.419852,0.079504)	0.18093554709091	0.413990149358607
C00212	Adenosine	panEubacterium_callanderi	-3.085304(-7.880299,1.709691)	-0.248266(-0.552709,0.056177)	0.109639400749922	0.303091695189684
C00212	Adenosine	panBacteroides_nordii	0.352217(-2.785807,3.49024)	-0.111016(-0.338983,0.11695)	0.338801047160816	0.601443351601342
C00212	Adenosine	panPseudoflavonifractor_capillosus	-1.113703(-4.044116,1.81671)	0.00521(-0.183163,0.193583)	0.956646560264443	0.98493180849241
C00212	Adenosine	panBlautia_torques	-8.256649(-21.724454,5.211155)	-0.714457(-2.0071,0.578186)	0.277735146296847	0.536483603560478
C00212	Adenosine	panParabacteroides_goldsteinii	-2.381109(-5.309155,0.546937)	-0.07312(-0.255133,0.108893)	0.429968963566541	0.676040125285028
C00212	Adenosine	panFaecalitalea_cylindroides	-1.910957(-5.916473,2.094559)	-0.120097(-0.385997,0.145804)	0.374953527554278	0.634522693642744
C00212	Adenosine	panHaemophilus_parainfluenzae	-1.678509(-5.490723,2.133706)	0.135567(-0.080237,0.351371)	0.217447341506829	0.463528403180805
C00212	Adenosine	panHoldemanella_biformis	-0.000156(-3.017882,3.017569)	0.03872(-0.157266,0.234707)	0.697811095731763	0.860368139013923
C00212	Adenosine	panFusobacterium_mortiferum	-0.166483(-3.721236,3.388271)	0.08507(-0.129466,0.299605)	0.43595719026316	0.681543009141861
C00212	Adenosine	panSchaalia_odontolytica	-0.377524(-3.589391,2.834343)	-0.015276(-0.204644,0.174092)	0.874019127005361	0.950491340730282
C00212	Adenosine	panStreptococcus_mutans	0.376434(-3.594058,4.346926)	-0.105987(-0.353682,0.141707)	0.400572027420167	0.654543374185642
C00212	Adenosine	panBacteroides_finegoldii	1.42606(-1.445729,4.29785)	-0.011545(-0.211012,0.187923)	0.909429909411795	0.963842116628457
C00212	Adenosine	panRuminococcaceae_bacterium_D16	-1.856308(-4.781709,1.069094)	0.103442(-0.07877,0.285655)	0.264931399105216	0.520842904952089
C00212	Adenosine	panBacteroides_faecis	-2.186636(-4.900184,0.526912)	-0.047057(-0.225595,0.131481)	0.604495322761704	0.804383386532058
C00212	Adenosine	panBifidobacterium_adolescentis	-4.781841(-7.795356,-1.768326)	-0.044849(-0.225572,0.135874)	0.625769579636109	0.817191095837645
C00212	Adenosine	panRuminococcus_sp_5_1_39BFAA	-3.857976(-6.755026,-0.960925)	-0.044473(-0.225782,0.136835)	0.629775984997392	0.819392278812498
C00212	Adenosine	panRothia_mucilaginosa	-0.410966(-3.202498,2.380567)	0.021167(-0.159146,0.20148)	0.81752817784226	0.926238332480202
C00212	Adenosine	panBacteroides_dorei	-4.287536(-8.686107,0.111034)	0.040727(-0.20674,0.288194)	0.746351127811463	0.88921261381473
C00212	Adenosine	panAbiotrophia_defectiva	-0.367702(-5.756571,5.021166)	-0.299984(-0.590509,-0.009458)	0.0430324601909083	0.1700026801017
C00212	Adenosine	panParabacteroides_johnsonii	-2.112117(-5.350924,1.126691)	0.203103(-0.005734,0.41194)	0.0565934591798712	0.202913829414774
C00212	Adenosine	panStreptococcus_thermophilus	-0.723393(-3.736586,2.2898)	-0.133205(-0.307697,0.041287)	0.134140063611457	0.342765995259457
C00212	Adenosine	panAkkermansia_muciniphila	-1.156222(-4.159892,1.847448)	0.20378(0.027723,0.379837)	0.0234251294692424	0.110255379692689
C00212	Adenosine	panActinomyces_graevenitzii	-0.849955(-5.285863,3.585953)	-0.177807(-0.452771,0.097157)	0.204260221858807	0.446551670367261
C00212	Adenosine	panEubacterium_eligens	-2.872889(-5.855237,0.109459)	-0.078781(-0.267471,0.109909)	0.412086550200017	0.663170021363643
C00212	Adenosine	panRuminococcus_lactaris	-5.553724(-9.118392,-1.989056)	-0.064832(-0.267803,0.138138)	0.530239747821564	0.753230726020252
C00212	Adenosine	panEggerthella_lenta	0.6548(-2.349833,3.659433)	0.000554(-0.17783,0.178939)	0.995125194599674	0.997679122477839
C00212	Adenosine	panBacteroides_thetaiotaomicron	-0.094818(-6.758011,6.568374)	-0.33876(-0.617494,-0.060025)	0.0173668223182406	0.0897192268696696
C00212	Adenosine	panBacteroides_vulgatus	-5.019595(-8.84804,-1.191149)	-0.081089(-0.300267,0.138089)	0.467288710423641	0.701565164009707
C00212	Adenosine	panPhascolarctobacterium_succinatutens	-3.921869(-6.827572,-1.016166)	-0.073873(-0.264758,0.117011)	0.447048181630498	0.689197487194513
C00212	Adenosine	panStreptococcus_vestibularis	-1.708228(-4.779157,1.362702)	-0.065741(-0.25942,0.127937)	0.504805243865312	0.7314876734438
C00212	Adenosine	panVeillonella_dispar	2.432514(-0.603636,5.468663)	0.022589(-0.167572,0.21275)	0.815394891900498	0.925001557994149
C00212	Adenosine	panStreptococcus_anginosus	1.190771(-1.848,4.229543)	-0.285867(-0.473849,-0.097885)	0.00298177892999635	0.0259873252001427
C00212	Adenosine	panAlistipes_finegoldii	0.294683(-2.60914,3.198506)	-0.056215(-0.234494,0.122065)	0.535529011532043	0.75697698269616
C00212	Adenosine	panStreptococcus_intermedius	3.785661(-0.524394,8.095715)	0.063046(-0.248023,0.374115)	0.690397194993518	0.855743285560887
C00212	Adenosine	panHoldemania_filiformis	-4.265428(-7.163612,-1.367244)	-0.059461(-0.237723,0.118801)	0.512205466143803	0.73744299863471
C00212	Adenosine	panSutterella_wadsworthensis	-0.896568(-3.991747,2.198612)	0.020624(-0.158622,0.199869)	0.821092065684938	0.927840409850722
C00212	Adenosine	panBilophila_wadsworthia	0.372605(-2.908147,3.653358)	-0.066107(-0.249184,0.11697)	0.478037578744602	0.711013438475902
C00212	Adenosine	panCatenibacterium_mitsuokai	-0.901395(-4.030939,2.228149)	0.162363(-0.090836,0.415563)	0.20806250467519	0.45185748297938
C00212	Adenosine	panGemella_sanguinis	-2.067046(-5.541254,1.407163)	-0.041205(-0.255231,0.17282)	0.705154206617155	0.865416526302872
C00212	Adenosine	panAdlercreutzia_equolifaciens	-5.89508(-8.823372,-2.966787)	-0.118051(-0.295021,0.058918)	0.190369976792562	0.426476792796792
C00212	Adenosine	panClostridium_scindens	0.944724(-3.830314,5.719762)	0.072637(-0.20396,0.349234)	0.605808107738806	0.805593743269307
C00212	Adenosine	panPrevotella_stercorea	-5.114845(-8.044934,-2.184756)	0.019247(-0.21164,0.250134)	0.869852639733793	0.947507468550153
C00212	Adenosine	panBacteroides_coprocola	-6.35766(-9.332764,-3.382557)	0.177486(-0.009829,0.364801)	0.0632183477486067	0.21684164601153
C00212	Adenosine	panParabacteroides_distasonis	-2.067708(-6.011793,1.876376)	-0.182068(-0.384608,0.020472)	0.0779315403080563	0.246080154145391
C00212	Adenosine	panAlistipes_shahii	-2.573453(-5.771912,0.625005)	-0.093522(-0.275338,0.088293)	0.312368776574761	0.573106350409892
C00212	Adenosine	panKlebsiella_pneumoniae	6.389879(3.139074,9.640685)	-0.057601(-0.268202,0.153)	0.590940691199286	0.794021913125173
C00212	Adenosine	panStreptococcus_sanguinis	-2.039294(-4.979444,0.900856)	-0.107711(-0.284616,0.069193)	0.231897791525727	0.480731220449218
C00212	Adenosine	panClostridium_leptum	-3.093697(-6.662974,0.47558)	0.13476(-0.04834,0.317859)	0.148630851232045	0.365730084229171
C00212	Adenosine	panClostridium_symbiosum	1.859243(-1.143416,4.861901)	0.090637(-0.089695,0.27097)	0.323551273830379	0.585197135820583
C00041	alanine	panStreptococcus_gordonii	24.127337(9.425039,38.829636)	0.253517(0.050519,0.456515)	0.0145301495103923	0.0787287829742748
C00041	alanine	panBlautia_hydrogenotrophica	1.743438(-14.234988,17.721863)	-0.215231(-0.436129,0.005667)	0.0561391198985005	0.201828090971127
C00041	alanine	panAnaerobutyricum_hallii	-2.108953(-19.57179,15.353885)	-0.360178(-0.602501,-0.117855)	0.00369197630362294	0.0305132105672746
C00041	alanine	panRuminococcus_bromii	-0.017299(-13.485272,13.450674)	-0.224158(-0.414193,-0.034124)	0.0209235520292978	0.101592361979434
C00041	alanine	panClostridium_clostridioforme	12.621326(-1.250271,26.492923)	0.159185(-0.038597,0.356968)	0.114325606649187	0.312907619294624
C00041	alanine	panLactobacillus_salivarius	32.668064(13.616947,51.719182)	0.349985(0.061217,0.638753)	0.017676240161251	0.0907312211745138
C00041	alanine	panAlistipes_putredinis	8.480086(-6.134171,23.094344)	-0.364189(-0.567376,-0.161003)	0.000480480505554609	0.00675894390298859
C00041	alanine	panEubacterium_siraeum	-7.413798(-21.463972,6.636377)	-0.261028(-0.447125,-0.074932)	0.00611238743227569	0.043001936935517
C00041	alanine	panBlautia_producta	8.932451(-6.0837,23.948602)	0.24318(-0.008258,0.494618)	0.0579680663110363	0.205537172119699
C00041	alanine	panEubacterium_brachy	22.835798(3.517585,42.154012)	0.63859(0.402959,0.874222)	1.78627116527833e-07	1.01247369878755e-05
C00041	alanine	panClostridium_innocuum	17.337283(-0.875259,35.549825)	-0.041885(-0.294917,0.211147)	0.744928629269571	0.888350181616097
C00041	alanine	panEubacterium_rectale	-5.227631(-20.127842,9.672581)	-0.125599(-0.340752,0.089553)	0.251671307152733	0.50565729242985
C00041	alanine	panLactobacillus_fermentum	36.376182(16.171901,56.580462)	0.279507(-0.052677,0.611691)	0.0988369189016051	0.282411389296256
C00041	alanine	panParvimonas_micra	11.248348(-8.5047,31.001395)	0.513315(0.226816,0.799814)	0.000482920199488256	0.00677104953387744
C00041	alanine	panStreptococcus_australis	-2.587206(-16.624083,11.44967)	0.098181(-0.094921,0.291283)	0.317980005968943	0.579014857075368
C00041	alanine	panAnaerotruncus_colihominis	18.888176(5.699768,32.076584)	-0.44047(-0.624667,-0.256273)	3.72280668353413e-06	0.000131648986791172
C00041	alanine	panMegasphaera_elsdenii	-19.629932(-39.188401,-0.071464)	0.022352(-0.247733,0.292437)	0.870783290097666	0.947790009405616
C00041	alanine	panDorea_longicatena	-12.15866(-27.465998,3.148678)	-0.336279(-0.538345,-0.134213)	0.00117166324859411	0.013059878218639
C00041	alanine	panBifidobacterium_pseudocatenulatum	-8.244095(-21.806514,5.318323)	-0.1571(-0.345259,0.031059)	0.101456278713024	0.287225851744417
C00041	alanine	panAcidaminococcus_fermentans	9.94895(-10.796311,30.694212)	0.287448(-0.016758,0.591654)	0.0639466706594002	0.217936798255832
C00041	alanine	panSolobacterium_moorei	15.842999(2.368426,29.317573)	0.433073(0.246668,0.619477)	6.83965711310432e-06	0.000220251795203079
C00041	alanine	panBacteroides_cellulosilyticus	-3.812776(-17.443629,9.818076)	-0.296523(-0.487189,-0.105856)	0.00239711855644226	0.0223024115286223
C00041	alanine	panRoseburia_hominis	-0.688466(-15.60383,14.226899)	-0.442813(-0.643615,-0.24201)	1.90125707394341e-05	0.000512920630241461
C00041	alanine	panBacteroides_xylanisolvens	-12.413641(-29.220464,4.393183)	-0.35298(-0.578769,-0.127191)	0.00227553676883605	0.0214458606798794
C00041	alanine	panParaprevotella_xylaniphila	-6.888328(-23.094342,9.317685)	-0.122145(-0.336289,0.091999)	0.262683653107768	0.518618516708815
C00041	alanine	panEnterobacter_cloacae	11.078834(-4.74511,26.902777)	0.006052(-0.22212,0.234224)	0.958421999293437	0.985392314915351
C00041	alanine	panCampylobacter_concisus	35.732345(13.929512,57.535178)	0.40336(0.107398,0.699322)	0.00770403846829873	0.0505506366491326
C00041	alanine	panStreptococcus_parasanguinis	15.591671(-6.340704,37.524047)	0.317852(0.038119,0.597586)	0.0260663805265496	0.119287124845111
C00041	alanine	panAcidaminococcus_intestini	-0.149206(-17.730314,17.431902)	0.243717(0.016269,0.471164)	0.0357917877237679	0.14913866918058
C00041	alanine	panBlautia_obeum	-28.646347(-58.740349,1.447655)	-0.432272(-0.802779,-0.061765)	0.0223495057803071	0.106256543840699
C00041	alanine	panBacteroides_uniformis	-17.793588(-44.053205,8.466029)	-0.376327(-0.760569,0.007915)	0.0548815933309869	0.198539388310558
C00041	alanine	panErysipelatoclostridium_ramosum	16.312435(2.771929,29.852942)	0.265513(0.0807,0.450327)	0.00499429957366259	0.0375135734893904
C00041	alanine	panBacteroides_plebeius	-13.411764(-26.81562,-0.007909)	-0.136114(-0.325182,0.052953)	0.157671318295587	0.378752382271816
C00041	alanine	panBacteroides_eggerthii	4.028232(-10.096788,18.153251)	-0.07234(-0.284764,0.140084)	0.503412676961268	0.730570519782868
C00041	alanine	panBacteroides_fragilis	-2.269203(-15.773389,11.234983)	0.228123(0.040592,0.415654)	0.0172662237068873	0.0894307581759192
C00041	alanine	panBacteroides_salyersiae	-4.998798(-21.441805,11.44421)	-0.004991(-0.251637,0.241654)	0.968271337703421	0.988639783581577
C00041	alanine	panBacteroides_caccae	-4.064385(-17.947743,9.818973)	-0.035793(-0.228665,0.157079)	0.715319709012191	0.870937707864935
C00041	alanine	panFlavonifractor_plautii	-1.0094(-20.151932,18.133132)	-0.139229(-0.399547,0.12109)	0.293541027778583	0.553427670206755
C00041	alanine	panMegamonas_hypermegale	5.555732(-10.794019,21.905483)	0.008587(-0.215945,0.23312)	0.940078216728139	0.979323664292975
C00041	alanine	panDorea_formicigenerans	-6.821847(-21.384969,7.741275)	-0.607451(-0.801375,-0.413527)	2.03870834880314e-09	3.46667172843291e-07
C00041	alanine	panBlautia_gnavus	10.435622(-9.668299,30.539543)	0.378865(0.142574,0.615157)	0.0017552770328097	0.017496226142232
C00041	alanine	panBifidobacterium_dentium	19.857499(4.492596,35.222402)	0.258981(0.029885,0.488077)	0.0268353927170487	0.121528429603033
C00041	alanine	panVeillonella_parvula	-14.830647(-32.837113,3.175819)	0.381277(0.138743,0.62381)	0.00215124997720308	0.0205655380595778
C00041	alanine	panBarnesiella_intestinihominis	-8.859248(-22.387146,4.668649)	-0.345839(-0.531007,-0.160671)	0.000277592049738804	0.00441056791553185
C00041	alanine	panCitrobacter_freundii	17.29545(-7.912243,42.503143)	0.239949(-0.139551,0.619448)	0.21447887704053	0.460536051936571
C00041	alanine	panCollinsella_aerofaciens	-6.428938(-23.696223,10.838348)	-0.109869(-0.352826,0.133088)	0.374367116984905	0.634233193907543
C00041	alanine	panGranulicatella_adiacens	13.188488(-0.551111,26.928088)	0.564287(0.376746,0.751829)	7.94354904707086e-09	9.47534984838661e-07
C00041	alanine	panParabacteroides_merdae	-10.193314(-26.197757,5.811128)	-0.24894(-0.48313,-0.01475)	0.0372838386250723	0.15383192477624
C00041	alanine	panEubacterium_ventriosum	-4.33171(-18.671982,10.008562)	-0.350707(-0.5453,-0.156114)	0.000447628865426311	0.00643227502621344
C00041	alanine	panClostridium_asparagiforme	18.83728(4.920527,32.754032)	-0.28942(-0.48426,-0.094581)	0.00371309543159199	0.0306026493258656
C00041	alanine	panAnaerostipes_caccae	-6.438902(-23.549082,10.671278)	0.36523(0.115887,0.614573)	0.00421384196850646	0.0333224127571917
C00041	alanine	panAtopobium_parvulum	11.117187(-2.579524,24.813898)	0.56639(0.380611,0.75217)	5.14548056890621e-09	6.74142306667187e-07
C00041	alanine	panStreptococcus_infantis	8.15475(-5.291186,21.600687)	0.273687(0.087388,0.459987)	0.00410478386501959	0.0327399527437491
C00041	alanine	panBurkholderiales_bacterium_1_1_47	-5.268621(-19.78043,9.243188)	0.044897(-0.153366,0.243161)	0.656295418755954	0.836097848628853
C00041	alanine	panStreptococcus_salivarius	-34.935437(-67.282798,-2.588076)	-0.425972(-0.817483,-0.034461)	0.0330581038235323	0.140906861737424
C00041	alanine	panFusobacterium_ulcerans	-2.072498(-20.085813,15.940817)	0.338373(0.088909,0.587836)	0.00799601027911962	0.0519545643501821
C00041	alanine	panBacillus_subtilis	-2.743468(-21.938231,16.451295)	-0.37024(-0.628242,-0.112237)	0.00504336821227629	0.0377049567376166
C00041	alanine	panBifidobacterium_bifidum	1.694878(-16.523956,19.913712)	0.152551(-0.087427,0.39253)	0.212022297073438	0.456980096604886
C00041	alanine	panDesulfovibrio_piger	-10.400611(-29.177803,8.37658)	-0.109268(-0.366922,0.148386)	0.40477176688917	0.657407547031561
C00041	alanine	panStreptococcus_constellatus	12.04361(-7.747293,31.834513)	0.252903(-0.009208,0.515013)	0.0585601328748634	0.206873073642474
C00041	alanine	panStreptococcus_cristatus	31.845614(11.552017,52.139211)	0.373534(0.11291,0.634158)	0.00509785654451126	0.0379617677617805
C00041	alanine	panCoprococcus_catus	-10.437239(-24.581032,3.706553)	-0.333456(-0.525184,-0.141729)	0.000699937487699552	0.00887920698681717
C00041	alanine	panHungatella_hathewayi	9.707179(-4.937416,24.351774)	-0.056423(-0.249605,0.136758)	0.566011301281029	0.780062747683759
C00041	alanine	panPrevotella_copri	-25.296096(-40.01537,-10.576822)	-0.002582(-0.205791,0.200628)	0.98007801123224	0.992798013596308
C00041	alanine	panTyzzerella_nexilis	9.083299(-5.191615,23.358212)	0.350006(0.150819,0.549193)	0.000617078901387965	0.00810046943847642
C00041	alanine	panRoseburia_intestinalis	-10.118019(-23.886149,3.650112)	-0.189802(-0.384702,0.005098)	0.0562657623693163	0.202066021289726
C00041	alanine	panEubacterium_ramulus	-11.349482(-25.450004,2.751039)	-0.38404(-0.576462,-0.191618)	0.000104698826138056	0.00205086524141016
C00041	alanine	panOdoribacter_splanchnicus	-4.296411(-18.42917,9.836349)	-0.617551(-0.801207,-0.433896)	1.45265319141162e-10	6.11031805566403e-08
C00041	alanine	panIntestinibacter_bartlettii	15.952217(2.357092,29.547343)	0.011832(-0.178386,0.202051)	0.902692195583366	0.960424695553038
C00041	alanine	panRothia_dentocariosa	36.487212(15.817663,57.15676)	0.77007(0.498848,1.041292)	4.79729787490689e-08	3.5500004274311e-06
C00041	alanine	panBifidobacterium_longum	-2.393219(-19.18753,14.401092)	-0.134092(-0.40572,0.137535)	0.332228570528178	0.59442809438171
C00041	alanine	panCoprococcus_comes	-10.654302(-24.615611,3.307008)	-0.322761(-0.515154,-0.130368)	0.00107000605525555	0.0121989848696182
C00041	alanine	panParasutterella_excrementihominis	-1.16842(-15.126795,12.789955)	0.069354(-0.125539,0.264247)	0.484433739340695	0.715193636065524
C00041	alanine	panAlistipes_indistinctus	4.557676(-9.25269,18.368043)	-0.440255(-0.627802,-0.252708)	5.52023260301995e-06	0.00018306099154911
C00041	alanine	panBacteroides_clarus	11.486186(-3.939552,26.911923)	-0.033923(-0.255049,0.187203)	0.76302647177359	0.898260914500471
C00041	alanine	panClostridium_citroniae	14.068915(-0.997569,29.135398)	-0.155984(-0.360817,0.048848)	0.135090687809175	0.344438758076171
C00041	alanine	panFusobacterium_nucleatum	10.531091(-6.459608,27.52179)	0.297167(0.052459,0.541875)	0.017456194326997	0.0899483591627079
C00041	alanine	panOribacterium_sinus	28.374559(10.045217,46.7039)	0.620876(0.376884,0.864868)	8.97075808810652e-07	4.03377668642837e-05
C00041	alanine	panFaecalibacterium_prausnitzii	-10.181796(-32.460152,12.09656)	-0.220361(-0.611565,0.170844)	0.26865904495407	0.524327982240031
C00041	alanine	panBacteroides_massiliensis	14.254064(0.091331,28.416796)	-0.004271(-0.198529,0.189986)	0.965527367444753	0.987955243897201
C00041	alanine	panGemella_haemolysans	17.609081(1.543639,33.674524)	0.576311(0.359408,0.793213)	3.02542366462388e-07	1.57007700829052e-05
C00041	alanine	panVeillonella_atypica	5.17433(-8.634461,18.983121)	0.522574(0.332529,0.71262)	1.19969357599209e-07	7.37534696871445e-06
C00041	alanine	panBifidobacterium_breve	12.176635(-8.924618,33.277888)	0.025425(-0.249339,0.300189)	0.85568311875827	0.941923418844352
C00041	alanine	panPeptostreptococcus_stomatis	-0.668162(-17.069294,15.73297)	0.523672(0.292965,0.754378)	1.09213221261659e-05	0.000326903394877595
C00041	alanine	panBacteroides_intestinalis	0.112916(-17.341085,17.566916)	-0.457206(-0.674085,-0.240326)	4.26665623121532e-05	0.000997050192978738
C00041	alanine	panClostridium_bolteae	18.915701(-4.947073,42.778475)	-0.103195(-0.411978,0.205589)	0.511397250124597	0.737209022906887
C00041	alanine	panAlistipes_onderdonkii	-6.824938(-20.951666,7.30179)	-0.266627(-0.464052,-0.069203)	0.00826923845031376	0.0531679434391855
C00041	alanine	panEscherichia_coli	13.513412(-0.904632,27.931456)	0.267033(0.079408,0.454659)	0.00541157234673805	0.0394610275503015
C00041	alanine	panDesulfovibrio_desulfuricans	18.821145(-0.893107,38.535397)	-0.123745(-0.415305,0.167815)	0.404402843378592	0.657175177771799
C00041	alanine	panRuminococcus_callidus	-7.135964(-21.628573,7.356644)	-0.246877(-0.437556,-0.056199)	0.0113150576308774	0.0662005421566414
C00041	alanine	panMegamonas_funiformis	-5.447382(-22.764874,11.870109)	-0.027698(-0.260846,0.20545)	0.815376055485944	0.925001557994149
C00041	alanine	panDialister_invisus	11.25907(-5.609643,28.127784)	0.011243(-0.219931,0.242418)	0.923842967581224	0.971877451218789
C00041	alanine	panMethanobrevibacter_smithii	3.259939(-15.597266,22.117144)	-0.218988(-0.505473,0.067498)	0.133628895361847	0.342076275378565
C00041	alanine	panParaprevotella_clara	-10.039829(-27.426043,7.346386)	-0.084478(-0.332536,0.163579)	0.503395006789183	0.730570519782868
C00041	alanine	panAnaerostipes_hadrus	-3.602504(-17.499956,10.294949)	-0.243593(-0.434521,-0.052665)	0.0125537026326491	0.0706046385926331
C00041	alanine	panRoseburia_inulinivorans	-16.280946(-32.976431,0.414539)	-0.2201(-0.440312,0.000112)	0.0501157693707507	0.186522294248555
C00041	alanine	panBacteroides_stercoris	-10.83564(-25.738792,4.067512)	-0.077227(-0.296331,0.141878)	0.48860252174236	0.718871751429481
C00041	alanine	panGordonibacter_pamelaeae	16.5205(0.687565,32.353436)	-0.123831(-0.349551,0.101889)	0.281313442308867	0.539929480115894
C00041	alanine	panBacteroides_ovatus	-9.536473(-31.767505,12.694559)	-0.032876(-0.27781,0.212057)	0.791926037055181	0.914209575060668
C00041	alanine	panEubacterium_callanderi	12.903891(-8.338203,34.145984)	-0.158739(-0.500567,0.183088)	0.361665415781788	0.623070279598795
C00041	alanine	panBacteroides_nordii	12.798056(-3.423322,29.019434)	-0.232554(-0.466997,0.00189)	0.0518649788790681	0.190784211902033
C00041	alanine	panPseudoflavonifractor_capillosus	19.544846(5.983611,33.106082)	-0.561745(-0.743075,-0.380416)	2.99291038970895e-09	4.34897087900981e-07
C00041	alanine	panBlautia_torques	-10.124877(-155.961191,135.711438)	-0.821852(-1.687865,0.044161)	0.0628090521813511	0.216086932859818
C00041	alanine	panParabacteroides_goldsteinii	-0.210588(-13.763874,13.342698)	-0.407603(-0.594423,-0.220783)	2.3167536120727e-05	0.000605081531623693
C00041	alanine	panFaecalitalea_cylindroides	4.102873(-15.349143,23.55489)	0.07233(-0.228882,0.373542)	0.636996900422322	0.823766865400517
C00041	alanine	panHaemophilus_parainfluenzae	-7.437593(-27.217447,12.342261)	0.337795(0.104296,0.571295)	0.00470253465482734	0.0359281100271277
C00041	alanine	panHoldemanella_biformis	5.484399(-10.105181,21.07398)	-0.163065(-0.370484,0.044354)	0.122948693595296	0.325667881953076
C00041	alanine	panFusobacterium_mortiferum	-3.427133(-19.354153,12.499887)	0.487084(0.270924,0.703243)	1.25979503364806e-05	0.000366119342142374
C00041	alanine	panSchaalia_odontolytica	11.212143(-3.115826,25.540113)	0.598546(0.408235,0.788858)	1.76926497740475e-09	3.21362856804972e-07
C00041	alanine	panStreptococcus_mutans	28.272621(10.373673,46.171569)	0.269532(0.006187,0.532877)	0.0448836026164514	0.174460102805717
C00041	alanine	panBacteroides_finegoldii	7.597803(-7.076156,22.271762)	-0.069254(-0.268735,0.130227)	0.495152049004538	0.723960852973387
C00041	alanine	panRuminococcaceae_bacterium_D16	12.494432(-0.582476,25.57134)	-0.362771(-0.552672,-0.17287)	0.000201887651607289	0.00347734075785658
C00041	alanine	panBacteroides_faecis	-22.358429(-35.795992,-8.920866)	0.007763(-0.182506,0.198032)	0.93608006306458	0.976906746410567
C00041	alanine	panBifidobacterium_adolescentis	-11.191736(-24.978984,2.595512)	-0.069769(-0.262598,0.123059)	0.477145815322359	0.710120922915511
C00041	alanine	panRuminococcus_sp_5_1_39BFAA	-20.37302(-33.172623,-7.573418)	-0.188994(-0.377964,-2.4e-05)	0.0499711637793395	0.186405616411736
C00041	alanine	panRothia_mucilaginosa	9.096401(-4.416948,22.609749)	0.383459(0.190313,0.576605)	0.000113617716438983	0.00217232724827835
C00041	alanine	panBacteroides_dorei	-8.123768(-27.515962,11.268425)	-0.370725(-0.648651,-0.092799)	0.00908919802773914	0.0567827225833512
C00041	alanine	panAbiotrophia_defectiva	7.78659(-13.593287,29.166467)	0.271988(0.039482,0.504495)	0.0219977362677687	0.105084224896597
C00041	alanine	panParabacteroides_johnsonii	-5.176553(-19.583184,9.230079)	0.033987(-0.163637,0.231612)	0.735363547723016	0.882728982629263
C00041	alanine	panStreptococcus_thermophilus	4.121814(-9.411292,17.65492)	-0.144166(-0.333329,0.044997)	0.13478192104767	0.344031564440804
C00041	alanine	panAkkermansia_muciniphila	4.788137(-8.996168,18.572441)	-0.255795(-0.447681,-0.063908)	0.00913296823079705	0.056935009438791
C00041	alanine	panActinomyces_graevenitzii	-0.643703(-21.648148,20.360741)	0.771544(0.505957,1.03713)	2.41086572614616e-08	2.24042312597211e-06
C00041	alanine	panEubacterium_eligens	-2.740527(-16.890631,11.409578)	-0.261267(-0.465696,-0.056839)	0.012403331954358	0.0701042637759754
C00041	alanine	panRuminococcus_lactaris	-9.70737(-25.564439,6.1497)	-0.310746(-0.536958,-0.084535)	0.00723767997885792	0.048162812981709
C00041	alanine	panEggerthella_lenta	3.344957(-11.215893,17.905807)	0.172694(-0.017928,0.363316)	0.0756464455459644	0.24153671306566
C00041	alanine	panBacteroides_thetaiotaomicron	-17.002692(-41.053881,7.048497)	-0.466652(-0.809747,-0.123558)	0.00782674844524493	0.0510206962270779
C00041	alanine	panBacteroides_vulgatus	-6.069086(-24.149809,12.011637)	-0.138034(-0.413534,0.137467)	0.325076209087747	0.587253404843868
C00041	alanine	panPhascolarctobacterium_succinatutens	-0.873487(-14.861746,13.114771)	0.032845(-0.160666,0.226357)	0.738692988781953	0.88457212561363
C00041	alanine	panStreptococcus_vestibularis	10.246421(-4.151349,24.644192)	0.17755(-0.026122,0.381223)	0.0873130375528383	0.262629204411849
C00041	alanine	panVeillonella_dispar	6.403042(-6.901243,19.707327)	0.378711(0.191346,0.566075)	8.573921881576e-05	0.00175250086131855
C00041	alanine	panStreptococcus_anginosus	26.40935(12.929062,39.889638)	0.32392(0.126285,0.521555)	0.00138751655783067	0.0146622521121718
C00041	alanine	panAlistipes_finegoldii	2.716404(-10.993051,16.425859)	-0.264633(-0.455076,-0.07419)	0.00659970564196697	0.0451969558616967
C00041	alanine	panStreptococcus_intermedius	13.350763(-6.368071,33.069597)	0.448897(0.15131,0.746485)	0.00321934838452003	0.0276062578209057
C00041	alanine	panHoldemania_filiformis	-8.681631(-22.267878,4.904616)	-0.262947(-0.452861,-0.073033)	0.00679532675596017	0.0461412501560184
C00041	alanine	panSutterella_wadsworthensis	-12.678157(-26.561995,1.205681)	0.075077(-0.122465,0.272619)	0.45524173788267	0.69343424332047
C00041	alanine	panBilophila_wadsworthia	-8.530534(-22.879491,5.818424)	-0.061296(-0.258309,0.135717)	0.540961148654491	0.761691596202729
C00041	alanine	panCatenibacterium_mitsuokai	-15.537001(-33.714865,2.640863)	-0.068191(-0.343052,0.206671)	0.625873279446511	0.817191095837645
C00041	alanine	panGemella_sanguinis	9.636397(-5.222095,24.494889)	0.545545(0.345781,0.74531)	1.44983339504984e-07	8.7120815738634e-06
C00041	alanine	panAdlercreutzia_equolifaciens	2.858876(-10.644847,16.362598)	-0.360027(-0.544223,-0.175831)	0.0001441161859212	0.00262363680610986
C00041	alanine	panClostridium_scindens	20.290662(1.553125,39.0282)	-0.146308(-0.411114,0.118498)	0.277908173015563	0.536483603560478
C00041	alanine	panPrevotella_stercorea	-14.680178(-31.376025,2.015669)	0.022475(-0.19731,0.24226)	0.840709142834073	0.935005214240177
C00041	alanine	panBacteroides_coprocola	-27.051104(-41.372619,-12.72959)	-0.0573(-0.247852,0.133252)	0.554593742192125	0.772045495140126
C00041	alanine	panParabacteroides_distasonis	-14.516931(-30.209543,1.17568)	-0.028105(-0.259137,0.202928)	0.811033267906835	0.923993900347662
C00041	alanine	panAlistipes_shahii	1.849041(-12.368354,16.066437)	-0.38957(-0.587095,-0.192044)	0.000125762428122784	0.00235384853760489
C00041	alanine	panKlebsiella_pneumoniae	13.686009(-1.844845,29.216863)	0.034874(-0.184832,0.25458)	0.755066172684509	0.893336617630584
C00041	alanine	panStreptococcus_sanguinis	8.690789(-4.804927,22.186505)	0.329348(0.144024,0.514673)	0.000535710414638529	0.00736381441850224
C00041	alanine	panClostridium_leptum	3.985387(-11.964941,19.935715)	-0.564615(-0.772036,-0.357194)	1.58497689747e-07	9.3830632330224e-06
C00041	alanine	panClostridium_symbiosum	5.713042(-8.058218,19.484302)	-0.035528(-0.229154,0.158098)	0.718387771858142	0.872678989617004
C00062	Arginine	panStreptococcus_gordonii	-10.390425(-21.904886,1.124035)	-0.005098(-0.189599,0.179403)	0.956689101256495	0.98493180849241
C00062	Arginine	panBlautia_hydrogenotrophica	2.906989(-8.617253,14.431231)	-0.072149(-0.266878,0.12258)	0.466643687085151	0.701538353398815
C00062	Arginine	panAnaerobutyricum_hallii	-23.533351(-35.416456,-11.650247)	-0.11281(-0.344667,0.119047)	0.339237818493744	0.601943653045041
C00062	Arginine	panRuminococcus_bromii	-19.922953(-30.134708,-9.711198)	0.027067(-0.144414,0.198547)	0.756395976969612	0.894380329625853
C00062	Arginine	panClostridium_clostridioforme	19.117104(8.949271,29.284937)	0.014064(-0.160974,0.189102)	0.874516878543071	0.950556910225904
C00062	Arginine	panLactobacillus_salivarius	-14.610249(-30.496516,1.276017)	-0.161686(-0.379978,0.056605)	0.146064749277853	0.361020727576809
C00062	Arginine	panAlistipes_putredinis	-10.516686(-21.513743,0.480372)	-0.165016(-0.35159,0.021559)	0.0828200958672585	0.255460519556592
C00062	Arginine	panEubacterium_siraeum	-25.089741(-36.858539,-13.320943)	0.129971(-0.038371,0.298314)	0.129787313452465	0.33535732593343
C00062	Arginine	panBlautia_producta	22.147425(11.823235,32.471614)	0.124428(-0.09195,0.340806)	0.258811995373867	0.514533698265658
C00062	Arginine	panEubacterium_brachy	5.018192(-9.22588,19.262264)	0.075605(-0.164391,0.315602)	0.535908757457356	0.757245896322346
C00062	Arginine	panClostridium_innocuum	6.096276(-6.518046,18.710597)	-0.067467(-0.303935,0.169001)	0.575035776401554	0.785974947094194
C00062	Arginine	panEubacterium_rectale	-28.30513(-38.469512,-18.140749)	-0.067994(-0.258949,0.122962)	0.484173142180445	0.715119525467772
C00062	Arginine	panLactobacillus_fermentum	-19.937641(-35.876311,-3.998971)	-0.323605(-0.572245,-0.074965)	0.0108982619400068	0.064805736178969
C00062	Arginine	panParvimonas_micra	-0.921758(-13.770735,11.927219)	0.190913(-0.093112,0.474938)	0.187013439073221	0.423186806488976
C00062	Arginine	panStreptococcus_australis	-4.184998(-15.122894,6.752897)	-0.104349(-0.277304,0.068606)	0.236166354162048	0.486078161849881
C00062	Arginine	panAnaerotruncus_colihominis	15.585529(5.050297,26.120761)	-0.017541(-0.189802,0.15472)	0.841373532743371	0.935223542932548
C00062	Arginine	panMegasphaera_elsdenii	-38.324255(-55.347285,-21.301226)	-0.200703(-0.420083,0.018677)	0.0728256540057358	0.236306385226894
C00062	Arginine	panDorea_longicatena	-27.001358(-37.321437,-16.68128)	-0.059573(-0.252272,0.133126)	0.543539700069636	0.763647407542387
C00062	Arginine	panBifidobacterium_pseudocatenulatum	-16.286435(-26.550992,-6.021877)	0.046422(-0.123563,0.216407)	0.591506580768527	0.794240691112579
C00062	Arginine	panAcidaminococcus_fermentans	-10.747861(-29.063353,7.567631)	0.212383(-0.037264,0.462031)	0.0951758314759338	0.27586773243151
C00062	Arginine	panSolobacterium_moorei	2.207761(-8.301141,12.716662)	-0.079117(-0.249438,0.091203)	0.36152674391975	0.623070279598795
C00062	Arginine	panBacteroides_cellulosilyticus	-17.213144(-27.796013,-6.630275)	-0.232248(-0.399014,-0.065482)	0.00648102076657397	0.0446905245612245
C00062	Arginine	panRoseburia_hominis	-21.76653(-32.228191,-11.304868)	-0.18894(-0.371619,-0.00626)	0.0426901379628108	0.169151999305297
C00062	Arginine	panBacteroides_xylanisolvens	-10.689461(-22.673851,1.294928)	-0.014629(-0.23783,0.208571)	0.897496294499849	0.958691722835172
C00062	Arginine	panParaprevotella_xylaniphila	-18.863187(-32.049574,-5.676799)	-0.001122(-0.199154,0.19691)	0.991112419182201	0.9957222443877
C00062	Arginine	panEnterobacter_cloacae	-12.784793(-25.100725,-0.468861)	-0.116387(-0.298074,0.065301)	0.208530310644483	0.452504545932856
C00062	Arginine	panCampylobacter_concisus	-14.702888(-32.120234,2.714458)	-0.131691(-0.37078,0.107398)	0.279396393081884	0.537843984406042
C00062	Arginine	panStreptococcus_parasanguinis	-10.323861(-28.210811,7.563089)	-0.253071(-0.520263,0.01412)	0.0633217816267119	0.216917136202607
C00062	Arginine	panAcidaminococcus_intestini	-16.449805(-31.354197,-1.545413)	-0.221268(-0.425944,-0.016592)	0.0341885306859152	0.144668915072576
C00062	Arginine	panBlautia_obeum	-26.04935(-45.206987,-6.891714)	-0.174778(-0.546308,0.196751)	0.355460650393999	0.617203115185686
C00062	Arginine	panBacteroides_uniformis	-0.01861(-21.081671,21.044451)	-0.212539(-0.588204,0.163126)	0.266563156643595	0.522056993553381
C00062	Arginine	panErysipelatoclostridium_ramosum	31.724899(21.771284,41.678514)	0.091753(-0.080996,0.264503)	0.296895535681685	0.55698254523088
C00062	Arginine	panBacteroides_plebeius	-13.748146(-24.40006,-3.096233)	-0.145916(-0.317256,0.025424)	0.0948340756950009	0.275442677721727
C00062	Arginine	panBacteroides_eggerthii	-5.853073(-17.19304,5.486895)	-0.089995(-0.274468,0.094478)	0.337947633793692	0.600328403929581
C00062	Arginine	panBacteroides_fragilis	-4.95569(-15.502376,5.590996)	-0.090746(-0.260655,0.079162)	0.294219798508441	0.553532163295542
C00062	Arginine	panBacteroides_salyersiae	4.464337(-9.256865,18.18554)	-0.059903(-0.293356,0.17355)	0.614087687164543	0.809331925431898
C00062	Arginine	panBacteroides_caccae	-18.164598(-28.551463,-7.777733)	-0.091148(-0.261767,0.079472)	0.294107743564698	0.553451633286806
C00062	Arginine	panFlavonifractor_plautii	34.813056(20.341442,49.284669)	0.234457(-0.026929,0.495844)	0.0785764828100477	0.247627464754693
C00062	Arginine	panMegamonas_hypermegale	-10.113364(-24.417982,4.191254)	-0.172574(-0.397819,0.052672)	0.132738709388698	0.340670444905098
C00062	Arginine	panDorea_formicigenerans	-24.906549(-34.962748,-14.850351)	-0.243607(-0.427268,-0.059945)	0.00948243839801798	0.0586169529971083
C00062	Arginine	panBlautia_gnavus	32.682952(18.259046,47.106859)	0.151074(-0.108157,0.410305)	0.252479209550644	0.50673376261395
C00062	Arginine	panBifidobacterium_dentium	-7.548827(-19.579146,4.481492)	-0.078462(-0.267581,0.110657)	0.415040326557572	0.665797328351689
C00062	Arginine	panVeillonella_parvula	-0.688685(-13.870798,12.493429)	0.296195(0.069261,0.52313)	0.0106763849607434	0.0638665184178602
C00062	Arginine	panBarnesiella_intestinihominis	-25.957148(-36.08074,-15.833557)	-0.118879(-0.285044,0.047286)	0.160275693333433	0.383280473106163
C00062	Arginine	panCitrobacter_freundii	-15.026462(-34.603093,4.550169)	-0.010899(-0.344541,0.322742)	0.948804017791316	0.98311217114517
C00062	Arginine	panCollinsella_aerofaciens	-28.530443(-39.497137,-17.563748)	-0.408839(-0.615101,-0.202576)	0.00011644393038277	0.00221576164671214
C00062	Arginine	panGranulicatella_adiacens	-3.336364(-14.176592,7.503864)	-0.063106(-0.237895,0.111684)	0.478101378674862	0.711013438475902
C00062	Arginine	panParabacteroides_merdae	-22.23427(-33.722104,-10.746436)	-0.107766(-0.334396,0.118863)	0.350287662258339	0.612313866309852
C00062	Arginine	panEubacterium_ventriosum	-8.676601(-19.457349,2.104148)	0.020028(-0.159038,0.199094)	0.826005692455412	0.929560773598498
C00062	Arginine	panClostridium_asparagiforme	8.081911(-3.100313,19.264135)	-0.05882(-0.228337,0.110696)	0.495381235316816	0.723960852973387
C00062	Arginine	panAnaerostipes_caccae	20.905329(10.046778,31.763879)	0.192828(-0.045687,0.431343)	0.1127208364064	0.309681995379838
C00062	Arginine	panAtopobium_parvulum	-2.246748(-13.039845,8.546349)	-0.009953(-0.188244,0.168338)	0.912626590923382	0.965798691030147
C00062	Arginine	panStreptococcus_infantis	-7.672249(-18.545234,3.200736)	0.059001(-0.112835,0.230837)	0.499902448055652	0.727975452830957
C00062	Arginine	panBurkholderiales_bacterium_1_1_47	-7.731298(-18.465359,3.002764)	-0.065028(-0.249361,0.119306)	0.488228321537126	0.718799768266927
C00062	Arginine	panStreptococcus_salivarius	-42.503301(-63.759955,-21.246646)	-0.58348(-0.933399,-0.233561)	0.00114589670312244	0.0128263395677234
C00062	Arginine	panFusobacterium_ulcerans	21.341666(9.037064,33.646269)	0.057232(-0.207506,0.321969)	0.670944430438414	0.844872825878543
C00062	Arginine	panBacillus_subtilis	-17.445838(-31.562372,-3.329303)	-0.048857(-0.302288,0.204575)	0.704782828368361	0.865093589973881
C00062	Arginine	panBifidobacterium_bifidum	-8.864186(-22.258939,4.530566)	-0.106747(-0.349533,0.136039)	0.387746647099545	0.644792177199243
C00062	Arginine	panDesulfovibrio_piger	-24.399538(-41.294162,-7.504914)	-0.211197(-0.439438,0.017044)	0.0696257302088132	0.230604573488949
C00062	Arginine	panStreptococcus_constellatus	-10.608932(-25.366331,4.148466)	-0.087184(-0.386849,0.212482)	0.567524522242466	0.780932503746864
C00062	Arginine	panStreptococcus_cristatus	2.779579(-11.15042,16.709577)	-0.089096(-0.33095,0.152757)	0.469193019663323	0.703657461653083
C00062	Arginine	panCoprococcus_catus	-28.156937(-38.228652,-18.085222)	-0.155818(-0.330755,0.019118)	0.0806753911713013	0.251269573749431
C00062	Arginine	panHungatella_hathewayi	21.810638(10.260584,33.360691)	0.089915(-0.078033,0.257863)	0.293061910882488	0.553195737156591
C00062	Arginine	panPrevotella_copri	-48.268867(-58.95042,-37.587314)	-0.158789(-0.344804,0.027227)	0.0940587458398484	0.274750547058505
C00062	Arginine	panTyzzerella_nexilis	22.474248(12.184234,32.764262)	0.143396(-0.037837,0.324628)	0.120565353820948	0.322476006605427
C00062	Arginine	panRoseburia_intestinalis	-9.458537(-19.979537,1.062463)	-0.105318(-0.279073,0.068436)	0.234000374038323	0.483737969300123
C00062	Arginine	panEubacterium_ramulus	-17.996994(-28.498722,-7.495265)	-0.045348(-0.222159,0.131463)	0.614254313966884	0.809418050655126
C00062	Arginine	panOdoribacter_splanchnicus	1.427619(-9.383306,12.238543)	-0.010849(-0.182173,0.160476)	0.900949512890925	0.959626615274832
C00062	Arginine	panIntestinibacter_bartlettii	3.065342(-7.520706,13.65139)	-0.01382(-0.19315,0.16551)	0.879604781417816	0.951969504440556
C00062	Arginine	panRothia_dentocariosa	-10.027605(-25.434562,5.379352)	-0.075352(-0.378379,0.227675)	0.625079768449783	0.816814504488336
C00062	Arginine	panBifidobacterium_longum	-21.36132(-34.346914,-8.375725)	0.025686(-0.235297,0.286669)	0.846614898217472	0.93663014211125
C00062	Arginine	panCoprococcus_comes	-17.97037(-28.319657,-7.621084)	-0.210494(-0.380889,-0.040099)	0.0156215007482613	0.0828719584878346
C00062	Arginine	panParasutterella_excrementihominis	-11.702026(-22.791114,-0.612938)	-0.112981(-0.287328,0.061367)	0.203312592892737	0.445618472610299
C00062	Arginine	panAlistipes_indistinctus	-0.84978(-12.295486,10.595925)	-0.083568(-0.266635,0.099499)	0.369878221122421	0.62964699726799
C00062	Arginine	panBacteroides_clarus	7.650397(-4.988903,20.289697)	-0.125221(-0.335353,0.084912)	0.24196358474773	0.493435307298765
C00062	Arginine	panClostridium_citroniae	19.552497(7.733443,31.371552)	0.046644(-0.133318,0.226605)	0.610514720411475	0.807559586216706
C00062	Arginine	panFusobacterium_nucleatum	-1.588658(-14.416852,11.239536)	-0.219642(-0.468076,0.028791)	0.0829380934066654	0.255627166411905
C00062	Arginine	panOribacterium_sinus	-2.308956(-15.73886,11.120947)	-0.019894(-0.298939,0.259151)	0.888559509574866	0.955426857890951
C00062	Arginine	panFaecalibacterium_prausnitzii	-29.425443(-46.924654,-11.926233)	0.002826(-0.354549,0.360201)	0.987598226650387	0.994817875899911
C00062	Arginine	panBacteroides_massiliensis	1.200133(-10.121437,12.521703)	0.10456(-0.06985,0.27897)	0.239141718187522	0.489930943797661
C00062	Arginine	panGemella_haemolysans	-6.066218(-18.423235,6.290799)	-0.155211(-0.386952,0.076529)	0.188592889099079	0.424692693626328
C00062	Arginine	panVeillonella_atypica	-0.944448(-12.286003,10.397108)	0.115382(-0.051367,0.282132)	0.174404552833353	0.404598312407593
C00062	Arginine	panBifidobacterium_breve	23.358201(12.355176,34.361226)	0.026362(-0.219452,0.272176)	0.833058929200545	0.931463706272784
C00062	Arginine	panPeptostreptococcus_stomatis	-6.655266(-18.708413,5.397881)	0.029105(-0.192419,0.250629)	0.79623103491172	0.917192048286893
C00062	Arginine	panBacteroides_intestinalis	-15.227408(-29.292497,-1.162319)	-0.061591(-0.261549,0.138366)	0.545010879537693	0.76456502532302
C00062	Arginine	panClostridium_bolteae	27.39368(5.868707,48.918652)	0.067108(-0.158815,0.293031)	0.559432438000648	0.775106831062094
C00062	Arginine	panAlistipes_onderdonkii	-10.157762(-20.795579,0.480056)	-0.127544(-0.308156,0.053067)	0.165734273240664	0.391299353541916
C00062	Arginine	panEscherichia_coli	13.791646(2.645298,24.937994)	-0.052329(-0.217274,0.112616)	0.533034698585354	0.754919955891219
C00062	Arginine	panDesulfovibrio_desulfuricans	0.048514(-12.997581,13.094608)	-0.17373(-0.432533,0.085072)	0.187592437405236	0.423959315372935
C00062	Arginine	panRuminococcus_callidus	-28.923734(-40.077765,-17.769702)	0.042981(-0.13019,0.216153)	0.62572217018135	0.817191095837645
C00062	Arginine	panMegamonas_funiformis	-16.404846(-31.88192,-0.927771)	-0.127696(-0.349028,0.093637)	0.257251212700823	0.5125783325617
C00062	Arginine	panDialister_invisus	10.834552(-0.879278,22.548382)	-0.017304(-0.234939,0.200331)	0.875817036458132	0.95081742727189
C00062	Arginine	panMethanobrevibacter_smithii	-29.164197(-45.39684,-12.931555)	0.004138(-0.245697,0.253973)	0.974028455564651	0.990532592813788
C00062	Arginine	panParaprevotella_clara	-25.420094(-38.752637,-12.087552)	-0.172479(-0.388873,0.043915)	0.117861936216625	0.317688219771327
C00062	Arginine	panAnaerostipes_hadrus	-13.046294(-23.8559,-2.236688)	-0.064785(-0.241387,0.111817)	0.471061431682597	0.705268445486571
C00062	Arginine	panRoseburia_inulinivorans	-24.049002(-35.26029,-12.837714)	-0.17745(-0.398841,0.043941)	0.115825876990859	0.315071616375407
C00062	Arginine	panBacteroides_stercoris	-8.292273(-19.540669,2.956124)	-0.111068(-0.314034,0.091897)	0.282524442733459	0.541082038419795
C00062	Arginine	panGordonibacter_pamelaeae	4.492558(-6.970375,15.955492)	-0.122412(-0.320563,0.075739)	0.225158880597709	0.472701263017824
C00062	Arginine	panBacteroides_ovatus	2.320985(-18.400577,23.042547)	-0.008696(-0.245004,0.227612)	0.94234139377854	0.97985849844888
C00062	Arginine	panEubacterium_callanderi	12.633403(-0.326042,25.592847)	-0.22695(-0.543867,0.089967)	0.159875293640933	0.383010595557055
C00062	Arginine	panBacteroides_nordii	-4.293252(-16.306561,7.720057)	-0.199161(-0.42499,0.026668)	0.0837025870646822	0.256893654309117
C00062	Arginine	panPseudoflavonifractor_capillosus	-1.031399(-11.778241,9.715444)	-0.14571(-0.318946,0.027526)	0.0989632044065904	0.282486994369601
C00062	Arginine	panBlautia_torques	4.135628(-84.027974,92.299229)	0.06807(-0.900305,1.036445)	0.890114918764129	0.95551355685197
C00062	Arginine	panParabacteroides_goldsteinii	-11.325415(-21.807506,-0.843323)	-0.138733(-0.313338,0.035872)	0.119017532560162	0.319693877973267
C00062	Arginine	panFaecalitalea_cylindroides	-13.203868(-29.098866,2.69113)	0.02375(-0.234686,0.282186)	0.856664845307461	0.942609159202152
C00062	Arginine	panHaemophilus_parainfluenzae	-17.623349(-30.614607,-4.632092)	0.178044(-0.025079,0.381167)	0.0855982620489231	0.259522500111909
C00062	Arginine	panHoldemanella_biformis	-20.894295(-33.007165,-8.781425)	-0.211835(-0.398362,-0.025309)	0.0261419291782939	0.119523053771696
C00062	Arginine	panFusobacterium_mortiferum	1.625383(-10.840926,14.091692)	0.065756(-0.126001,0.257513)	0.500455609055797	0.728266793076098
C00062	Arginine	panSchaalia_odontolytica	-7.310933(-18.031224,3.409359)	0.035294(-0.147683,0.218271)	0.704629023849124	0.865093589973881
C00062	Arginine	panStreptococcus_mutans	-11.071336(-23.962247,1.819574)	-0.157898(-0.382699,0.066902)	0.168008474984091	0.395034931471861
C00062	Arginine	panBacteroides_finegoldii	-3.640215(-14.852305,7.571876)	-0.182428(-0.354243,-0.010613)	0.0374990609290768	0.154406446104423
C00062	Arginine	panRuminococcaceae_bacterium_D16	-1.044017(-11.723822,9.635788)	-0.056594(-0.230863,0.117675)	0.523402280776821	0.747959570998288
C00062	Arginine	panBacteroides_faecis	-28.930185(-39.951727,-17.908643)	-0.05789(-0.230784,0.115004)	0.510600455203728	0.736983757291329
C00062	Arginine	panBifidobacterium_adolescentis	-26.091453(-36.128708,-16.054198)	-0.108646(-0.284339,0.067048)	0.224703175350477	0.472584755409756
C00062	Arginine	panRuminococcus_sp_5_1_39BFAA	-15.869515(-26.391453,-5.347578)	-0.04923(-0.215856,0.117395)	0.561528093134088	0.77709085959388
C00062	Arginine	panRothia_mucilaginosa	-17.048845(-27.775929,-6.32176)	-0.086183(-0.255523,0.083157)	0.3175140340229	0.578693765088031
C00062	Arginine	panBacteroides_dorei	-0.338091(-15.18638,14.510198)	-0.161716(-0.426307,0.102876)	0.230129510002061	0.47858314960616
C00062	Arginine	panAbiotrophia_defectiva	14.429864(0.389352,28.470375)	-0.024413(-0.319485,0.27066)	0.870823578461641	0.947790009405616
C00062	Arginine	panParabacteroides_johnsonii	-12.057701(-24.94555,0.830148)	-0.05007(-0.230889,0.13075)	0.586347379209029	0.791467843446997
C00062	Arginine	panStreptococcus_thermophilus	8.571427(-1.797054,18.939907)	0.063093(-0.110275,0.23646)	0.474592691808399	0.707506956338878
C00062	Arginine	panAkkermansia_muciniphila	-6.181103(-16.597592,4.235387)	0.0209(-0.149502,0.191303)	0.809506646368342	0.923552909818089
C00062	Arginine	panActinomyces_graevenitzii	-0.160255(-14.346017,14.025506)	0.13923(-0.192482,0.470943)	0.409614132026174	0.661238560816696
C00062	Arginine	panEubacterium_eligens	-21.88269(-32.407886,-11.357493)	-0.047915(-0.231753,0.135924)	0.608526775374733	0.807027415876372
C00062	Arginine	panRuminococcus_lactaris	-21.568695(-34.095098,-9.042292)	-0.056155(-0.267745,0.155435)	0.601995309771738	0.802660413028984
C00062	Arginine	panEggerthella_lenta	19.806325(8.873623,30.739027)	0.054092(-0.11581,0.223995)	0.531589210073295	0.753751494297257
C00062	Arginine	panBacteroides_thetaiotaomicron	3.774231(-16.782018,24.33048)	-0.201176(-0.500901,0.098548)	0.187646286531339	0.423959315372935
C00062	Arginine	panBacteroides_vulgatus	-12.224685(-26.621427,2.172056)	-0.019317(-0.301931,0.263298)	0.893132909636028	0.957102065094426
C00062	Arginine	panPhascolarctobacterium_succinatutens	-23.491154(-34.823113,-12.159195)	-0.12209(-0.295881,0.051701)	0.167936570465243	0.394982069204892
C00062	Arginine	panStreptococcus_vestibularis	-13.29955(-24.50926,-2.08984)	0.04237(-0.136229,0.220969)	0.641061892431625	0.827016407475956
C00062	Arginine	panVeillonella_dispar	-6.037882(-16.746408,4.670643)	0.017745(-0.150312,0.185802)	0.835600025607933	0.932428679140486
C00062	Arginine	panStreptococcus_anginosus	-8.569018(-19.502751,2.364716)	0.000379(-0.1743,0.175057)	0.996601587288375	0.998289366740646
C00062	Arginine	panAlistipes_finegoldii	1.349175(-9.218829,11.917179)	-0.126337(-0.296192,0.043517)	0.144384954495647	0.358584386677816
C00062	Arginine	panStreptococcus_intermedius	-7.508121(-22.691747,7.675505)	-0.229737(-0.501447,0.041973)	0.0972114803947206	0.279545265818932
C00062	Arginine	panHoldemania_filiformis	-11.549282(-22.207611,-0.890953)	-0.052691(-0.226347,0.120965)	0.551025557536126	0.769222053419864
C00062	Arginine	panSutterella_wadsworthensis	-13.383557(-24.394215,-2.3729)	0.005318(-0.168129,0.178766)	0.951942333984107	0.984207391099739
C00062	Arginine	panBilophila_wadsworthia	0.088085(-11.091968,11.268138)	-0.008105(-0.190235,0.174024)	0.930297859257256	0.974562916658014
C00062	Arginine	panCatenibacterium_mitsuokai	-38.58793(-54.535871,-22.63999)	-0.232842(-0.46356,-0.002123)	0.0479399567081508	0.182098923009288
C00062	Arginine	panGemella_sanguinis	3.1896(-8.027052,14.406253)	-0.043216(-0.257188,0.170756)	0.691422406129058	0.856056989896736
C00062	Arginine	panAdlercreutzia_equolifaciens	-18.759629(-28.925679,-8.59358)	-0.005606(-0.173735,0.162524)	0.947749143568438	0.982416250162728
C00062	Arginine	panClostridium_scindens	20.548705(9.154454,31.942956)	0.025311(-0.247047,0.297669)	0.855066421170598	0.941668849110572
C00062	Arginine	panPrevotella_stercorea	-52.085458(-64.857833,-39.313082)	-0.171404(-0.371552,0.028744)	0.0930064671807167	0.273352153445537
C00062	Arginine	panBacteroides_coprocola	-11.224545(-22.425728,-0.023362)	-0.040249(-0.20489,0.124392)	0.630929773560056	0.820167656195831
C00062	Arginine	panParabacteroides_distasonis	-14.69362(-26.361666,-3.025573)	-0.027667(-0.231631,0.176296)	0.789772799618453	0.912907545664239
C00062	Arginine	panAlistipes_shahii	-21.491608(-32.042528,-10.940688)	-0.016457(-0.199294,0.16638)	0.859578883306444	0.943664569428573
C00062	Arginine	panKlebsiella_pneumoniae	2.427917(-10.405658,15.261492)	0.061458(-0.138942,0.261857)	0.546766491555056	0.76624717594008
C00062	Arginine	panStreptococcus_sanguinis	-2.357513(-13.03296,8.317935)	0.004214(-0.16834,0.176769)	0.96171191951628	0.987283450324227
C00062	Arginine	panClostridium_leptum	-13.243264(-24.952733,-1.533795)	0.114326(-0.089744,0.318396)	0.271266415578051	0.527998342255183
C00062	Arginine	panClostridium_symbiosum	16.745608(5.790645,27.700571)	0.024092(-0.138222,0.186406)	0.770503276417691	0.90205610288987
C00152	Asparagine	panStreptococcus_gordonii	-1.821081(-10.68898,7.046819)	0.113741(-0.128115,0.355597)	0.355478721121085	0.617203115185686
C00152	Asparagine	panBlautia_hydrogenotrophica	4.238812(-5.722233,14.199857)	0.04584(-0.210178,0.301858)	0.724833589187581	0.876527801121739
C00152	Asparagine	panAnaerobutyricum_hallii	-19.520658(-28.144028,-10.897289)	0.149115(-0.080348,0.378578)	0.201957625793251	0.444028980836221
C00152	Asparagine	panRuminococcus_bromii	-22.618461(-30.302979,-14.933943)	0.155381(-0.060004,0.370767)	0.156752071695864	0.377791219852223
C00152	Asparagine	panClostridium_clostridioforme	12.150682(3.834839,20.466525)	0.12368(-0.089985,0.337344)	0.255574323896491	0.51042425325176
C00152	Asparagine	panLactobacillus_salivarius	-2.960096(-15.302738,9.382546)	0.005956(-0.289223,0.301136)	0.968352380615188	0.988639783581577
C00152	Asparagine	panAlistipes_putredinis	-11.109316(-19.623615,-2.595016)	-0.248764(-0.468392,-0.029137)	0.0265540749560408	0.120923172107509
C00152	Asparagine	panEubacterium_siraeum	-5.098863(-14.062899,3.865172)	0.253997(0.030478,0.477516)	0.0260692957256739	0.119287124845111
C00152	Asparagine	panBlautia_producta	17.453085(9.277257,25.628914)	-0.068143(-0.332425,0.196139)	0.61225510423391	0.808249552863794
C00152	Asparagine	panEubacterium_brachy	18.827267(9.697854,27.95668)	0.036069(-0.305882,0.37802)	0.835709037623036	0.932428679140486
C00152	Asparagine	panClostridium_innocuum	6.465283(-4.088899,17.019465)	-0.101052(-0.328933,0.12683)	0.383571779006311	0.641511741950946
C00152	Asparagine	panEubacterium_rectale	-16.400313(-25.421431,-7.379194)	0.016726(-0.206634,0.240085)	0.882950270022059	0.953621601163654
C00152	Asparagine	panLactobacillus_fermentum	2.000694(-7.078995,11.080382)	-0.121603(-0.474499,0.231293)	0.49824046419707	0.726233410516685
C00152	Asparagine	panParvimonas_micra	-4.798007(-17.183914,7.5879)	-0.11663(-0.442615,0.209354)	0.481948374857137	0.713680083723965
C00152	Asparagine	panStreptococcus_australis	2.506992(-5.740007,10.753992)	0.050905(-0.163663,0.265473)	0.640943427112752	0.826997072890719
C00152	Asparagine	panAnaerotruncus_colihominis	0.196522(-8.000291,8.393335)	-0.143802(-0.358088,0.070485)	0.18765112689504	0.423959315372935
C00152	Asparagine	panMegasphaera_elsdenii	-13.771984(-26.328445,-1.215522)	-0.164895(-0.497491,0.167701)	0.330040413487116	0.592262495826588
C00152	Asparagine	panDorea_longicatena	-10.06263(-18.313623,-1.811637)	0.280043(0.06218,0.497905)	0.0119302673890306	0.0684470186454649
C00152	Asparagine	panBifidobacterium_pseudocatenulatum	-7.82786(-15.96172,0.306)	-0.053739(-0.265835,0.158356)	0.618430195000886	0.81297895613484
C00152	Asparagine	panAcidaminococcus_fermentans	-4.310234(-14.77029,6.149822)	0.104597(-0.226017,0.435211)	0.534042459733769	0.755543872931896
C00152	Asparagine	panSolobacterium_moorei	6.796366(-1.438151,15.030883)	-0.162681(-0.380967,0.055605)	0.143537674704589	0.357257270706657
C00152	Asparagine	panBacteroides_cellulosilyticus	-10.73568(-18.868216,-2.603145)	-0.125933(-0.339618,0.087751)	0.247077606101656	0.500163178309127
C00152	Asparagine	panRoseburia_hominis	-14.752619(-23.184388,-6.320849)	-0.274023(-0.484035,-0.064011)	0.0107192580767073	0.0640750265886647
C00152	Asparagine	panBacteroides_xylanisolvens	-7.55248(-17.176076,2.071116)	-0.112632(-0.372266,0.147002)	0.393969462244064	0.649299653068611
C00152	Asparagine	panParaprevotella_xylaniphila	-8.528641(-18.40437,1.347088)	0.094839(-0.13443,0.324108)	0.416285094268718	0.666742768114397
C00152	Asparagine	panEnterobacter_cloacae	-6.198287(-16.560566,4.163992)	-0.185824(-0.419897,0.048248)	0.119284939671033	0.320122645349529
C00152	Asparagine	panCampylobacter_concisus	8.369391(-2.357391,19.096173)	-0.140632(-0.509433,0.228168)	0.453613625234153	0.692665398354491
C00152	Asparagine	panStreptococcus_parasanguinis	-7.010499(-19.126786,5.105788)	0.17858(-0.171914,0.529074)	0.316844810233069	0.578133270178696
C00152	Asparagine	panAcidaminococcus_intestini	-9.787597(-20.24419,0.668997)	-0.300457(-0.581075,-0.019838)	0.0359442614565035	0.149617988312696
C00152	Asparagine	panBlautia_obeum	-16.561463(-30.535589,-2.587337)	0.201469(-0.111004,0.513942)	0.205499780185517	0.448608097034322
C00152	Asparagine	panBacteroides_uniformis	-14.620026(-29.778439,0.538387)	-0.15543(-0.521507,0.210648)	0.404098410530993	0.656969196863792
C00152	Asparagine	panErysipelatoclostridium_ramosum	20.011049(12.060731,27.961366)	-0.004572(-0.218635,0.209491)	0.966504994979819	0.988274862372099
C00152	Asparagine	panBacteroides_plebeius	-17.666727(-25.779565,-9.553888)	0.134084(-0.081445,0.349613)	0.221826279447504	0.469128241689455
C00152	Asparagine	panBacteroides_eggerthii	3.760991(-4.36874,11.890721)	-0.136222(-0.389261,0.116817)	0.290281831653258	0.549363574120207
C00152	Asparagine	panBacteroides_fragilis	2.375363(-5.909685,10.660412)	-0.344029(-0.555723,-0.132334)	0.00153019861289511	0.0157339335889207
C00152	Asparagine	panBacteroides_salyersiae	0.669265(-10.952116,12.290646)	-0.115481(-0.400737,0.169774)	0.426285427021785	0.674406382286119
C00152	Asparagine	panBacteroides_caccae	-3.705143(-11.931849,4.521563)	-0.085356(-0.299898,0.129186)	0.434300292953651	0.679847160018096
C00152	Asparagine	panFlavonifractor_plautii	14.76(2.498895,27.021104)	0.033484(-0.254075,0.321043)	0.818917090295939	0.926700130323626
C00152	Asparagine	panMegamonas_hypermegale	-3.551248(-13.967074,6.864579)	-0.123112(-0.427489,0.181265)	0.426699109863166	0.674406382286119
C00152	Asparagine	panDorea_formicigenerans	-14.1611(-22.127807,-6.194393)	-0.057906(-0.275768,0.159956)	0.601335717625568	0.802048573975891
C00152	Asparagine	panBlautia_gnavus	22.549033(10.073725,35.024342)	0.058708(-0.247309,0.364724)	0.706057586850335	0.865993283319195
C00152	Asparagine	panBifidobacterium_dentium	5.211986(-4.11039,14.534362)	-0.020863(-0.257232,0.215506)	0.862226970931238	0.944867400477506
C00152	Asparagine	panVeillonella_parvula	13.201344(2.181878,24.220811)	0.339395(0.063874,0.614916)	0.0159339843646093	0.0839448932379417
C00152	Asparagine	panBarnesiella_intestinihominis	-14.97243(-23.018435,-6.926424)	-0.095365(-0.305223,0.114492)	0.371909613150934	0.631919748310047
C00152	Asparagine	panCitrobacter_freundii	2.780927(-12.911272,18.473126)	-0.040703(-0.390028,0.308623)	0.818803140788388	0.926700130323626
C00152	Asparagine	panCollinsella_aerofaciens	-15.425314(-24.476047,-6.374582)	-0.122992(-0.350037,0.104053)	0.287282372305712	0.546007305461891
C00152	Asparagine	panGranulicatella_adiacens	8.736768(0.627241,16.846295)	-0.069543(-0.288003,0.148918)	0.531515232438409	0.753751494297257
C00152	Asparagine	panParabacteroides_merdae	-9.914248(-18.640257,-1.188239)	0.047812(-0.19856,0.294183)	0.702820088160492	0.863299080761634
C00152	Asparagine	panEubacterium_ventriosum	-12.104497(-20.677436,-3.531557)	0.104538(-0.107283,0.316358)	0.332246033233621	0.59442809438171
C00152	Asparagine	panClostridium_asparagiforme	-3.077816(-11.489105,5.333473)	0.016117(-0.200073,0.232307)	0.883466331651962	0.953816564356631
C00152	Asparagine	panAnaerostipes_caccae	6.79262(-4.032944,17.618183)	0.096784(-0.155305,0.348874)	0.450537827751298	0.690911261100196
C00152	Asparagine	panAtopobium_parvulum	6.890415(-1.269211,15.050041)	0.052404(-0.164608,0.269416)	0.634996905964184	0.822911508426424
C00152	Asparagine	panStreptococcus_infantis	3.174171(-5.177351,11.525692)	0.023159(-0.197208,0.243527)	0.836302140420585	0.932699791549165
C00152	Asparagine	panBurkholderiales_bacterium_1_1_47	-6.563483(-15.911182,2.784215)	-0.027812(-0.266038,0.210414)	0.818456680052884	0.926700130323626
C00152	Asparagine	panStreptococcus_salivarius	-26.177366(-43.580093,-8.774639)	0.069255(-0.423808,0.562318)	0.78243416543681	0.90850121315865
C00152	Asparagine	panFusobacterium_ulcerans	13.968434(3.499931,24.436937)	-0.229303(-0.517204,0.058598)	0.118089792392249	0.318090199123308
C00152	Asparagine	panBacillus_subtilis	-13.34702(-26.015868,-0.678172)	0.012181(-0.244506,0.268869)	0.925659787671163	0.972508613522799
C00152	Asparagine	panBifidobacterium_bifidum	-7.250088(-17.300371,2.800194)	0.021368(-0.294982,0.337717)	0.894349490154529	0.957520262228699
C00152	Asparagine	panDesulfovibrio_piger	-6.583231(-17.845942,4.67948)	-0.108995(-0.453666,0.235676)	0.534228159945196	0.755672823766727
C00152	Asparagine	panStreptococcus_constellatus	7.129825(-3.518469,17.778119)	0.010345(-0.319486,0.340176)	0.950827408535852	0.983572616583967
C00152	Asparagine	panStreptococcus_cristatus	8.349249(-1.357661,18.05616)	-0.081269(-0.378623,0.216084)	0.591097262146989	0.794021913125173
C00152	Asparagine	panCoprococcus_catus	-14.518298(-22.785027,-6.25157)	-0.009918(-0.231877,0.212042)	0.929994615630778	0.974562916658014
C00152	Asparagine	panHungatella_hathewayi	14.536692(5.815762,23.257623)	0.061262(-0.159639,0.282163)	0.585655206136437	0.791104713564896
C00152	Asparagine	panPrevotella_copri	-15.976318(-24.717322,-7.235314)	-0.108475(-0.336597,0.119646)	0.350161259879814	0.612313866309852
C00152	Asparagine	panTyzzerella_nexilis	17.948236(10.068413,25.828059)	0.100787(-0.118859,0.320433)	0.36726862095171	0.627315840702301
C00152	Asparagine	panRoseburia_intestinalis	-5.038676(-13.458269,3.380917)	-0.138116(-0.349218,0.072987)	0.19891775424722	0.440374152893014
C00152	Asparagine	panEubacterium_ramulus	-12.611441(-20.823632,-4.399249)	0.165833(-0.050438,0.382103)	0.132368943978166	0.340049051839763
C00152	Asparagine	panOdoribacter_splanchnicus	-7.137747(-15.50044,1.224946)	-0.086485(-0.299397,0.126426)	0.424724981527281	0.673893597849123
C00152	Asparagine	panIntestinibacter_bartlettii	1.098949(-7.227013,9.424911)	0.022106(-0.196789,0.241)	0.842611938526408	0.935521769523764
C00152	Asparagine	panRothia_dentocariosa	14.024991(4.847675,23.202308)	0.165799(-0.175652,0.50725)	0.340079969216738	0.60200413052814
C00152	Asparagine	panBifidobacterium_longum	-8.766032(-17.981963,0.449899)	0.052311(-0.245511,0.350133)	0.729858786416081	0.879220853710442
C00152	Asparagine	panCoprococcus_comes	-9.637542(-17.938746,-1.336338)	-0.050297(-0.263789,0.163195)	0.64326744537985	0.828257358381789
C00152	Asparagine	panParasutterella_excrementihominis	-9.477645(-18.437362,-0.517927)	-0.09527(-0.32268,0.13214)	0.410369109042859	0.661891002920389
C00152	Asparagine	panAlistipes_indistinctus	-5.345332(-13.832311,3.141647)	-0.190249(-0.415636,0.035138)	0.0977408853857154	0.280483000360013
C00152	Asparagine	panBacteroides_clarus	1.548903(-8.134429,11.232234)	-0.156089(-0.439105,0.126928)	0.278659264721542	0.537110746772522
C00152	Asparagine	panClostridium_citroniae	9.304242(0.021237,18.587247)	0.058955(-0.167518,0.285428)	0.608844932544394	0.807027415876372
C00152	Asparagine	panFusobacterium_nucleatum	4.552983(-5.392801,14.498766)	-0.216065(-0.492303,0.060172)	0.124806514253754	0.328111919750807
C00152	Asparagine	panOribacterium_sinus	2.721867(-8.038369,13.482103)	-0.044591(-0.345019,0.255837)	0.770432047818322	0.90205610288987
C00152	Asparagine	panFaecalibacterium_prausnitzii	-24.543194(-35.873339,-13.213049)	0.097162(-0.218235,0.412559)	0.544830248552646	0.76456502532302
C00152	Asparagine	panBacteroides_massiliensis	-1.699797(-10.510071,7.110476)	0.089697(-0.138726,0.318119)	0.440292621631034	0.683974090985216
C00152	Asparagine	panGemella_haemolysans	6.845806(-2.193523,15.885135)	-0.179502(-0.446332,0.087328)	0.186572104563215	0.422762761459942
C00152	Asparagine	panVeillonella_atypica	3.183238(-5.467939,11.834414)	0.177084(-0.045603,0.39977)	0.118664802558274	0.319101312935978
C00152	Asparagine	panBifidobacterium_breve	5.459612(-6.417196,17.33642)	-0.048998(-0.337656,0.239661)	0.738594544546039	0.88457212561363
C00152	Asparagine	panPeptostreptococcus_stomatis	3.725603(-6.583106,14.034311)	-0.072343(-0.336928,0.192243)	0.590948595330353	0.794021913125173
C00152	Asparagine	panBacteroides_intestinalis	-7.642657(-18.694802,3.409488)	-0.263704(-0.52833,0.000923)	0.0507991061745952	0.18797231807065
C00152	Asparagine	panClostridium_bolteae	18.231573(1.633772,34.829374)	0.334913(0.014063,0.655763)	0.0408260528659251	0.163613638268025
C00152	Asparagine	panAlistipes_onderdonkii	-4.379804(-12.828623,4.069015)	-0.070225(-0.2871,0.146651)	0.52448819366428	0.748519579243737
C00152	Asparagine	panEscherichia_coli	11.382913(3.130732,19.635094)	-0.266214(-0.487032,-0.045396)	0.0182981707193358	0.0928501462786868
C00152	Asparagine	panDesulfovibrio_desulfuricans	-0.19346(-12.051856,11.664937)	-0.44282(-0.733109,-0.152531)	0.00290678406765356	0.0255566757631323
C00152	Asparagine	panRuminococcus_callidus	-20.335905(-28.8654,-11.80641)	0.015461(-0.20081,0.231733)	0.888216397086028	0.955426857890951
C00152	Asparagine	panMegamonas_funiformis	-6.24393(-18.750546,6.262686)	-0.086338(-0.375433,0.202757)	0.557180867270982	0.774029113719744
C00152	Asparagine	panDialister_invisus	5.289649(-4.348471,14.927769)	-0.086882(-0.337812,0.164049)	0.496184492824995	0.724028933112536
C00152	Asparagine	panMethanobrevibacter_smithii	-17.244646(-30.282582,-4.20671)	-0.078206(-0.364388,0.207976)	0.591144942829677	0.794021913125173
C00152	Asparagine	panParaprevotella_clara	-13.899317(-24.808572,-2.990062)	-0.020613(-0.27168,0.230454)	0.871762069064663	0.948553091349869
C00152	Asparagine	panAnaerostipes_hadrus	-7.407752(-15.872897,1.057394)	0.064536(-0.147553,0.276624)	0.549768418504648	0.768205012620617
C00152	Asparagine	panRoseburia_inulinivorans	-8.359124(-17.305716,0.587467)	-0.009298(-0.242602,0.224006)	0.937543244665537	0.977795329683802
C00152	Asparagine	panBacteroides_stercoris	-8.101322(-17.101694,0.899049)	-0.196068(-0.425753,0.033617)	0.0940256082059065	0.274750547058505
C00152	Asparagine	panGordonibacter_pamelaeae	-1.148131(-11.125271,8.829009)	-0.031106(-0.281484,0.219273)	0.807032233511369	0.922609585636131
C00152	Asparagine	panBacteroides_ovatus	-2.266952(-15.530764,10.996859)	-0.143756(-0.491698,0.204185)	0.416843193168134	0.666815612449905
C00152	Asparagine	panEubacterium_callanderi	4.056137(-6.612077,14.724351)	-0.374159(-0.695962,-0.052355)	0.0228269495636009	0.108204615013226
C00152	Asparagine	panBacteroides_nordii	-1.863988(-11.525543,7.797567)	-0.321256(-0.593081,-0.049431)	0.0206954779996752	0.100729756500246
C00152	Asparagine	panPseudoflavonifractor_capillosus	-5.996527(-14.663161,2.670108)	-0.125305(-0.363077,0.112468)	0.300552950106603	0.559924784730737
C00152	Asparagine	panBlautia_torques	8.93949(-42.5586,60.437579)	-0.385179(-1.25515,0.484792)	0.384309550058373	0.641881279846712
C00152	Asparagine	panParabacteroides_goldsteinii	-8.255375(-16.560052,0.049303)	-0.037981(-0.259686,0.183725)	0.736270194970804	0.882728982629263
C00152	Asparagine	panFaecalitalea_cylindroides	-11.120265(-25.992252,3.751721)	-0.015441(-0.353871,0.322989)	0.928520374943696	0.974105386787873
C00152	Asparagine	panHaemophilus_parainfluenzae	0.101734(-10.185181,10.388649)	0.082029(-0.201407,0.365466)	0.569436798766128	0.782302723622958
C00152	Asparagine	panHoldemanella_biformis	-8.497564(-16.915056,-0.080072)	-0.221127(-0.471997,0.029743)	0.0838433780703386	0.257185531443667
C00152	Asparagine	panFusobacterium_mortiferum	10.557633(0.849906,20.265359)	-0.013684(-0.25025,0.222881)	0.90944800246333	0.963842116628457
C00152	Asparagine	panSchaalia_odontolytica	8.760266(0.51049,17.010041)	0.100898(-0.122052,0.323849)	0.373877127916556	0.633862114193703
C00152	Asparagine	panStreptococcus_mutans	1.203849(-8.976098,11.383796)	0.021751(-0.286334,0.329837)	0.889597695862112	0.955471681941943
C00152	Asparagine	panBacteroides_finegoldii	-1.465883(-10.002423,7.070657)	-0.145773(-0.397323,0.105776)	0.255041832426882	0.509956048225079
C00152	Asparagine	panRuminococcaceae_bacterium_D16	-0.392744(-8.887628,8.10214)	-0.071099(-0.294644,0.152447)	0.531878574236929	0.753950614633121
C00152	Asparagine	panBacteroides_faecis	-11.558403(-20.282503,-2.834303)	0.174872(-0.039827,0.389571)	0.110025140592014	0.304052878150545
C00152	Asparagine	panBifidobacterium_adolescentis	-14.317955(-22.233868,-6.402043)	-0.105908(-0.320157,0.108342)	0.331465767290934	0.593962872688149
C00152	Asparagine	panRuminococcus_sp_5_1_39BFAA	-7.637724(-16.034684,0.759236)	0.111365(-0.099609,0.322339)	0.299759558976931	0.559265689212839
C00152	Asparagine	panRothia_mucilaginosa	3.52196(-4.838586,11.882505)	-0.033068(-0.244,0.177865)	0.757921632185866	0.895257121553272
C00152	Asparagine	panBacteroides_dorei	-4.806184(-16.815104,7.202735)	0.022024(-0.234202,0.278249)	0.865797705215143	0.946121321236677
C00152	Asparagine	panAbiotrophia_defectiva	8.38792(-2.335576,19.111415)	-0.029269(-0.401125,0.342588)	0.877015906135832	0.951678360059412
C00152	Asparagine	panParabacteroides_johnsonii	-9.945254(-19.248665,-0.641843)	-0.111093(-0.360831,0.138645)	0.382071919364811	0.640150687539532
C00152	Asparagine	panStreptococcus_thermophilus	4.535041(-3.648479,12.71856)	0.044085(-0.172117,0.260287)	0.688519553459491	0.854713928432472
C00152	Asparagine	panAkkermansia_muciniphila	-11.435704(-19.419846,-3.451563)	-0.025883(-0.239272,0.187506)	0.811510586073602	0.924019003107249
C00152	Asparagine	panActinomyces_graevenitzii	8.869626(-1.84058,19.579831)	0.127351(-0.216412,0.471114)	0.466567317725313	0.701538353398815
C00152	Asparagine	panEubacterium_eligens	-20.630043(-28.762758,-12.497327)	-0.03337(-0.256603,0.189863)	0.768838637314986	0.90205610288987
C00152	Asparagine	panRuminococcus_lactaris	-19.403732(-29.169861,-9.637603)	0.042724(-0.223442,0.308891)	0.752321873407301	0.891938349246573
C00152	Asparagine	panEggerthella_lenta	9.542829(1.237517,17.848141)	0.190069(-0.030345,0.410484)	0.0907423628052861	0.26899590635751
C00152	Asparagine	panBacteroides_thetaiotaomicron	0.441074(-12.723606,13.605754)	-0.297027(-0.584091,-0.009962)	0.0426082018799487	0.169049770167881
C00152	Asparagine	panBacteroides_vulgatus	-9.029199(-18.992032,0.933633)	0.195445(-0.073675,0.464564)	0.154005094464931	0.37342497420016
C00152	Asparagine	panPhascolarctobacterium_succinatutens	-16.610455(-25.181497,-8.039414)	-0.028899(-0.25171,0.193913)	0.798723893864807	0.918342880127685
C00152	Asparagine	panStreptococcus_vestibularis	0.423594(-7.97926,8.826449)	0.104008(-0.110332,0.318347)	0.340402195408356	0.60200413052814
C00152	Asparagine	panVeillonella_dispar	3.109359(-5.345787,11.564504)	0.194574(-0.020017,0.409166)	0.075381060888827	0.241243345436035
C00152	Asparagine	panStreptococcus_anginosus	5.142264(-3.002817,13.287345)	0.002024(-0.222227,0.226275)	0.985841357640732	0.994817875899911
C00152	Asparagine	panAlistipes_finegoldii	-8.900461(-17.339512,-0.461409)	-0.082717(-0.290607,0.125173)	0.434257669119286	0.679847160018096
C00152	Asparagine	panStreptococcus_intermedius	4.238517(-9.335948,17.812982)	-0.11181(-0.476897,0.253278)	0.54719345694167	0.76624717594008
C00152	Asparagine	panHoldemania_filiformis	-10.817505(-18.854965,-2.780045)	-0.034098(-0.244812,0.176615)	0.750372574381056	0.890452247133862
C00152	Asparagine	panSutterella_wadsworthensis	-9.832536(-18.463875,-1.201198)	-0.048365(-0.26248,0.16575)	0.657001942715104	0.836241364258498
C00152	Asparagine	panBilophila_wadsworthia	2.799258(-5.507781,11.106296)	0.09109(-0.127188,0.309368)	0.412184042412967	0.663170021363643
C00152	Asparagine	panCatenibacterium_mitsuokai	-17.427548(-29.015826,-5.83927)	-0.233511(-0.529127,0.062104)	0.121130138210157	0.323161975674048
C00152	Asparagine	panGemella_sanguinis	6.976143(-1.838785,15.791071)	-0.150279(-0.392105,0.091547)	0.222330396834982	0.469697206319106
C00152	Asparagine	panAdlercreutzia_equolifaciens	-17.023698(-24.91707,-9.130326)	-0.05586(-0.266955,0.155235)	0.602941188724947	0.80298392407977
C00152	Asparagine	panClostridium_scindens	3.046273(-8.755516,14.848063)	-0.251282(-0.590194,0.087629)	0.145596597716668	0.360473360889594
C00152	Asparagine	panPrevotella_stercorea	-34.486958(-45.723032,-23.250885)	0.031502(-0.233549,0.296554)	0.815235998101046	0.925001557994149
C00152	Asparagine	panBacteroides_coprocola	-13.599455(-21.630004,-5.568907)	-0.09053(-0.309262,0.128202)	0.416028140281987	0.666652673761602
C00152	Asparagine	panParabacteroides_distasonis	-4.036683(-13.934447,5.861081)	0.109074(-0.14072,0.358868)	0.39087945970194	0.647865492617237
C00152	Asparagine	panAlistipes_shahii	-14.579366(-22.769858,-6.388875)	-0.227903(-0.435776,-0.02003)	0.0317570115834766	0.137116173190246
C00152	Asparagine	panKlebsiella_pneumoniae	5.455895(-3.703084,14.614873)	0.03179(-0.230315,0.293895)	0.811522695546769	0.924019003107249
C00152	Asparagine	panStreptococcus_sanguinis	3.512563(-4.636577,11.661703)	0.104206(-0.111873,0.320286)	0.343379820044135	0.604735901673144
C00152	Asparagine	panClostridium_leptum	-14.579318(-23.693797,-5.464838)	0.162701(-0.073533,0.398936)	0.176334443123576	0.407706263726934
C00152	Asparagine	panClostridium_symbiosum	7.661609(-0.332363,15.655581)	0.087337(-0.127717,0.302391)	0.424822820250913	0.673915041573104
C00049	Aspartate	panStreptococcus_gordonii	41.941368(26.279349,57.603387)	0.017591(-0.143804,0.178986)	0.830372746412496	0.930026167540298
C00049	Aspartate	panBlautia_hydrogenotrophica	2.259873(-16.324273,20.844019)	-0.106646(-0.28608,0.072789)	0.243204134437758	0.495206991701035
C00049	Aspartate	panAnaerobutyricum_hallii	26.349875(7.444265,45.255485)	0.2265(0.047225,0.405776)	0.0134312358269318	0.0741722021591707
C00049	Aspartate	panRuminococcus_bromii	17.403449(2.094935,32.711963)	0.03735(-0.112363,0.187062)	0.623947802619935	0.816619160549765
C00049	Aspartate	panClostridium_clostridioforme	-5.491885(-20.854696,9.870926)	-0.09672(-0.241226,0.047785)	0.188885614024234	0.425112314075381
C00049	Aspartate	panLactobacillus_salivarius	30.368097(10.100763,50.635432)	0.224237(0.024064,0.42441)	0.0282344681722756	0.126282880727741
C00049	Aspartate	panAlistipes_putredinis	0.318694(-15.843055,16.480442)	0.10084(-0.048831,0.250511)	0.185987489192449	0.422276140234674
C00049	Aspartate	panEubacterium_siraeum	15.764858(-0.679915,32.209632)	0.180648(0.029039,0.332257)	0.0196678404683056	0.0976546274296887
C00049	Aspartate	panBlautia_producta	0.581615(-18.36796,19.53119)	-0.193758(-0.368377,-0.01914)	0.0297516271166897	0.131150029738877
C00049	Aspartate	panEubacterium_brachy	57.4637(38.680725,76.246675)	0.013699(-0.190732,0.218129)	0.895219399808787	0.95776986132332
C00049	Aspartate	panClostridium_innocuum	9.31292(-10.237107,28.862947)	-0.314228(-0.516732,-0.111724)	0.00245062109158331	0.0225378179101655
C00049	Aspartate	panEubacterium_rectale	24.18001(7.157561,41.20246)	0.23097(0.069729,0.392212)	0.00512124880874881	0.0380584299542771
C00049	Aspartate	panLactobacillus_fermentum	30.81687(7.746401,53.887339)	0.157454(-0.088975,0.403882)	0.209698493895721	0.453930217555418
C00049	Aspartate	panParvimonas_micra	30.925484(10.44817,51.402799)	-0.218843(-0.421283,-0.016403)	0.0341941417132253	0.144668915072576
C00049	Aspartate	panStreptococcus_australis	29.854067(14.752017,44.956117)	-0.08838(-0.233508,0.056748)	0.231814254525247	0.480731220449218
C00049	Aspartate	panAnaerotruncus_colihominis	-10.10502(-25.221266,5.011226)	-0.103964(-0.250182,0.042254)	0.162861334325441	0.386821830954357
C00049	Aspartate	panMegasphaera_elsdenii	-6.248922(-32.648967,20.151123)	0.206764(0.024465,0.389062)	0.0263364708679883	0.120274900101121
C00049	Aspartate	panDorea_longicatena	4.311845(-12.259047,20.882737)	0.124791(-0.02789,0.277473)	0.108838694465156	0.301566425537689
C00049	Aspartate	panBifidobacterium_pseudocatenulatum	17.959587(2.771565,33.14761)	0.126006(-0.020229,0.272241)	0.091017229073451	0.269451569943567
C00049	Aspartate	panAcidaminococcus_fermentans	15.96321(-10.225344,42.151765)	0.26504(0.050294,0.479786)	0.0157158133771989	0.0830143955787003
C00049	Aspartate	panSolobacterium_moorei	34.031146(19.036243,49.026049)	-0.122766(-0.270761,0.02523)	0.103681691524323	0.292077574431579
C00049	Aspartate	panBacteroides_cellulosilyticus	-0.509142(-16.007538,14.989255)	0.001683(-0.149427,0.152792)	0.982539356282392	0.993981586760617
C00049	Aspartate	panRoseburia_hominis	16.579535(-0.272251,33.43132)	0.009753(-0.144723,0.16423)	0.901237728144746	0.959626615274832
C00049	Aspartate	panBacteroides_xylanisolvens	10.895019(-6.55583,28.345867)	0.091674(-0.090519,0.273868)	0.323018225763513	0.584460416640705
C00049	Aspartate	panParaprevotella_xylaniphila	-3.521244(-21.321382,14.278894)	-0.014081(-0.197962,0.1698)	0.880362110335458	0.952206521288534
C00049	Aspartate	panEnterobacter_cloacae	0.073539(-17.762674,17.909751)	0.114895(-0.041215,0.271004)	0.148635479641861	0.365730084229171
C00049	Aspartate	panCampylobacter_concisus	51.58173(28.10581,75.05765)	0.097645(-0.098713,0.294004)	0.328706489597452	0.59127217305038
C00049	Aspartate	panStreptococcus_parasanguinis	41.658282(18.424126,64.892438)	-0.079424(-0.299602,0.140754)	0.478479671146829	0.711046770510498
C00049	Aspartate	panAcidaminococcus_intestini	-4.091914(-27.757721,19.573892)	0.231205(0.058991,0.40342)	0.00865398171967852	0.0549782368073694
C00049	Aspartate	panBlautia_obeum	31.859203(-4.406164,68.124569)	0.210674(-0.060906,0.482253)	0.1279792215524	0.332837597997651
C00049	Aspartate	panBacteroides_uniformis	-6.95877(-39.444826,25.527287)	-0.089092(-0.343922,0.165738)	0.492126139456166	0.721412078167916
C00049	Aspartate	panErysipelatoclostridium_ramosum	8.402238(-6.928532,23.733008)	-0.295592(-0.43859,-0.152594)	5.94677032943355e-05	0.00129500241070389
C00049	Aspartate	panBacteroides_plebeius	-9.81431(-25.151272,5.522653)	0.068778(-0.085626,0.223182)	0.381560086946155	0.639959681858059
C00049	Aspartate	panBacteroides_eggerthii	9.966979(-5.630786,25.564745)	-0.130724(-0.296832,0.035384)	0.122563000164097	0.325374607362746
C00049	Aspartate	panBacteroides_fragilis	-12.549293(-27.759067,2.660481)	-0.073289(-0.21943,0.072851)	0.324626266727011	0.586705817205398
C00049	Aspartate	panBacteroides_salyersiae	-4.949325(-22.33948,12.440831)	0.081504(-0.107045,0.270052)	0.395784154718261	0.650577327130469
C00049	Aspartate	panBacteroides_caccae	-2.12373(-17.738001,13.490541)	-0.056703(-0.206011,0.092605)	0.455581759963684	0.69369433706434
C00049	Aspartate	panFlavonifractor_plautii	-20.447965(-41.605853,0.709924)	0.060274(-0.156962,0.277511)	0.585595026692797	0.791104713564896
C00049	Aspartate	panMegamonas_hypermegale	-3.704637(-22.931791,15.522517)	-0.002737(-0.217902,0.212427)	0.980050244786764	0.992798013596308
C00049	Aspartate	panDorea_formicigenerans	12.849591(-3.931831,29.631013)	0.112043(-0.044437,0.268522)	0.159930613392463	0.383017581100759
C00049	Aspartate	panBlautia_gnavus	-2.675433(-24.505876,19.15501)	0.027185(-0.202861,0.257231)	0.816336109096187	0.925937863170129
C00049	Aspartate	panBifidobacterium_dentium	32.125032(14.898968,49.351095)	0.092146(-0.078337,0.262628)	0.288474042305664	0.547101221192897
C00049	Aspartate	panVeillonella_parvula	7.397483(-11.625088,26.420055)	0.375912(0.178802,0.573021)	0.000206737780461593	0.00354798221481715
C00049	Aspartate	panBarnesiella_intestinihominis	-2.514754(-17.736777,12.707268)	0.041915(-0.101655,0.185484)	0.566182516409587	0.780062747683759
C00049	Aspartate	panCitrobacter_freundii	18.63767(-6.553455,43.828796)	-0.07648(-0.31703,0.16407)	0.532150453355362	0.753951366710349
C00049	Aspartate	panCollinsella_aerofaciens	11.705353(-7.336798,30.747503)	0.143677(-0.040878,0.328231)	0.126628456372517	0.330998677744191
C00049	Aspartate	panGranulicatella_adiacens	44.745289(30.117693,59.372885)	-0.150775(-0.298876,-0.002673)	0.0460279678261465	0.177565339298892
C00049	Aspartate	panParabacteroides_merdae	4.288537(-14.221752,22.798827)	0.005062(-0.156318,0.166443)	0.950836090556523	0.983572616583967
C00049	Aspartate	panEubacterium_ventriosum	21.707828(6.188816,37.22684)	0.182608(0.033231,0.331986)	0.0167264224999003	0.0874281024324416
C00049	Aspartate	panClostridium_asparagiforme	5.91429(-9.86694,21.69552)	0.019693(-0.126643,0.166029)	0.791402762333516	0.913737485780043
C00049	Aspartate	panAnaerostipes_caccae	-21.435355(-41.965601,-0.905109)	0.009714(-0.182427,0.201854)	0.92084801985565	0.970009342647744
C00049	Aspartate	panAtopobium_parvulum	31.765111(16.891654,46.638569)	0.003436(-0.146357,0.153229)	0.964035539406614	0.987955243897201
C00049	Aspartate	panStreptococcus_infantis	33.331458(18.262083,48.400834)	0.016174(-0.129013,0.16136)	0.826691556072624	0.929766242067606
C00049	Aspartate	panBurkholderiales_bacterium_1_1_47	8.823291(-8.088381,25.734964)	0.058048(-0.100136,0.216231)	0.470914056382354	0.705185773107093
C00049	Aspartate	panStreptococcus_salivarius	17.974782(-22.188245,58.137809)	-0.113914(-0.389347,0.161519)	0.41650258350314	0.666771797555123
C00049	Aspartate	panFusobacterium_ulcerans	-13.32898(-32.762887,6.104926)	-0.309113(-0.505448,-0.112778)	0.00211852703773382	0.0203745705000827
C00049	Aspartate	panBacillus_subtilis	21.307819(0.022616,42.593021)	-0.177581(-0.390505,0.035344)	0.101833752437669	0.287988446384236
C00049	Aspartate	panBifidobacterium_bifidum	28.391486(6.589655,50.193316)	0.166087(-0.04814,0.380315)	0.128200437894755	0.333105664746399
C00049	Aspartate	panDesulfovibrio_piger	5.43998(-15.712388,26.592349)	0.213264(0.013169,0.413358)	0.0367833189899063	0.152159567995513
C00049	Aspartate	panStreptococcus_constellatus	34.818547(15.674815,53.962278)	-0.171115(-0.385821,0.043591)	0.117900808288508	0.317688219771327
C00049	Aspartate	panStreptococcus_cristatus	40.389833(21.530654,59.249011)	-0.2358(-0.445925,-0.025676)	0.0279593122949422	0.125534170708527
C00049	Aspartate	panCoprococcus_catus	15.052767(-0.74587,30.851405)	0.043766(-0.10637,0.193902)	0.566764537934558	0.78042422246261
C00049	Aspartate	panHungatella_hathewayi	-9.969003(-26.585649,6.647642)	-0.143074(-0.292575,0.006428)	0.0606358568779241	0.211339628507793
C00049	Aspartate	panPrevotella_copri	0.769109(-15.865782,17.404001)	0.007155(-0.152947,0.167258)	0.930003638593846	0.974562916658014
C00049	Aspartate	panTyzzerella_nexilis	2.313347(-12.819778,17.446472)	-0.059578(-0.206799,0.087643)	0.426590905909586	0.674406382286119
C00049	Aspartate	panRoseburia_intestinalis	27.094546(11.777045,42.412047)	0.142449(-0.007762,0.292659)	0.0629967364114597	0.216312560351125
C00049	Aspartate	panEubacterium_ramulus	6.084107(-9.629666,21.79788)	0.096684(-0.052726,0.246093)	0.203948265144476	0.446318328322742
C00049	Aspartate	panOdoribacter_splanchnicus	-15.354804(-31.011966,0.302358)	0.083136(-0.067427,0.2337)	0.27820772281963	0.536932171160223
C00049	Aspartate	panIntestinibacter_bartlettii	24.62185(9.24976,39.993939)	-0.134431(-0.288191,0.019329)	0.0863966467875626	0.261348221470931
C00049	Aspartate	panRothia_dentocariosa	61.085858(42.392179,79.779537)	-0.147385(-0.387523,0.092753)	0.228187317715066	0.476784465914965
C00049	Aspartate	panBifidobacterium_longum	7.859211(-12.457257,28.175679)	0.45748(0.255411,0.659549)	1.14846806847378e-05	0.000340528784867312
C00049	Aspartate	panCoprococcus_comes	10.912972(-4.618377,26.444321)	0.150554(0.002533,0.298575)	0.0462278946404524	0.177792749743261
C00049	Aspartate	panParasutterella_excrementihominis	9.385841(-7.102835,25.874516)	0.095408(-0.056928,0.247743)	0.218837279240373	0.465086009121488
C00049	Aspartate	panAlistipes_indistinctus	2.551407(-12.513993,17.616806)	-0.078356(-0.240131,0.083419)	0.341419130921035	0.602683617676998
C00049	Aspartate	panBacteroides_clarus	15.908225(-1.536279,33.352729)	-0.061397(-0.243316,0.120522)	0.507245573449787	0.734004458267372
C00049	Aspartate	panClostridium_citroniae	-0.664062(-17.440309,16.112184)	-0.025982(-0.184745,0.132781)	0.747729263685264	0.889784982929385
C00049	Aspartate	panFusobacterium_nucleatum	14.316455(-4.28562,32.918531)	-0.337346(-0.529626,-0.145066)	0.000628900812265007	0.0082261461401341
C00049	Aspartate	panOribacterium_sinus	40.037182(18.801963,61.272401)	-0.201477(-0.408882,0.005929)	0.0568788755154952	0.203389697145341
C00049	Aspartate	panFaecalibacterium_prausnitzii	50.899781(25.18202,76.617541)	0.211986(-0.075238,0.499209)	0.14750323437222	0.363392678515038
C00049	Aspartate	panBacteroides_massiliensis	20.236855(4.812723,35.660986)	0.074074(-0.081266,0.229414)	0.348937250793077	0.611290335014965
C00049	Aspartate	panGemella_haemolysans	49.624426(33.773918,65.474934)	-0.378684(-0.554796,-0.202572)	3.01373650738856e-05	0.000757414533555012
C00049	Aspartate	panVeillonella_atypica	21.654822(6.437585,36.872058)	0.239989(0.087752,0.392227)	0.00209137443097719	0.0201863097250842
C00049	Aspartate	panBifidobacterium_breve	-15.08562(-38.329316,8.158076)	-0.059387(-0.287758,0.168985)	0.60933829944814	0.807065245142449
C00049	Aspartate	panPeptostreptococcus_stomatis	16.543583(-0.876282,33.963448)	-0.114539(-0.287382,0.058304)	0.19330224159551	0.430806334308789
C00049	Aspartate	panBacteroides_intestinalis	9.318014(-10.9167,29.552728)	-0.060219(-0.225072,0.104634)	0.47294031687086	0.706740875240476
C00049	Aspartate	panClostridium_bolteae	-1.866953(-26.737116,23.00321)	-0.180541(-0.382154,0.021073)	0.0790742890995457	0.248610512262688
C00049	Aspartate	panAlistipes_onderdonkii	3.629741(-12.049988,19.309469)	0.032877(-0.117813,0.183566)	0.668095652622948	0.843878722602228
C00049	Aspartate	panEscherichia_coli	13.526596(-2.673372,29.726565)	-0.123311(-0.27747,0.030849)	0.116567074411262	0.315895516861376
C00049	Aspartate	panDesulfovibrio_desulfuricans	16.734834(-2.045757,35.515425)	-0.209295(-0.441376,0.022787)	0.0769852871414031	0.244056491405828
C00049	Aspartate	panRuminococcus_callidus	12.582987(-3.762574,28.928549)	0.106077(-0.045001,0.257154)	0.168165940235532	0.395172653443802
C00049	Aspartate	panMegamonas_funiformis	-10.980026(-30.884238,8.924185)	0.070924(-0.135311,0.277158)	0.499226190798414	0.727272277954963
C00049	Aspartate	panDialister_invisus	5.686191(-12.827534,24.199915)	-0.025023(-0.191202,0.141157)	0.767278075773903	0.901385095385813
C00049	Aspartate	panMethanobrevibacter_smithii	32.995082(10.990706,54.999458)	-0.088604(-0.311631,0.134422)	0.435090787176293	0.680745021752728
C00049	Aspartate	panParaprevotella_clara	-4.954961(-23.981363,14.071441)	0.00375(-0.19406,0.201559)	0.97027993525178	0.989195265853772
C00049	Aspartate	panAnaerostipes_hadrus	34.773979(19.684778,49.863181)	0.030135(-0.118728,0.178998)	0.690751405052498	0.855743285560887
C00049	Aspartate	panRoseburia_inulinivorans	20.463191(1.108624,39.817758)	0.173677(-0.004252,0.351606)	0.0556992560698637	0.201151583601604
C00049	Aspartate	panBacteroides_stercoris	2.088604(-14.610167,18.787375)	0.002739(-0.155738,0.161215)	0.972903979641764	0.990124615471409
C00049	Aspartate	panGordonibacter_pamelaeae	26.916096(9.690384,44.141808)	-0.172287(-0.356162,0.011589)	0.066200555118404	0.222755360553719
C00049	Aspartate	panBacteroides_ovatus	-4.628568(-31.735309,22.478173)	-0.317964(-0.501059,-0.134869)	0.000712694178277886	0.00901242384936213
C00049	Aspartate	panEubacterium_callanderi	19.816463(-1.58324,41.216167)	-0.508718(-0.746423,-0.271012)	3.27775737175792e-05	0.000814619494180312
C00049	Aspartate	panBacteroides_nordii	26.893185(9.815538,43.970831)	-0.132713(-0.334928,0.069501)	0.19761113768664	0.437845359687171
C00049	Aspartate	panPseudoflavonifractor_capillosus	14.254036(-1.043421,29.551493)	-0.088533(-0.244566,0.067499)	0.265186181356567	0.520857203588519
C00049	Aspartate	panBlautia_torques	76.455273(51.73469,101.175856)	-0.305014(-0.890171,0.280144)	0.305961631935755	0.56524395802833
C00049	Aspartate	panParabacteroides_goldsteinii	6.505452(-8.822708,21.833613)	0.03385(-0.116421,0.184121)	0.657991687961402	0.836568496689075
C00049	Aspartate	panFaecalitalea_cylindroides	21.277339(-0.356687,42.911365)	0.078997(-0.16261,0.320603)	0.520578369510397	0.746003645172511
C00049	Aspartate	panHaemophilus_parainfluenzae	25.207029(4.21248,46.201578)	0.240167(0.053229,0.427105)	0.0119551399649613	0.0684913825089396
C00049	Aspartate	panHoldemanella_biformis	6.520361(-11.055797,24.096518)	0.187661(0.011263,0.364058)	0.0371296714442091	0.153342671451287
C00049	Aspartate	panFusobacterium_mortiferum	-6.414741(-23.855869,11.026386)	0.019853(-0.14628,0.185987)	0.814310400672319	0.925001557994149
C00049	Aspartate	panSchaalia_odontolytica	40.754126(25.470923,56.03733)	-0.070115(-0.22764,0.087409)	0.381917223808003	0.640025676803011
C00049	Aspartate	panStreptococcus_mutans	36.014922(16.744029,55.285816)	0.01797(-0.18204,0.217981)	0.859830504827186	0.943664569428573
C00049	Aspartate	panBacteroides_finegoldii	0.743435(-16.109624,17.596494)	-0.044019(-0.218819,0.130781)	0.620686363244626	0.814830369341947
C00049	Aspartate	panRuminococcaceae_bacterium_D16	9.878937(-5.184216,24.94209)	0.091301(-0.05352,0.236122)	0.21581204606843	0.462528793826466
C00049	Aspartate	panBacteroides_faecis	-11.815026(-27.19585,3.565798)	0.104902(-0.048023,0.257828)	0.178147398421639	0.410658785170389
C00049	Aspartate	panBifidobacterium_adolescentis	13.788291(-1.300337,28.87692)	0.192551(0.044074,0.341028)	0.0111835641758754	0.0659137499215311
C00049	Aspartate	panRuminococcus_sp_5_1_39BFAA	13.809902(-1.211652,28.831456)	0.017068(-0.129416,0.163553)	0.81886287090083	0.926700130323626
C00049	Aspartate	panRothia_mucilaginosa	44.817961(29.975951,59.659971)	0.008062(-0.135462,0.151586)	0.912087868803656	0.965585259600495
C00049	Aspartate	panBacteroides_dorei	1.029653(-20.664806,22.724112)	0.036881(-0.165046,0.238809)	0.719625527824263	0.873498768680743
C00049	Aspartate	panAbiotrophia_defectiva	30.832666(7.648669,54.016663)	-0.255039(-0.509733,-0.000345)	0.0496925334871187	0.186015329100259
C00049	Aspartate	panParabacteroides_johnsonii	8.362935(-9.527445,26.253315)	0.093721(-0.059481,0.246923)	0.229707028061522	0.477953285151701
C00049	Aspartate	panStreptococcus_thermophilus	12.680473(-2.580758,27.941705)	-0.100013(-0.247707,0.04768)	0.183764685190196	0.418298878963272
C00049	Aspartate	panAkkermansia_muciniphila	-5.203278(-20.500585,10.094029)	0.163652(0.016119,0.311185)	0.0298027513018697	0.131230627220134
C00049	Aspartate	panActinomyces_graevenitzii	40.890501(21.539098,60.241904)	-0.359965(-0.591275,-0.128655)	0.00238141112884681	0.0222585043729641
C00049	Aspartate	panEubacterium_eligens	24.382225(8.69713,40.067321)	0.118863(-0.045284,0.28301)	0.155270650187775	0.375809520381798
C00049	Aspartate	panRuminococcus_lactaris	6.7527(-11.436311,24.941712)	-0.078581(-0.272119,0.114958)	0.425066451819053	0.674002913076121
C00049	Aspartate	panEggerthella_lenta	6.83433(-8.889043,22.557703)	-0.09301(-0.24097,0.05495)	0.217139540330309	0.463528403180805
C00049	Aspartate	panBacteroides_thetaiotaomicron	-8.690937(-32.916321,15.534446)	-0.169164(-0.3616,0.023272)	0.0847013235824766	0.258289889029751
C00049	Aspartate	panBacteroides_vulgatus	8.235152(-12.349286,28.81959)	0.041343(-0.174316,0.257002)	0.706351718980443	0.866080029437641
C00049	Aspartate	panPhascolarctobacterium_succinatutens	18.386077(2.66485,34.107304)	-0.039026(-0.19793,0.119879)	0.629356220297522	0.819321536507216
C00049	Aspartate	panStreptococcus_vestibularis	30.709976(15.12403,46.295923)	0.070086(-0.085174,0.225345)	0.375219500770221	0.634522693642744
C00049	Aspartate	panVeillonella_dispar	23.799635(8.821971,38.777299)	0.196772(0.050059,0.343485)	0.00872017256341788	0.0551794292373996
C00049	Aspartate	panStreptococcus_anginosus	36.342618(21.152312,51.532925)	-0.04478(-0.19263,0.10307)	0.55174617485287	0.769555921365469
C00049	Aspartate	panAlistipes_finegoldii	-5.015228(-20.218822,10.188365)	0.074736(-0.073374,0.222846)	0.321646405165894	0.582902056708804
C00049	Aspartate	panStreptococcus_intermedius	18.115161(-2.403466,38.633788)	-0.060359(-0.277721,0.157004)	0.585289852402003	0.791104713564896
C00049	Aspartate	panHoldemania_filiformis	1.507985(-13.634191,16.650161)	0.084635(-0.063852,0.233122)	0.263022569240216	0.519031203300693
C00049	Aspartate	panSutterella_wadsworthensis	-8.498151(-24.4179,7.421598)	0.051001(-0.095844,0.197845)	0.494980930048004	0.723960852973387
C00049	Aspartate	panBilophila_wadsworthia	-3.584588(-19.737584,12.568407)	0.20297(0.054881,0.351058)	0.0073681604339331	0.0488278094427805
C00049	Aspartate	panCatenibacterium_mitsuokai	-1.993548(-23.247857,19.26076)	0.026936(-0.209281,0.263153)	0.822666463087131	0.928413052295344
C00049	Aspartate	panGemella_sanguinis	39.242453(23.334221,55.150686)	-0.253747(-0.426397,-0.081098)	0.00408809747012563	0.032672074981244
C00049	Aspartate	panAdlercreutzia_equolifaciens	14.122014(-0.947506,29.191535)	0.122639(-0.022553,0.267831)	0.097550312812565	0.280163815786315
C00049	Aspartate	panClostridium_scindens	3.15289(-17.871262,24.177043)	-0.283947(-0.531924,-0.03597)	0.0249416300308878	0.115421833935643
C00049	Aspartate	panPrevotella_stercorea	11.098801(-7.673444,29.871046)	0.07121(-0.103879,0.246299)	0.424286412387249	0.673505995975656
C00049	Aspartate	panBacteroides_coprocola	-23.474499(-39.251451,-7.697547)	0.071964(-0.081529,0.225457)	0.357083065694515	0.618932544686088
C00049	Aspartate	panParabacteroides_distasonis	-0.056586(-18.383152,18.269981)	-0.05179(-0.213384,0.109804)	0.528855691732047	0.752227054767863
C00049	Aspartate	panAlistipes_shahii	6.194284(-10.003979,22.392547)	0.111959(-0.040667,0.264584)	0.149979267443339	0.367795014079249
C00049	Aspartate	panKlebsiella_pneumoniae	19.261843(2.355133,36.168552)	0.015573(-0.157247,0.188393)	0.859420639482213	0.943664569428573
C00049	Aspartate	panStreptococcus_sanguinis	36.830756(22.135285,51.526226)	-0.089714(-0.234912,0.055485)	0.225086299649845	0.472701263017824
C00049	Aspartate	panClostridium_leptum	9.904449(-7.931427,27.740325)	0.141712(-0.024658,0.308082)	0.0947683012423568	0.275442677721727
C00049	Aspartate	panClostridium_symbiosum	-9.348628(-24.962006,6.264749)	-0.062916(-0.210292,0.08446)	0.401660629089981	0.655601633500941
C00719	Betaine	panStreptococcus_gordonii	0.30979(0.04747,0.572109)	0.223616(-0.038973,0.486204)	0.094785395933807	0.275442677721727
C00719	Betaine	panBlautia_hydrogenotrophica	-0.160437(-0.428183,0.107308)	0.008916(-0.296692,0.314524)	0.954240229898331	0.984415650385183
C00719	Betaine	panAnaerobutyricum_hallii	-0.325514(-0.584759,-0.066269)	-0.356594(-0.638136,-0.075052)	0.0132408647756666	0.0734358024199358
C00719	Betaine	panRuminococcus_bromii	-0.328511(-0.557268,-0.099754)	-0.243453(-0.482361,-0.004545)	0.0458275085665645	0.177105149160534
C00719	Betaine	panClostridium_clostridioforme	0.141852(-0.093297,0.377001)	0.100298(-0.148466,0.349062)	0.428035746282349	0.674871358043924
C00719	Betaine	panLactobacillus_salivarius	0.078873(-0.249954,0.4077)	0.357796(-0.009678,0.725271)	0.0563015043566506	0.202066021289726
C00719	Betaine	panAlistipes_putredinis	-0.355507(-0.599074,-0.111941)	-0.342584(-0.595874,-0.089294)	0.00821041705927792	0.0529174622078622
C00719	Betaine	panEubacterium_siraeum	0.002176(-0.257665,0.262018)	-0.392065(-0.649186,-0.134945)	0.00293071620212478	0.0257387735026167
C00719	Betaine	panBlautia_producta	0.339125(0.065032,0.613219)	0.372838(0.049096,0.696579)	0.0241564543622869	0.11257048586787
C00719	Betaine	panEubacterium_brachy	0.447186(0.122312,0.772059)	0.794993(0.540941,1.049046)	2.57885265825291e-09	4.0412138126975e-07
C00719	Betaine	panClostridium_innocuum	0.134098(-0.155153,0.423349)	0.143621(-0.185434,0.472676)	0.390954137677866	0.647865492617237
C00719	Betaine	panEubacterium_rectale	-0.122432(-0.369623,0.124759)	-0.371678(-0.644576,-0.098779)	0.00777988633755302	0.050813778162232
C00719	Betaine	panLactobacillus_fermentum	-0.050166(-0.451586,0.351254)	0.346898(-0.093773,0.78757)	0.122358840955662	0.325339832271141
C00719	Betaine	panParvimonas_micra	0.550508(0.250861,0.850155)	0.447229(0.129816,0.764642)	0.00592108143853681	0.0419887159332619
C00719	Betaine	panStreptococcus_australis	0.049718(-0.177586,0.277021)	0.099095(-0.144713,0.342904)	0.424312148365544	0.673505995975656
C00719	Betaine	panAnaerotruncus_colihominis	-0.203715(-0.433595,0.026165)	-0.233411(-0.480629,0.013807)	0.0641398323156861	0.218222877763714
C00719	Betaine	panMegasphaera_elsdenii	-0.199876(-0.53074,0.130988)	-0.136854(-0.492269,0.218562)	0.449079446443146	0.689983616031995
C00719	Betaine	panDorea_longicatena	-0.085442(-0.328635,0.15775)	-0.385441(-0.632863,-0.138018)	0.00237979695422137	0.0222585043729641
C00719	Betaine	panBifidobacterium_pseudocatenulatum	-0.250552(-0.477476,-0.023628)	-0.235287(-0.481094,0.01052)	0.060568890925014	0.211198331707117
C00719	Betaine	panAcidaminococcus_fermentans	0.071602(-0.299605,0.442809)	0.286485(-0.150174,0.723143)	0.197581763254117	0.437845359687171
C00719	Betaine	panSolobacterium_moorei	0.484673(0.260588,0.708759)	0.605069(0.368143,0.841995)	8.9841372645677e-07	4.03377668642837e-05
C00719	Betaine	panBacteroides_cellulosilyticus	-0.088135(-0.320804,0.144535)	-0.175354(-0.418677,0.06797)	0.157112359403454	0.37809153157254
C00719	Betaine	panRoseburia_hominis	-0.366084(-0.609695,-0.122473)	-0.359355(-0.611423,-0.107287)	0.00536632411000191	0.0392384833368118
C00719	Betaine	panBacteroides_xylanisolvens	-0.09568(-0.364259,0.172898)	-0.294287(-0.580388,-0.008185)	0.0438390241871033	0.172421988830379
C00719	Betaine	panParaprevotella_xylaniphila	-0.195718(-0.461898,0.070462)	-0.33548(-0.614201,-0.05676)	0.0185020361243203	0.0935283192318582
C00719	Betaine	panEnterobacter_cloacae	0.065747(-0.207819,0.339312)	-0.210965(-0.469155,0.047225)	0.108861253462992	0.301566425537689
C00719	Betaine	panCampylobacter_concisus	0.461877(0.012899,0.910854)	0.307642(-0.05035,0.665633)	0.0918254440752779	0.271000350461455
C00719	Betaine	panStreptococcus_parasanguinis	0.399866(0.058821,0.740911)	0.430546(0.092884,0.768208)	0.0126428524211737	0.0708567156732259
C00719	Betaine	panAcidaminococcus_intestini	-0.076655(-0.388415,0.235106)	0.181119(-0.100394,0.462632)	0.206376515480992	0.449791048946637
C00719	Betaine	panBlautia_obeum	-0.371781(-0.822658,0.079096)	-0.251718(-0.672456,0.169019)	0.23989570141799	0.49134967855781
C00719	Betaine	panBacteroides_uniformis	-0.498629(-0.976278,-0.020981)	-0.1416(-0.667096,0.383896)	0.596212500434036	0.798012109105479
C00719	Betaine	panErysipelatoclostridium_ramosum	0.401404(0.176214,0.626593)	0.475628(0.236212,0.715045)	0.000115977705658875	0.00221215709695878
C00719	Betaine	panBacteroides_plebeius	-0.297108(-0.52491,-0.069306)	-0.155939(-0.401531,0.089652)	0.212362505239631	0.457466615060682
C00719	Betaine	panBacteroides_eggerthii	0.149348(-0.102328,0.401023)	-0.000585(-0.286628,0.285458)	0.996790433757552	0.998289366740646
C00719	Betaine	panBacteroides_fragilis	0.276408(0.050341,0.502475)	0.05635(-0.185692,0.298393)	0.647080683020411	0.830270745139106
C00719	Betaine	panBacteroides_salyersiae	-0.271777(-0.564797,0.021243)	0.096247(-0.204183,0.396677)	0.528769985510805	0.752227054767863
C00719	Betaine	panBacteroides_caccae	-0.183982(-0.420285,0.052322)	0.047944(-0.194399,0.290287)	0.697229825025553	0.859916784198182
C00719	Betaine	panFlavonifractor_plautii	-0.036422(-0.362774,0.28993)	-0.225644(-0.521928,0.07064)	0.134949633945699	0.3442443263626
C00719	Betaine	panMegamonas_hypermegale	-0.057073(-0.33408,0.219934)	0.142089(-0.140235,0.424413)	0.322659544842794	0.583943632786143
C00719	Betaine	panDorea_formicigenerans	-0.304549(-0.539838,-0.069259)	-0.685209(-0.926026,-0.444393)	5.16632419319253e-08	3.7091518882785e-06
C00719	Betaine	panBlautia_gnavus	0.333373(0.033745,0.633002)	0.486498(0.142195,0.830801)	0.00578290435345874	0.0414337076960626
C00719	Betaine	panBifidobacterium_dentium	0.297132(0.023874,0.570391)	0.103191(-0.190056,0.396438)	0.489050290630752	0.719133380445441
C00719	Betaine	panVeillonella_parvula	0.33323(0.084605,0.581855)	0.128341(-0.179902,0.436584)	0.413112089642766	0.664274661805674
C00719	Betaine	panBarnesiella_intestinihominis	-0.255672(-0.487855,-0.023489)	-0.371699(-0.610688,-0.13271)	0.00241836022713889	0.0223280962467242
C00719	Betaine	panCitrobacter_freundii	0.579543(0.171689,0.987398)	0.127153(-0.289949,0.544255)	0.54890694234457	0.767605298900753
C00719	Betaine	panCollinsella_aerofaciens	-0.244681(-0.50425,0.014889)	-0.076636(-0.381755,0.228482)	0.621373216992571	0.815268984810336
C00719	Betaine	panGranulicatella_adiacens	0.404712(0.164519,0.644904)	0.671845(0.439304,0.904385)	3.29807014531203e-08	2.74564339597226e-06
C00719	Betaine	panParabacteroides_merdae	-0.25982(-0.528603,0.008964)	-0.02895(-0.313348,0.255448)	0.841316813148673	0.935223542932548
C00719	Betaine	panEubacterium_ventriosum	-0.232047(-0.465277,0.001183)	-0.3309(-0.585405,-0.076394)	0.011016749581335	0.0652935674560998
C00719	Betaine	panClostridium_asparagiforme	-0.173988(-0.411161,0.063184)	-0.152942(-0.40081,0.094925)	0.225515623699992	0.473174288424872
C00719	Betaine	panAnaerostipes_caccae	-0.12321(-0.417529,0.171109)	0.239106(-0.093071,0.571282)	0.157598470969783	0.378752382271816
C00719	Betaine	panAtopobium_parvulum	0.46946(0.233141,0.705779)	0.643531(0.404979,0.882083)	2.26047147297348e-07	1.22065459540568e-05
C00719	Betaine	panStreptococcus_infantis	0.255465(0.026679,0.484252)	0.316512(0.080174,0.552849)	0.00885445556802179	0.0558592691028088
C00719	Betaine	panBurkholderiales_bacterium_1_1_47	-0.039295(-0.292381,0.213791)	0.013612(-0.259678,0.286903)	0.921958532271556	0.970789537538113
C00719	Betaine	panStreptococcus_salivarius	-0.480482(-1.03133,0.070366)	-0.148166(-0.672267,0.375935)	0.578289209032147	0.787340265517022
C00719	Betaine	panFusobacterium_ulcerans	0.486133(0.216898,0.755368)	0.232578(-0.077189,0.542344)	0.140528745056457	0.352845030000378
C00719	Betaine	panBacillus_subtilis	-0.424003(-0.728744,-0.119261)	-0.315433(-0.682704,0.051838)	0.0920125346064099	0.271252001687358
C00719	Betaine	panBifidobacterium_bifidum	0.277362(-0.034917,0.58964)	-0.080064(-0.383856,0.223729)	0.604295402477959	0.804383386532058
C00719	Betaine	panDesulfovibrio_piger	-0.542241(-0.848235,-0.236246)	-0.047171(-0.389963,0.29562)	0.786666385792904	0.911164892066216
C00719	Betaine	panStreptococcus_constellatus	-0.049092(-0.375388,0.277205)	0.4523(0.107718,0.796883)	0.0102820937290367	0.0623217466878573
C00719	Betaine	panStreptococcus_cristatus	0.305655(-0.039947,0.651258)	0.50609(0.183262,0.828917)	0.00223478159861226	0.0211615812039208
C00719	Betaine	panCoprococcus_catus	-0.317866(-0.5452,-0.090533)	-0.270372(-0.51711,-0.023634)	0.0318571521618958	0.137251946133623
C00719	Betaine	panHungatella_hathewayi	0.234251(-0.00531,0.473812)	0.034826(-0.206108,0.275761)	0.776192642537038	0.905198085962458
C00719	Betaine	panPrevotella_copri	-0.040441(-0.279717,0.198836)	-0.070867(-0.331272,0.189538)	0.592562250070568	0.794990347920762
C00719	Betaine	panTyzzerella_nexilis	0.464063(0.22841,0.699716)	0.205569(-0.042069,0.453207)	0.103361023836611	0.291379648148922
C00719	Betaine	panRoseburia_intestinalis	-0.055798(-0.291466,0.179871)	-0.213681(-0.464091,0.036728)	0.0941144258143023	0.274812747938584
C00719	Betaine	panEubacterium_ramulus	-0.284155(-0.5189,-0.049411)	-0.396133(-0.643527,-0.148739)	0.00179996816758136	0.017781638560334
C00719	Betaine	panOdoribacter_splanchnicus	-0.325012(-0.552299,-0.097726)	-0.538898(-0.777092,-0.300704)	1.22889329472871e-05	0.000358442161002622
C00719	Betaine	panIntestinibacter_bartlettii	0.377378(0.146666,0.60809)	0.176175(-0.068956,0.421307)	0.158241295305049	0.379893190771388
C00719	Betaine	panRothia_dentocariosa	0.515315(0.148887,0.881744)	0.811517(0.50385,1.119184)	4.04802178190536e-07	2.03470377867847e-05
C00719	Betaine	panBifidobacterium_longum	-0.008225(-0.308748,0.292298)	-0.108155(-0.417277,0.200968)	0.491540174625071	0.721202327079781
C00719	Betaine	panCoprococcus_comes	-0.227275(-0.454789,0.000238)	-0.331818(-0.584961,-0.078676)	0.0103860531970557	0.0626928528329827
C00719	Betaine	panParasutterella_excrementihominis	-0.019533(-0.263518,0.224453)	0.023713(-0.242013,0.289439)	0.860674794259544	0.944223724194242
C00719	Betaine	panAlistipes_indistinctus	-0.090269(-0.337879,0.15734)	-0.358754(-0.604245,-0.113263)	0.00433124307485206	0.0339365633864879
C00719	Betaine	panBacteroides_clarus	-0.105468(-0.376691,0.165755)	-0.063385(-0.357482,0.230712)	0.671684970857444	0.845371068833495
C00719	Betaine	panClostridium_citroniae	0.063852(-0.177612,0.305315)	-0.140836(-0.395836,0.114163)	0.277863863265699	0.536483603560478
C00719	Betaine	panFusobacterium_nucleatum	0.342596(0.058855,0.626337)	0.426741(0.150872,0.702611)	0.00255073787054566	0.023218105992484
C00719	Betaine	panOribacterium_sinus	0.447947(0.119824,0.776071)	0.830304(0.514071,1.146536)	4.54456016508239e-07	2.21597201067204e-05
C00719	Betaine	panFaecalibacterium_prausnitzii	-0.109077(-0.494452,0.276297)	0.096457(-0.276683,0.469597)	0.611231483853971	0.808076636487346
C00719	Betaine	panBacteroides_massiliensis	0.056032(-0.192154,0.304217)	-0.034765(-0.297213,0.227682)	0.794458640670782	0.915942506670642
C00719	Betaine	panGemella_haemolysans	0.449696(0.176696,0.722696)	0.762196(0.49614,1.028252)	4.23589677555685e-08	3.25512375290869e-06
C00719	Betaine	panVeillonella_atypica	0.306768(0.073366,0.540169)	0.529077(0.276183,0.781971)	5.05135689524713e-05	0.00113267906375809
C00719	Betaine	panBifidobacterium_breve	0.08528(-0.230437,0.400997)	0.077529(-0.292778,0.447836)	0.680538569208911	0.849822538299628
C00719	Betaine	panPeptostreptococcus_stomatis	0.317567(0.050271,0.584864)	0.496886(0.232341,0.761431)	0.000262822190186048	0.00424338372518565
C00719	Betaine	panBacteroides_intestinalis	-0.09155(-0.376402,0.193302)	-0.421946(-0.758904,-0.084988)	0.0143070641089444	0.0777837118086283
C00719	Betaine	panClostridium_bolteae	0.085746(-0.364954,0.536447)	0.282945(-0.082879,0.648769)	0.128998700965511	0.334183992906439
C00719	Betaine	panAlistipes_onderdonkii	0.030847(-0.20174,0.263433)	-0.235832(-0.478492,0.006827)	0.0567554117686062	0.203129982469638
C00719	Betaine	panEscherichia_coli	1.163223(0.984757,1.341689)	0.307345(0.048182,0.566508)	0.0202838856807339	0.0994532603438192
C00719	Betaine	panDesulfovibrio_desulfuricans	0.16913(-0.1301,0.46836)	-0.011541(-0.369046,0.345965)	0.9493751271155	0.98311217114517
C00719	Betaine	panRuminococcus_callidus	-0.13003(-0.37542,0.11536)	-0.308739(-0.558836,-0.058642)	0.015729974104611	0.083034315088541
C00719	Betaine	panMegamonas_funiformis	-0.039273(-0.330347,0.2518)	0.013313(-0.257395,0.284022)	0.922941669911152	0.971242953849857
C00719	Betaine	panDialister_invisus	0.279298(0.000414,0.558181)	-0.028565(-0.320622,0.263491)	0.847455192530664	0.936755250190078
C00719	Betaine	panMethanobrevibacter_smithii	0.063962(-0.266837,0.394761)	-0.206419(-0.580636,0.167798)	0.27846913954133	0.537110746772522
C00719	Betaine	panParaprevotella_clara	-0.295298(-0.564459,-0.026137)	-0.293466(-0.59612,0.009189)	0.0573208690514205	0.204057187286839
C00719	Betaine	panAnaerostipes_hadrus	-0.147851(-0.37991,0.084208)	-0.159876(-0.404769,0.085018)	0.199802135233975	0.440988308420306
C00719	Betaine	panRoseburia_inulinivorans	0.079835(-0.178253,0.337923)	-0.353598(-0.637231,-0.069964)	0.0147395078476358	0.0796471580245472
C00719	Betaine	panBacteroides_stercoris	-0.296263(-0.549987,-0.04254)	-0.16751(-0.436674,0.101655)	0.221567623208597	0.468796966654585
C00719	Betaine	panGordonibacter_pamelaeae	-0.000358(-0.264224,0.263508)	0.197982(-0.084228,0.480193)	0.16837430820725	0.395429759386524
C00719	Betaine	panBacteroides_ovatus	0.103691(-0.303555,0.510937)	-0.201238(-0.587081,0.184606)	0.305439240719861	0.565193427143582
C00719	Betaine	panEubacterium_callanderi	-0.006223(-0.342504,0.330058)	0.096567(-0.314513,0.507647)	0.644118632908778	0.828419072128573
C00719	Betaine	panBacteroides_nordii	-0.006879(-0.272389,0.258631)	-0.136697(-0.437264,0.163869)	0.371389067354343	0.631519452403385
C00719	Betaine	panPseudoflavonifractor_capillosus	-0.261926(-0.495502,-0.02835)	-0.564878(-0.819885,-0.309872)	1.83528713261385e-05	0.000498898461355438
C00719	Betaine	panBlautia_torques	-0.051719(-1.239721,1.136282)	-0.154536(-1.200917,0.891845)	0.771467071761531	0.902057767010703
C00719	Betaine	panParabacteroides_goldsteinii	-0.085312(-0.318451,0.147827)	-0.209758(-0.464185,0.04467)	0.105734729084189	0.296502440295031
C00719	Betaine	panFaecalitalea_cylindroides	0.20563(-0.134915,0.546175)	-0.025012(-0.360395,0.310371)	0.883383571639882	0.953816564356631
C00719	Betaine	panHaemophilus_parainfluenzae	0.37181(0.145143,0.598476)	0.172556(-0.145743,0.490855)	0.286799061161983	0.545532086780435
C00719	Betaine	panHoldemanella_biformis	-0.163668(-0.420668,0.093333)	-0.105041(-0.389158,0.179075)	0.467334951218094	0.701565164009707
C00719	Betaine	panFusobacterium_mortiferum	0.228995(-0.032414,0.490403)	0.196988(-0.049879,0.443856)	0.117360379677838	0.316766009586383
C00719	Betaine	panSchaalia_odontolytica	0.354977(0.110657,0.599296)	0.656763(0.418216,0.895309)	1.30677805452271e-07	7.97234367308817e-06
C00719	Betaine	panStreptococcus_mutans	-0.048718(-0.357146,0.259709)	0.305066(-0.014411,0.624544)	0.0611883172790788	0.212398772413537
C00719	Betaine	panBacteroides_finegoldii	-0.174888(-0.422028,0.072252)	-0.032169(-0.301582,0.237245)	0.814335949704176	0.925001557994149
C00719	Betaine	panRuminococcaceae_bacterium_D16	-0.116063(-0.348597,0.116471)	-0.288213(-0.537491,-0.038936)	0.023608734702182	0.110728290927135
C00719	Betaine	panBacteroides_faecis	-0.272658(-0.503986,-0.04133)	0.047503(-0.20682,0.301825)	0.713374919243539	0.870555402875441
C00719	Betaine	panBifidobacterium_adolescentis	-0.139789(-0.371364,0.091786)	-0.100177(-0.344858,0.144503)	0.420936547696114	0.670649736917422
C00719	Betaine	panRuminococcus_sp_5_1_39BFAA	-0.317783(-0.5425,-0.093066)	-0.129018(-0.377217,0.11918)	0.307046438110669	0.566331671677929
C00719	Betaine	panRothia_mucilaginosa	0.179784(-0.058452,0.41802)	0.436284(0.186191,0.686377)	0.000686051868185045	0.00877788548554507
C00719	Betaine	panBacteroides_dorei	-0.239973(-0.569812,0.089865)	-0.241819(-0.583973,0.100334)	0.165243509605288	0.390749654049733
C00719	Betaine	panAbiotrophia_defectiva	0.413737(0.049262,0.778211)	0.517015(0.15361,0.88042)	0.00546051931535267	0.0397092542022735
C00719	Betaine	panParabacteroides_johnsonii	-0.046336(-0.307998,0.215325)	0.064265(-0.214049,0.342579)	0.649772737163489	0.832096065482817
C00719	Betaine	panStreptococcus_thermophilus	-0.149863(-0.379483,0.079757)	-0.112918(-0.359382,0.133546)	0.367878207823268	0.627954429073806
C00719	Betaine	panAkkermansia_muciniphila	-0.281019(-0.511683,-0.050355)	-0.2874(-0.532202,-0.042597)	0.0215630763879844	0.103789843933144
C00719	Betaine	panActinomyces_graevenitzii	0.223711(-0.101208,0.54863)	0.906202(0.596075,1.21633)	2.3468152547728e-08	2.24042312597211e-06
C00719	Betaine	panEubacterium_eligens	-0.159716(-0.395847,0.076415)	-0.222516(-0.478991,0.03396)	0.0887711321289594	0.265119165909807
C00719	Betaine	panRuminococcus_lactaris	-0.386095(-0.678276,-0.093914)	-0.16101(-0.456946,0.134925)	0.28507035655072	0.543544366242232
C00719	Betaine	panEggerthella_lenta	0.221911(-0.012994,0.456816)	0.225451(-0.024083,0.474984)	0.0764038324338564	0.243468671774873
C00719	Betaine	panBacteroides_thetaiotaomicron	-0.379352(-0.765623,0.006918)	-0.129321(-0.46285,0.204209)	0.445931365547639	0.688858323568566
C00719	Betaine	panBacteroides_vulgatus	-0.159839(-0.489829,0.170152)	-0.086826(-0.41286,0.239207)	0.600511432723677	0.801469209702695
C00719	Betaine	panPhascolarctobacterium_succinatutens	-0.167459(-0.411709,0.07679)	0.102136(-0.159259,0.363531)	0.442424038828156	0.685944157857302
C00719	Betaine	panStreptococcus_vestibularis	0.068906(-0.17642,0.314233)	0.227305(-0.030661,0.48527)	0.0839232020892858	0.257189749980999
C00719	Betaine	panVeillonella_dispar	0.331597(0.096795,0.5664)	0.320181(0.072304,0.568058)	0.0115438294600485	0.0668947656529646
C00719	Betaine	panStreptococcus_anginosus	0.391144(0.151197,0.631092)	0.382237(0.129451,0.635024)	0.00317303524213947	0.0273263983353218
C00719	Betaine	panAlistipes_finegoldii	-0.159091(-0.390222,0.072041)	-0.269252(-0.51668,-0.021824)	0.0330502108686442	0.140906861737424
C00719	Betaine	panStreptococcus_intermedius	0.482434(0.135158,0.82971)	0.602273(0.266965,0.937582)	0.000476712699966159	0.00671937900904681
C00719	Betaine	panHoldemania_filiformis	-0.178471(-0.408842,0.0519)	-0.436414(-0.68297,-0.189858)	0.000573668193332346	0.00775762470577345
C00719	Betaine	panSutterella_wadsworthensis	-0.122823(-0.359417,0.113772)	-0.055635(-0.309938,0.198669)	0.667033883726867	0.843235494897995
C00719	Betaine	panBilophila_wadsworthia	-0.077194(-0.312339,0.157951)	-0.109162(-0.3562,0.137875)	0.38510403623415	0.642939514849243
C00719	Betaine	panCatenibacterium_mitsuokai	-0.042628(-0.383638,0.298382)	-0.104959(-0.478845,0.268927)	0.580953460439626	0.787889302796855
C00719	Betaine	panGemella_sanguinis	0.394888(0.137662,0.652115)	0.605438(0.35252,0.858356)	3.89517692627904e-06	0.000136536201731676
C00719	Betaine	panAdlercreutzia_equolifaciens	-0.29275(-0.518848,-0.066652)	-0.311617(-0.555452,-0.067782)	0.0124443296610417	0.0702366402902862
C00719	Betaine	panClostridium_scindens	0.015833(-0.30747,0.339136)	0.109711(-0.311945,0.531366)	0.608905820537353	0.807027415876372
C00719	Betaine	panPrevotella_stercorea	-0.173145(-0.454303,0.108013)	-0.040085(-0.339527,0.259357)	0.792336844480417	0.914419647810468
C00719	Betaine	panBacteroides_coprocola	-0.243337(-0.483651,-0.003023)	-0.265169(-0.506808,-0.023529)	0.0316121038284078	0.13678610384225
C00719	Betaine	panParabacteroides_distasonis	-0.10361(-0.37323,0.166009)	0.012378(-0.270175,0.294932)	0.93133547790125	0.975010890671573
C00719	Betaine	panAlistipes_shahii	-0.23017(-0.466145,0.005804)	-0.438702(-0.692941,-0.184463)	0.000782289836811908	0.0097688443371887
C00719	Betaine	panKlebsiella_pneumoniae	0.646467(0.390555,0.90238)	0.045192(-0.242614,0.332997)	0.757463720577505	0.895113123592403
C00719	Betaine	panStreptococcus_sanguinis	0.185949(-0.041616,0.413513)	0.456103(0.223388,0.688817)	0.000142355173812585	0.00259749440436114
C00719	Betaine	panClostridium_leptum	-0.390285(-0.642134,-0.138435)	-0.523126(-0.773628,-0.272624)	5.20697275013147e-05	0.00116240576030868
C00719	Betaine	panClostridium_symbiosum	0.20537(-0.029156,0.439896)	0.013535(-0.242292,0.269361)	0.917122456948765	0.969084131160193
C00246	butyrate	panStreptococcus_gordonii	8.421254(-2.395277,19.237784)	-0.028265(-0.205705,0.149176)	0.754228804173262	0.893009307423423
C00246	butyrate	panBlautia_hydrogenotrophica	11.469662(-1.100704,24.040029)	0.129267(-0.041177,0.29971)	0.136684527541805	0.346568129477825
C00246	butyrate	panAnaerobutyricum_hallii	33.969093(23.050426,44.88776)	0.325564(0.154044,0.497083)	0.00022135900452482	0.00373469779087479
C00246	butyrate	panRuminococcus_bromii	27.045129(17.249407,36.840851)	0.286507(0.145358,0.427655)	8.01454213070043e-05	0.00166802658095203
C00246	butyrate	panClostridium_clostridioforme	-8.89793(-19.264171,1.468311)	-0.035434(-0.186604,0.115735)	0.645046938749523	0.829212664385747
C00246	butyrate	panLactobacillus_salivarius	-6.631254(-20.114525,6.852017)	0.005175(-0.204941,0.21529)	0.961391281682014	0.987081079548132
C00246	butyrate	panAlistipes_putredinis	18.780254(8.489745,29.070763)	0.204612(0.052365,0.356858)	0.00858565178373205	0.0547021417567583
C00246	butyrate	panEubacterium_siraeum	32.039909(21.22113,42.858687)	0.127391(-0.022436,0.277219)	0.0953614696903073	0.276210378107016
C00246	butyrate	panBlautia_producta	-24.092974(-35.503799,-12.682149)	-0.161727(-0.354742,0.031288)	0.10025118492598	0.285025780835444
C00246	butyrate	panEubacterium_brachy	-1.454379(-14.398787,11.490028)	-0.306753(-0.543459,-0.070046)	0.0112415904773122	0.0659154740239759
C00246	butyrate	panClostridium_innocuum	-0.849295(-13.751523,12.052933)	-0.148667(-0.33324,0.035905)	0.114047451221042	0.312279443442582
C00246	butyrate	panEubacterium_rectale	41.692966(32.603042,50.782889)	0.302664(0.14477,0.460557)	0.000192172392173691	0.00333154394414781
C00246	butyrate	panLactobacillus_fermentum	-15.021526(-30.537918,0.494866)	0.044648(-0.199001,0.288297)	0.718739486980895	0.872840902590991
C00246	butyrate	panParvimonas_micra	-1.356883(-14.364121,11.650355)	-0.225983(-0.461266,0.0093)	0.0597131934079736	0.209402300007251
C00246	butyrate	panStreptococcus_australis	16.9985(7.137453,26.859547)	-0.105866(-0.247759,0.036027)	0.143150298587564	0.35694204150267
C00246	butyrate	panAnaerotruncus_colihominis	-5.638264(-15.632829,4.356302)	-0.017717(-0.162198,0.126763)	0.809541770198559	0.923552909818089
C00246	butyrate	panMegasphaera_elsdenii	8.589756(-6.140767,23.320279)	0.213434(0.018883,0.407984)	0.0316375128918688	0.136821971337562
C00246	butyrate	panDorea_longicatena	30.96848(21.46616,40.470801)	0.162123(0.006504,0.317742)	0.0412120898216317	0.16468351092724
C00246	butyrate	panBifidobacterium_pseudocatenulatum	16.703645(6.777388,26.629902)	0.154227(0.009901,0.298553)	0.0362972955472488	0.150304655965602
C00246	butyrate	panAcidaminococcus_fermentans	-0.332048(-18.124976,17.460879)	-0.038137(-0.279388,0.203114)	0.756036317606644	0.894087340975481
C00246	butyrate	panSolobacterium_moorei	-3.284133(-13.602515,7.03425)	-0.179654(-0.328044,-0.031264)	0.0177979091614653	0.0911216463923323
C00246	butyrate	panBacteroides_cellulosilyticus	9.441513(-0.739277,19.622304)	0.084422(-0.063285,0.232128)	0.261709294704584	0.517846170655864
C00246	butyrate	panRoseburia_hominis	26.358394(16.199845,36.516943)	0.193912(0.040172,0.347652)	0.0135876628545565	0.0747882930672283
C00246	butyrate	panBacteroides_xylanisolvens	17.78401(6.432839,29.135182)	0.081347(-0.090256,0.252949)	0.351775350232081	0.61385501123353
C00246	butyrate	panParaprevotella_xylaniphila	2.348406(-8.91392,13.610732)	0.143644(-0.017684,0.304971)	0.0807851750034569	0.251277458299181
C00246	butyrate	panEnterobacter_cloacae	4.062012(-7.142408,15.266431)	0.102752(-0.060837,0.266342)	0.21750606953505	0.463528403180805
C00246	butyrate	panCampylobacter_concisus	11.99563(-7.111242,31.102502)	0.0359(-0.224116,0.295917)	0.78611016465736	0.910965708817338
C00246	butyrate	panStreptococcus_parasanguinis	4.350371(-12.070799,20.771541)	0.041599(-0.184846,0.268043)	0.718067655893632	0.872642323901732
C00246	butyrate	panAcidaminococcus_intestini	-4.221751(-17.698974,9.255472)	0.005639(-0.192444,0.203722)	0.955377687522427	0.984701893046071
C00246	butyrate	panBlautia_obeum	54.368869(43.720457,65.017281)	0.508851(0.254893,0.762808)	9.84822663995844e-05	0.00194703022613299
C00246	butyrate	panBacteroides_uniformis	20.395463(-1.204027,41.994952)	0.232357(-0.033928,0.498643)	0.0870082566892082	0.262205877624492
C00246	butyrate	panErysipelatoclostridium_ramosum	-18.956058(-28.959818,-8.952297)	-0.310539(-0.451234,-0.169844)	1.87111692426835e-05	0.000506914117245853
C00246	butyrate	panBacteroides_plebeius	0.73927(-9.653045,11.131586)	-0.003925(-0.149627,0.141776)	0.957767784123478	0.985005807581371
C00246	butyrate	panBacteroides_eggerthii	11.511792(0.249082,22.774502)	0.035245(-0.11036,0.180849)	0.634292366115787	0.822881974773676
C00246	butyrate	panBacteroides_fragilis	-9.107264(-19.16518,0.950651)	0.032323(-0.113872,0.178519)	0.663917512439046	0.840492437733701
C00246	butyrate	panBacteroides_salyersiae	-1.638898(-13.412605,10.134809)	0.074951(-0.12728,0.277183)	0.466500657003679	0.701538353398815
C00246	butyrate	panBacteroides_caccae	12.14985(1.889888,22.409811)	0.221693(0.073386,0.37)	0.00350408263930265	0.0294785562666387
C00246	butyrate	panFlavonifractor_plautii	-6.62546(-20.859151,7.608231)	0.119724(-0.091976,0.331424)	0.266753676420718	0.522056993553381
C00246	butyrate	panMegamonas_hypermegale	-1.929467(-14.609431,10.750498)	-0.197699(-0.397844,0.002445)	0.0528494773472898	0.192952500209932
C00246	butyrate	panDorea_formicigenerans	35.422499(26.150839,44.694158)	0.216654(0.062891,0.370417)	0.00588760191829935	0.0418317264911524
C00246	butyrate	panBlautia_gnavus	-12.153931(-25.498421,1.190559)	0.011693(-0.158692,0.182077)	0.89270364082882	0.956904931172667
C00246	butyrate	panBifidobacterium_dentium	0.638249(-11.725517,13.002015)	0.013589(-0.149771,0.176949)	0.870123776139103	0.947544518177369
C00246	butyrate	panVeillonella_parvula	8.220867(-3.234547,19.676281)	0.020559(-0.152101,0.193219)	0.814959071974954	0.925001557994149
C00246	butyrate	panBarnesiella_intestinihominis	19.784845(9.894713,29.674976)	0.27202(0.125457,0.418582)	0.000302749584789727	0.00472573180007714
C00246	butyrate	panCitrobacter_freundii	7.571402(-8.768699,23.911504)	0.02061(-0.23696,0.278179)	0.875030929495993	0.950556910225904
C00246	butyrate	panCollinsella_aerofaciens	16.504791(4.153249,28.856334)	0.140931(-0.027852,0.309714)	0.101434152674385	0.287225851744417
C00246	butyrate	panGranulicatella_adiacens	-2.004916(-12.063325,8.053493)	-0.239975(-0.398766,-0.081184)	0.00316380282945228	0.0272762807044041
C00246	butyrate	panParabacteroides_merdae	10.457896(-1.542696,22.458488)	0.074426(-0.096305,0.245156)	0.391796410551343	0.648663430932594
C00246	butyrate	panEubacterium_ventriosum	31.958997(22.731608,41.186387)	0.170228(0.025486,0.314969)	0.0213019136126281	0.102867005191616
C00246	butyrate	panClostridium_asparagiforme	10.295509(0.123182,20.467836)	0.136659(-0.010453,0.283771)	0.0685445473097915	0.227873553286129
C00246	butyrate	panAnaerostipes_caccae	-22.683907(-34.629187,-10.738626)	-0.084528(-0.251112,0.082057)	0.318951753397049	0.580123444048524
C00246	butyrate	panAtopobium_parvulum	-3.620951(-14.054892,6.812989)	-0.143236(-0.301506,0.015035)	0.0759491574799839	0.242309647337338
C00246	butyrate	panStreptococcus_infantis	5.628845(-4.491471,15.749161)	-0.115983(-0.262121,0.030156)	0.119434920024923	0.320310027127243
C00246	butyrate	panBurkholderiales_bacterium_1_1_47	19.849865(8.544,31.15573)	0.091093(-0.067917,0.250103)	0.260605703899206	0.516814090710287
C00246	butyrate	panStreptococcus_salivarius	24.157575(5.891477,42.423674)	0.00265(-0.320716,0.326016)	0.987148021275964	0.994817875899911
C00246	butyrate	panFusobacterium_ulcerans	-29.910467(-40.937146,-18.883789)	-0.258206(-0.454117,-0.062296)	0.00994208255083086	0.0608400641242268
C00246	butyrate	panBacillus_subtilis	7.705885(-6.335929,21.747699)	0.114131(-0.08204,0.310303)	0.253272742144052	0.507688927819228
C00246	butyrate	panBifidobacterium_bifidum	10.203367(-4.673534,25.080268)	0.14999(-0.067492,0.367472)	0.175822208788118	0.407059992072607
C00246	butyrate	panDesulfovibrio_piger	14.810838(0.809307,28.81237)	0.165545(-0.020623,0.351713)	0.08118092134316	0.251962803412972
C00246	butyrate	panStreptococcus_constellatus	8.91552(-5.661941,23.492981)	-0.214702(-0.464235,0.034831)	0.0914831523146319	0.270289594565079
C00246	butyrate	panStreptococcus_cristatus	-5.705042(-18.351419,6.941334)	-0.110001(-0.319515,0.099512)	0.302466322683837	0.562296080690678
C00246	butyrate	panCoprococcus_catus	27.831149(18.055239,37.60706)	0.257893(0.110362,0.405423)	0.000658049617024072	0.00852371562278182
C00246	butyrate	panHungatella_hathewayi	-4.493351(-15.079134,6.092432)	-0.044594(-0.200671,0.111483)	0.574486097971959	0.785767093780551
C00246	butyrate	panPrevotella_copri	8.082417(-2.313436,18.478271)	0.071336(-0.085152,0.227823)	0.37053639233857	0.630471970953769
C00246	butyrate	panTyzzerella_nexilis	-11.595392(-21.813426,-1.377358)	-0.142216(-0.295291,0.010859)	0.0685106439970703	0.22785562497902
C00246	butyrate	panRoseburia_intestinalis	31.104841(21.479222,40.730461)	0.175258(0.028499,0.322017)	0.0193997664536642	0.0966505426439318
C00246	butyrate	panEubacterium_ramulus	27.950961(18.023043,37.878879)	0.195643(0.04627,0.345016)	0.0104096155776596	0.0627876586389853
C00246	butyrate	panOdoribacter_splanchnicus	13.791244(3.650991,23.931497)	0.245858(0.098796,0.392921)	0.0011132538590985	0.0125665605111797
C00246	butyrate	panIntestinibacter_bartlettii	5.476521(-4.818042,15.771084)	-0.09628(-0.24907,0.056509)	0.216018108753497	0.46261028133143
C00246	butyrate	panRothia_dentocariosa	-8.108005(-21.742446,5.526436)	-0.259774(-0.552803,0.033255)	0.0821077378375622	0.253556816382456
C00246	butyrate	panBifidobacterium_longum	14.974173(3.057111,26.891234)	0.211799(0.048263,0.375336)	0.0112915464056396	0.0661113837903822
C00246	butyrate	panCoprococcus_comes	30.994005(21.450146,40.537863)	0.163833(0.018155,0.30951)	0.0276248362068019	0.124390677776947
C00246	butyrate	panParasutterella_excrementihominis	14.644046(4.132573,25.15552)	0.226725(0.077848,0.375602)	0.00294139113314264	0.0257476428653625
C00246	butyrate	panAlistipes_indistinctus	9.222417(-1.149648,19.594483)	0.04171(-0.104319,0.187739)	0.57460785147907	0.785767093780551
C00246	butyrate	panBacteroides_clarus	7.791799(-4.05008,19.633677)	0.154828(-0.031597,0.341254)	0.103270801925812	0.291228034224097
C00246	butyrate	panClostridium_citroniae	2.128388(-8.573012,12.829788)	0.08039(-0.078382,0.239161)	0.319993095656626	0.581355949190215
C00246	butyrate	panFusobacterium_nucleatum	-2.482374(-15.243748,10.279)	-0.125014(-0.310871,0.060842)	0.186702587854028	0.422920928039031
C00246	butyrate	panOribacterium_sinus	-5.020858(-18.626048,8.584333)	-0.224702(-0.448957,-0.000447)	0.0495473127010488	0.18555863313345
C00246	butyrate	panFaecalibacterium_prausnitzii	47.123081(34.016103,60.23006)	0.453787(0.244315,0.66326)	2.63870474717463e-05	0.000674208847917767
C00246	butyrate	panBacteroides_massiliensis	5.44513(-4.608308,15.498568)	0.017608(-0.14388,0.179096)	0.830306090437752	0.930026167540298
C00246	butyrate	panGemella_haemolysans	1.476279(-10.28089,13.233447)	-0.251875(-0.440589,-0.06316)	0.00904939224245943	0.0565905655725632
C00246	butyrate	panVeillonella_atypica	1.878747(-8.372349,12.129844)	0.012043(-0.14473,0.168817)	0.87998578442194	0.952140795623039
C00246	butyrate	panBifidobacterium_breve	-30.725668(-40.966588,-20.484748)	-0.250022(-0.455796,-0.044247)	0.0173967733583945	0.0898158996642693
C00246	butyrate	panPeptostreptococcus_stomatis	-0.387245(-11.83396,11.05947)	-0.102631(-0.288363,0.083101)	0.277849643656036	0.536483603560478
C00246	butyrate	panBacteroides_intestinalis	17.268249(4.554634,29.981864)	0.168751(0.026436,0.311066)	0.0202665252608466	0.0994532603438192
C00246	butyrate	panClostridium_bolteae	-1.738854(-19.582606,16.104898)	-0.024119(-0.251792,0.203554)	0.835058741093382	0.932223698675556
C00246	butyrate	panAlistipes_onderdonkii	15.450785(4.915265,25.986306)	0.083087(-0.061931,0.228106)	0.260549921634147	0.516814090710287
C00246	butyrate	panEscherichia_coli	-4.640461(-15.114161,5.833238)	-0.138328(-0.28447,0.007814)	0.0634937500652188	0.21713395400994
C00246	butyrate	panDesulfovibrio_desulfuricans	10.590185(-1.883801,23.064171)	-0.143001(-0.35452,0.068518)	0.18447229042546	0.419551094217495
C00246	butyrate	panRuminococcus_callidus	19.55755(8.8848,30.230301)	0.154859(0.009009,0.30071)	0.0375003643504361	0.154406446104423
C00246	butyrate	panMegamonas_funiformis	-0.982429(-14.342523,12.377664)	-0.197574(-0.418347,0.023198)	0.0792589036839563	0.248796998524029
C00246	butyrate	panDialister_invisus	-10.419136(-22.464933,1.626662)	-0.115105(-0.277423,0.047214)	0.163975145722766	0.388427827218717
C00246	butyrate	panMethanobrevibacter_smithii	19.257543(6.773308,31.741778)	0.061302(-0.156564,0.279167)	0.580313207261378	0.787824989618413
C00246	butyrate	panParaprevotella_clara	2.322685(-9.873528,14.518898)	0.093098(-0.087717,0.273913)	0.311896480096092	0.572765778705875
C00246	butyrate	panAnaerostipes_hadrus	36.46185(27.211883,45.711816)	0.203242(0.058873,0.347611)	0.00593022398209566	0.0420083007352574
C00246	butyrate	panRoseburia_inulinivorans	38.47306(28.693826,48.252295)	0.303546(0.131768,0.475325)	0.000575499990152016	0.00776924986705222
C00246	butyrate	panBacteroides_stercoris	8.953948(-2.283894,20.19179)	0.154829(-0.00676,0.316419)	0.0603261698374434	0.210719733103517
C00246	butyrate	panGordonibacter_pamelaeae	3.897322(-7.019048,14.813692)	0.001677(-0.177133,0.180487)	0.985292652452536	0.994817875899911
C00246	butyrate	panBacteroides_ovatus	9.281666(-7.321584,25.884915)	-0.059576(-0.260476,0.141323)	0.560076732821738	0.775759661821721
C00246	butyrate	panEubacterium_callanderi	-9.847765(-24.243393,4.547864)	-0.135727(-0.341596,0.070143)	0.195580769148022	0.434793186934907
C00246	butyrate	panBacteroides_nordii	16.4438(4.279894,28.607705)	0.072434(-0.105974,0.250842)	0.425082381271359	0.674002913076121
C00246	butyrate	panPseudoflavonifractor_capillosus	16.472292(6.304567,26.640018)	0.039063(-0.106223,0.18435)	0.597243178980161	0.798856483081079
C00246	butyrate	panBlautia_torques	55.282793(27.649812,82.915774)	0.252739(-0.384276,0.889754)	0.435693740136622	0.681329684805352
C00246	butyrate	panParabacteroides_goldsteinii	17.923623(7.763024,28.084223)	0.076557(-0.070966,0.224081)	0.308093554834054	0.567738918661231
C00246	butyrate	panFaecalitalea_cylindroides	7.07096(-7.050151,21.192071)	-0.044269(-0.279129,0.19059)	0.711044912367621	0.869441698231644
C00246	butyrate	panHaemophilus_parainfluenzae	16.692684(4.55803,28.827337)	0.187759(0.01863,0.356889)	0.0296729348908395	0.130875328723835
C00246	butyrate	panHoldemanella_biformis	11.358469(0.696305,22.020632)	0.042121(-0.121181,0.205423)	0.612239759601391	0.808249552863794
C00246	butyrate	panFusobacterium_mortiferum	-4.136431(-15.981568,7.708706)	-0.019257(-0.191697,0.153183)	0.826269536010705	0.929560773598498
C00246	butyrate	panSchaalia_odontolytica	4.523879(-6.133468,15.181226)	-0.124176(-0.286308,0.037955)	0.132867264227878	0.34089090712976
C00246	butyrate	panStreptococcus_mutans	-6.281951(-19.851571,7.28767)	-0.008098(-0.205669,0.189473)	0.935790851445527	0.97689987545415
C00246	butyrate	panBacteroides_finegoldii	0.985012(-9.935429,11.905453)	-0.056431(-0.221887,0.109026)	0.502767077668923	0.730035335161707
C00246	butyrate	panRuminococcaceae_bacterium_D16	21.481095(11.155834,31.806356)	0.133425(-0.014647,0.281497)	0.0772244228419484	0.244400902775964
C00246	butyrate	panBacteroides_faecis	6.66894(-3.453361,16.791241)	0.051444(-0.105061,0.207949)	0.518356619937296	0.744555375006986
C00246	butyrate	panBifidobacterium_adolescentis	16.561721(6.658765,26.464676)	0.175454(0.027561,0.323348)	0.0202038732436668	0.0994162272067276
C00246	butyrate	panRuminococcus_sp_5_1_39BFAA	20.472242(10.455348,30.489137)	0.097115(-0.047855,0.242086)	0.188499389119881	0.424648185810394
C00246	butyrate	panRothia_mucilaginosa	13.152108(3.266008,23.038208)	-0.13942(-0.286808,0.007968)	0.0636592581405515	0.217418172071763
C00246	butyrate	panBacteroides_dorei	13.93329(-0.53689,28.40347)	0.139134(-0.055267,0.333534)	0.160111846071149	0.383117926287612
C00246	butyrate	panAbiotrophia_defectiva	-14.589163(-27.466608,-1.711719)	-0.491774(-0.780648,-0.202899)	0.000903695253090214	0.01074751854568
C00246	butyrate	panParabacteroides_johnsonii	16.375173(4.472415,28.277931)	0.006319(-0.16232,0.174957)	0.94129038154038	0.979546815415821
C00246	butyrate	panStreptococcus_thermophilus	2.041502(-8.068006,12.15101)	-0.003016(-0.150516,0.144483)	0.967940116147819	0.988639783581577
C00246	butyrate	panAkkermansia_muciniphila	2.369821(-7.848482,12.588124)	0.211752(0.068241,0.355264)	0.00394661534982512	0.0318689138162514
C00246	butyrate	panActinomyces_graevenitzii	-7.9833(-20.698027,4.731426)	-0.3289(-0.594582,-0.063218)	0.0154059576976416	0.0820490936779507
C00246	butyrate	panEubacterium_eligens	26.595572(16.483077,36.708066)	0.14001(-0.016982,0.297001)	0.0802964242192411	0.250479712084377
C00246	butyrate	panRuminococcus_lactaris	26.337668(14.223617,38.45172)	0.155612(-0.039421,0.350645)	0.117485514309862	0.316889716626533
C00246	butyrate	panEggerthella_lenta	-3.822474(-14.014251,6.369303)	0.006756(-0.140657,0.154168)	0.92822712873397	0.974053468072727
C00246	butyrate	panBacteroides_thetaiotaomicron	-4.946008(-23.834878,13.942862)	0.099648(-0.135935,0.335232)	0.405991663239249	0.658657541393294
C00246	butyrate	panBacteroides_vulgatus	10.827508(-2.908076,24.563091)	0.091443(-0.118177,0.301062)	0.391464262010994	0.648410856371371
C00246	butyrate	panPhascolarctobacterium_succinatutens	4.429801(-6.474891,15.334493)	0.040505(-0.119763,0.200773)	0.619425942746319	0.813492804793726
C00246	butyrate	panStreptococcus_vestibularis	-0.681753(-11.103738,9.740233)	-0.10639(-0.272797,0.060016)	0.209412549403847	0.453556936269795
C00246	butyrate	panVeillonella_dispar	4.479624(-5.757141,14.716389)	0.036977(-0.117199,0.191153)	0.637402009763132	0.824157395571421
C00246	butyrate	panStreptococcus_anginosus	-3.468826(-13.88298,6.945328)	-0.018882(-0.169526,0.131762)	0.805410298349194	0.922051153761174
C00246	butyrate	panAlistipes_finegoldii	8.550842(-1.487426,18.58911)	0.069952(-0.074589,0.214494)	0.341805350913819	0.6028480732371
C00246	butyrate	panStreptococcus_intermedius	-8.191658(-21.746445,5.36313)	-0.217717(-0.42974,-0.005693)	0.0441898747025555	0.172950773076799
C00246	butyrate	panHoldemania_filiformis	17.055021(7.019067,27.090975)	0.153381(0.006902,0.29986)	0.040193313284714	0.161989389698151
C00246	butyrate	panSutterella_wadsworthensis	-4.428521(-14.481728,5.624686)	0.042206(-0.104291,0.188702)	0.571299068541296	0.782845183378284
C00246	butyrate	panBilophila_wadsworthia	11.418886(1.133771,21.704001)	0.139326(-0.005002,0.283655)	0.0584372483418597	0.206742137560045
C00246	butyrate	panCatenibacterium_mitsuokai	4.200809(-9.809974,18.211592)	0.061222(-0.13352,0.255964)	0.536747580587917	0.758163072474131
C00246	butyrate	panGemella_sanguinis	-1.464781(-12.679735,9.750173)	-0.223004(-0.402311,-0.043697)	0.0149391253840673	0.080449166280579
C00246	butyrate	panAdlercreutzia_equolifaciens	28.081793(18.538425,37.625161)	0.161374(0.018619,0.30413)	0.0268390488299991	0.121528429603033
C00246	butyrate	panClostridium_scindens	-19.749331(-32.53433,-6.964331)	-0.167822(-0.366862,0.031218)	0.0981455126598006	0.281038673298863
C00246	butyrate	panPrevotella_stercorea	16.638739(5.003712,28.273765)	-0.049256(-0.231152,0.132639)	0.59462551379122	0.797089417346432
C00246	butyrate	panBacteroides_coprocola	-2.413735(-12.66039,7.83292)	0.088918(-0.054484,0.23232)	0.223445743267226	0.471057341121517
C00246	butyrate	panParabacteroides_distasonis	10.023371(-2.64859,22.695332)	0.074034(-0.096109,0.244176)	0.392665219080749	0.648663430932594
C00246	butyrate	panAlistipes_shahii	22.96265(12.73648,33.188821)	0.123726(-0.027487,0.27494)	0.108452907764538	0.300956819046593
C00246	butyrate	panKlebsiella_pneumoniae	-2.15712(-13.248885,8.934646)	-0.06638(-0.228008,0.095249)	0.419755742375289	0.669464756149134
C00246	butyrate	panStreptococcus_sanguinis	3.79152(-6.37071,13.95375)	-0.022937(-0.168566,0.122693)	0.756904139198958	0.89458412902663
C00246	butyrate	panClostridium_leptum	23.052736(12.739553,33.365919)	0.228928(0.060207,0.397649)	0.00797603774672518	0.0518669598631633
C00246	butyrate	panClostridium_symbiosum	-7.566975(-17.715289,2.581339)	-0.012851(-0.157576,0.131874)	0.861450360441781	0.944534405357486
C01672	1,5-diaminopentane	panStreptococcus_gordonii	1.867727(-9.0056,12.741054)	0.621444(0.170017,1.072871)	0.0071173569631855	0.0476397963565984
C01672	1,5-diaminopentane	panBlautia_hydrogenotrophica	-4.4366(-13.132785,4.259585)	-0.08242(-0.617835,0.452995)	0.76223096191721	0.897826064501451
C01672	1,5-diaminopentane	panAnaerobutyricum_hallii	-21.355785(-35.862622,-6.848947)	-0.840124(-1.313292,-0.366956)	0.000542263117888268	0.0074335623296107
C01672	1,5-diaminopentane	panRuminococcus_bromii	-11.254655(-20.538094,-1.971217)	-0.317939(-0.764545,0.128668)	0.162336130372379	0.386358056562255
C01672	1,5-diaminopentane	panClostridium_clostridioforme	2.232036(-6.307193,10.771266)	0.079457(-0.360768,0.519682)	0.722787563071245	0.875542959311137
C01672	1,5-diaminopentane	panLactobacillus_salivarius	-1.367438(-14.708745,11.973868)	0.995085(0.483971,1.506199)	0.000153038825612614	0.00275469886102705
C01672	1,5-diaminopentane	panAlistipes_putredinis	-3.596466(-14.036536,6.843603)	-0.247923(-0.693161,0.197314)	0.274164209263698	0.531954445359426
C01672	1,5-diaminopentane	panEubacterium_siraeum	-13.331289(-21.763252,-4.899326)	-0.606588(-1.069045,-0.144131)	0.0103005937378694	0.0623654129947365
C01672	1,5-diaminopentane	panBlautia_producta	4.238734(-6.179302,14.65677)	-0.009555(-0.558432,0.539322)	0.972705060329279	0.990124615471409
C01672	1,5-diaminopentane	panEubacterium_brachy	19.996784(1.740625,38.252943)	0.075326(-0.502757,0.653408)	0.797868941206225	0.918044207809562
C01672	1,5-diaminopentane	panClostridium_innocuum	4.197817(-8.246482,16.642116)	0.122395(-0.408152,0.652942)	0.650275946767779	0.832453206241885
C01672	1,5-diaminopentane	panEubacterium_rectale	-11.51605(-22.103388,-0.928713)	-0.376099(-0.838731,0.086532)	0.110733646657833	0.305271922762815
C01672	1,5-diaminopentane	panLactobacillus_fermentum	-4.899118(-19.560917,9.76268)	0.632418(-0.029457,1.294292)	0.0610408300734289	0.212288213205763
C01672	1,5-diaminopentane	panParvimonas_micra	8.487014(-5.653842,22.62787)	0.495622(-0.053291,1.044535)	0.0766254488376181	0.243669472128518
C01672	1,5-diaminopentane	panStreptococcus_australis	1.247695(-7.727348,10.222738)	-0.25317(-0.690523,0.184184)	0.255659194915765	0.51042425325176
C01672	1,5-diaminopentane	panAnaerotruncus_colihominis	-11.336789(-20.539837,-2.133741)	-1.332769(-1.752453,-0.913085)	1.26458988606293e-09	2.52914431267809e-07
C01672	1,5-diaminopentane	panMegasphaera_elsdenii	-15.488621(-21.415442,-9.5618)	0.888657(0.302775,1.47454)	0.0030570833299693	0.0265567499707768
C01672	1,5-diaminopentane	panDorea_longicatena	-11.286607(-22.662907,0.089693)	-0.511784(-0.958789,-0.064779)	0.0249601959623219	0.115440906325739
C01672	1,5-diaminopentane	panBifidobacterium_pseudocatenulatum	-8.5466(-17.728464,0.635263)	-0.070257(-0.498441,0.357927)	0.747081601805623	0.889429588726877
C01672	1,5-diaminopentane	panAcidaminococcus_fermentans	2.927771(-11.856886,17.712427)	0.555958(-0.046744,1.158661)	0.0704944694109044	0.231763863322145
C01672	1,5-diaminopentane	panSolobacterium_moorei	10.828711(2.344886,19.312537)	0.551838(0.120087,0.983588)	0.0123977442336209	0.0701042637759754
C01672	1,5-diaminopentane	panBacteroides_cellulosilyticus	-6.505606(-15.486481,2.475268)	-0.54214(-0.984199,-0.10008)	0.0163834998776728	0.086029521039659
C01672	1,5-diaminopentane	panRoseburia_hominis	-11.738203(-22.550471,-0.925934)	-0.571951(-1.017858,-0.126043)	0.0120940757813617	0.0688432006015974
C01672	1,5-diaminopentane	panBacteroides_xylanisolvens	-3.725923(-14.483642,7.031796)	-0.41878(-0.898112,0.060551)	0.0866156585000748	0.261713551127636
C01672	1,5-diaminopentane	panParaprevotella_xylaniphila	1.088395(-8.812225,10.989014)	0.134483(-0.351359,0.620324)	0.586470541653293	0.791467843446997
C01672	1,5-diaminopentane	panEnterobacter_cloacae	-13.549556(-22.067983,-5.031128)	0.357581(-0.137504,0.852666)	0.156325467511071	0.377448077446671
C01672	1,5-diaminopentane	panCampylobacter_concisus	5.726482(-15.313007,26.765971)	0.983109(0.399299,1.566918)	0.00102540745961258	0.0118597053794844
C01672	1,5-diaminopentane	panStreptococcus_parasanguinis	7.710082(-0.233869,15.654032)	0.651942(-0.22242,1.526305)	0.143402150275642	0.357031147975991
C01672	1,5-diaminopentane	panAcidaminococcus_intestini	-10.037288(-19.411226,-0.663349)	1.139393(0.665691,1.613095)	3.28757202005965e-06	0.000118352592722147
C01672	1,5-diaminopentane	panBlautia_obeum	-24.281052(-52.875903,4.313799)	-0.580163(-1.321314,0.160988)	0.124556503057295	0.327668062025642
C01672	1,5-diaminopentane	panBacteroides_uniformis	-2.064596(-20.487491,16.358298)	-0.128963(-0.904818,0.646891)	0.743900208893469	0.888013512991278
C01672	1,5-diaminopentane	panErysipelatoclostridium_ramosum	15.666389(6.39686,24.935919)	0.230449(-0.197577,0.658476)	0.290336478851845	0.549363574120207
C01672	1,5-diaminopentane	panBacteroides_plebeius	-11.122676(-20.042402,-2.202949)	0.224827(-0.197134,0.646788)	0.295360544101693	0.554764152399702
C01672	1,5-diaminopentane	panBacteroides_eggerthii	-3.870383(-13.057223,5.316457)	-0.169293(-0.672194,0.333608)	0.508317412986862	0.735023116444907
C01672	1,5-diaminopentane	panBacteroides_fragilis	6.085814(-2.949623,15.121251)	0.670118(0.244431,1.095804)	0.00212245899810042	0.0203878513375223
C01672	1,5-diaminopentane	panBacteroides_salyersiae	5.720873(-6.703603,18.14535)	0.051538(-0.498709,0.601785)	0.853937040570514	0.940814009958581
C01672	1,5-diaminopentane	panBacteroides_caccae	1.624826(-7.019115,10.268768)	0.094233(-0.3442,0.532667)	0.672727012627839	0.84628274593447
C01672	1,5-diaminopentane	panFlavonifractor_plautii	-7.604213(-22.651612,7.443186)	-0.193295(-0.73268,0.346091)	0.481355948766814	0.713199247783533
C01672	1,5-diaminopentane	panMegamonas_hypermegale	7.404611(-4.908839,19.71806)	0.713767(0.239688,1.187845)	0.0032783725187303	0.0278957640809327
C01672	1,5-diaminopentane	panDorea_formicigenerans	-11.90788(-22.313964,-1.501795)	-0.410501(-0.869184,0.048183)	0.0792470303948744	0.248796998524029
C01672	1,5-diaminopentane	panBlautia_gnavus	12.374056(3.403117,21.344994)	0.764581(0.200373,1.328788)	0.00805522917573985	0.0521696852289407
C01672	1,5-diaminopentane	panBifidobacterium_dentium	-3.747408(-15.444319,7.949504)	0.885862(0.401206,1.370518)	0.000372339285322111	0.00556212255755946
C01672	1,5-diaminopentane	panVeillonella_parvula	-2.430974(-14.165176,9.303228)	0.455151(-0.049896,0.960198)	0.0771821041032443	0.244400902775964
C01672	1,5-diaminopentane	panBarnesiella_intestinihominis	-9.000193(-17.519824,-0.480563)	-0.278149(-0.708286,0.151989)	0.204257198284165	0.446551670367261
C01672	1,5-diaminopentane	panCitrobacter_freundii	-3.76536(-24.301451,16.770732)	0.795651(0.115809,1.475493)	0.021938355827976	0.104875109333401
C01672	1,5-diaminopentane	panCollinsella_aerofaciens	-6.913533(-20.243675,6.416609)	0.200406(-0.33213,0.732942)	0.459670311626024	0.696486338974483
C01672	1,5-diaminopentane	panGranulicatella_adiacens	10.09303(0.197462,19.988599)	0.818192(0.392878,1.243506)	0.000182574286868132	0.00319966223015604
C01672	1,5-diaminopentane	panParabacteroides_merdae	3.051772(-6.022706,12.12625)	-0.331768(-0.848509,0.184972)	0.20749401376936	0.451273597765342
C01672	1,5-diaminopentane	panEubacterium_ventriosum	-8.457297(-18.031364,1.116769)	-0.696223(-1.125264,-0.267182)	0.0015460419675165	0.0158409838517844
C01672	1,5-diaminopentane	panClostridium_asparagiforme	-8.942811(-18.945829,1.060206)	-0.773775(-1.18833,-0.359221)	0.000280281882660427	0.00443566892321214
C01672	1,5-diaminopentane	panAnaerostipes_caccae	-8.140016(-15.231899,-1.048133)	0.182048(-0.421453,0.78555)	0.553337195295937	0.770833338819091
C01672	1,5-diaminopentane	panAtopobium_parvulum	10.686171(1.149097,20.223244)	0.465476(0.043186,0.887765)	0.0308435430463837	0.134041107137955
C01672	1,5-diaminopentane	panStreptococcus_infantis	3.349478(-5.738941,12.437898)	0.214046(-0.228425,0.656517)	0.342006151658785	0.6028480732371
C01672	1,5-diaminopentane	panBurkholderiales_bacterium_1_1_47	-10.949088(-18.714239,-3.183937)	0.053467(-0.447006,0.55394)	0.833683186577973	0.931729272427795
C01672	1,5-diaminopentane	panStreptococcus_salivarius	-21.511933(-49.174663,6.150796)	-0.729077(-1.724935,0.266781)	0.150772948450947	0.369036778084114
C01672	1,5-diaminopentane	panFusobacterium_ulcerans	14.74397(1.094462,28.393479)	0.590531(0.105103,1.07596)	0.0172617301969711	0.0894307581759192
C01672	1,5-diaminopentane	panBacillus_subtilis	-15.362016(-24.848029,-5.876003)	-0.806999(-1.486196,-0.127802)	0.0200160993258182	0.0988681494511366
C01672	1,5-diaminopentane	panBifidobacterium_bifidum	0.223649(-10.169834,10.617131)	0.520307(0.00816,1.032454)	0.046479747734771	0.178589492257832
C01672	1,5-diaminopentane	panDesulfovibrio_piger	-16.31323(-23.840319,-8.78614)	-0.077401(-0.785912,0.631111)	0.829985970471047	0.930026167540298
C01672	1,5-diaminopentane	panStreptococcus_constellatus	5.50767(-9.127677,20.143016)	0.354318(-0.209578,0.918214)	0.217334130066929	0.463528403180805
C01672	1,5-diaminopentane	panStreptococcus_cristatus	14.591439(-3.251713,32.434591)	0.15943(-0.395321,0.714181)	0.572243422342079	0.783916597764466
C01672	1,5-diaminopentane	panCoprococcus_catus	-9.536329(-19.522042,0.449384)	-0.434792(-0.885434,0.015849)	0.0585703265012873	0.206873073642474
C01672	1,5-diaminopentane	panHungatella_hathewayi	-1.670737(-11.408997,8.067524)	-0.574713(-1.021287,-0.128138)	0.0118136904548742	0.0679709775902688
C01672	1,5-diaminopentane	panPrevotella_copri	-6.028931(-14.972312,2.914449)	0.215756(-0.228096,0.659609)	0.339671263258643	0.601943653045041
C01672	1,5-diaminopentane	panTyzzerella_nexilis	18.083561(7.866726,28.300395)	0.370267(-0.065648,0.806181)	0.0956897277925348	0.276889641832653
C01672	1,5-diaminopentane	panRoseburia_intestinalis	-2.61472(-12.100797,6.871358)	-0.340523(-0.772506,0.09146)	0.121944418324081	0.324859930415352
C01672	1,5-diaminopentane	panEubacterium_ramulus	-15.695068(-26.206113,-5.184022)	-0.62241(-1.056227,-0.188594)	0.0050532918352039	0.037738267878815
C01672	1,5-diaminopentane	panOdoribacter_splanchnicus	-14.729368(-24.502632,-4.956105)	-0.770756(-1.196703,-0.344809)	0.000425142701977972	0.00616417888119693
C01672	1,5-diaminopentane	panIntestinibacter_bartlettii	1.360882(-7.777657,10.499422)	-0.010051(-0.445066,0.424964)	0.963777218889316	0.987955243897201
C01672	1,5-diaminopentane	panRothia_dentocariosa	11.725844(-5.764468,29.216155)	0.800576(0.209901,1.391252)	0.00804526972535981	0.0521696852289407
C01672	1,5-diaminopentane	panBifidobacterium_longum	-16.436577(-32.983028,0.109875)	0.21108(-0.315079,0.737238)	0.43059937402086	0.676233090425371
C01672	1,5-diaminopentane	panCoprococcus_comes	-10.965968(-20.572647,-1.35929)	-0.481458(-0.912581,-0.050336)	0.0287232804371017	0.12785238374925
C01672	1,5-diaminopentane	panParasutterella_excrementihominis	-6.243427(-14.827628,2.340773)	0.281149(-0.192137,0.754435)	0.243436534820862	0.495553944546187
C01672	1,5-diaminopentane	panAlistipes_indistinctus	-2.989858(-11.084322,5.104607)	-0.302385(-0.756506,0.151736)	0.191162002543699	0.427586544732506
C01672	1,5-diaminopentane	panBacteroides_clarus	0.602296(-9.027828,10.232419)	0.044467(-0.454429,0.543363)	0.860931357982995	0.944223724194242
C01672	1,5-diaminopentane	panClostridium_citroniae	-6.523121(-16.914749,3.868508)	0.032402(-0.45292,0.517724)	0.895594040181576	0.957807395389957
C01672	1,5-diaminopentane	panFusobacterium_nucleatum	11.115559(-1.750336,23.981455)	1.043411(0.613495,1.473327)	2.69691858420392e-06	0.000100718566939055
C01672	1,5-diaminopentane	panOribacterium_sinus	10.94545(-4.263074,26.153973)	0.501448(-0.00446,1.007356)	0.0520425379404865	0.190966006988231
C01672	1,5-diaminopentane	panFaecalibacterium_prausnitzii	-9.205442(-22.433166,4.022283)	-0.945225(-1.608027,-0.282423)	0.00532064378228179	0.0390288235889811
C01672	1,5-diaminopentane	panBacteroides_massiliensis	0.243469(-9.266405,9.753344)	0.214469(-0.244407,0.673346)	0.35857150222418	0.620550767816294
C01672	1,5-diaminopentane	panGemella_haemolysans	12.987427(0.327491,25.647362)	0.447052(-0.017115,0.911218)	0.0590146067718312	0.20783906773775
C01672	1,5-diaminopentane	panVeillonella_atypica	3.105685(-5.347709,11.559079)	0.423227(-0.030842,0.877296)	0.0676219894032346	0.225662335936002
C01672	1,5-diaminopentane	panBifidobacterium_breve	4.61659(-11.721638,20.954817)	0.255119(-0.370649,0.880886)	0.423155137504621	0.672623637975128
C01672	1,5-diaminopentane	panPeptostreptococcus_stomatis	8.382708(-3.212081,19.977496)	0.67764(0.204563,1.150716)	0.00512398281166193	0.0380584299542771
C01672	1,5-diaminopentane	panBacteroides_intestinalis	-5.787621(-16.482939,4.907697)	-0.765241(-1.321293,-0.209188)	0.00713473145817677	0.0477161287144341
C01672	1,5-diaminopentane	panClostridium_bolteae	4.230718(-8.864643,17.326079)	0.071461(-0.745877,0.8888)	0.863555777770289	0.945316366156706
C01672	1,5-diaminopentane	panAlistipes_onderdonkii	-6.002117(-16.107741,4.103507)	-0.554228(-0.985688,-0.122768)	0.0119701848447055	0.0685165520101969
C01672	1,5-diaminopentane	panEscherichia_coli	18.984451(12.542097,25.426805)	0.721148(0.236018,1.206277)	0.00368954507247121	0.0305132105672746
C01672	1,5-diaminopentane	panDesulfovibrio_desulfuricans	3.045645(-9.900624,15.991914)	-0.514489(-1.139287,0.110309)	0.106221788537178	0.297450782757227
C01672	1,5-diaminopentane	panRuminococcus_callidus	-10.442686(-19.414327,-1.471046)	-0.507374(-0.953745,-0.061004)	0.0260155568278695	0.119282937297905
C01672	1,5-diaminopentane	panMegamonas_funiformis	9.682224(-3.714917,23.079366)	0.724906(0.23663,1.213181)	0.00373252111870994	0.0306580768558374
C01672	1,5-diaminopentane	panDialister_invisus	6.486656(-5.893894,18.867205)	0.361118(-0.139363,0.861599)	0.156737771570252	0.377791219852223
C01672	1,5-diaminopentane	panMethanobrevibacter_smithii	-6.868539(-17.194239,3.45716)	-0.325081(-0.91124,0.261077)	0.276093506857979	0.534788974020593
C01672	1,5-diaminopentane	panParaprevotella_clara	-2.665768(-12.860594,7.529059)	-0.065639(-0.566017,0.434739)	0.79654014540155	0.917283694819768
C01672	1,5-diaminopentane	panAnaerostipes_hadrus	-10.848754(-20.594661,-1.102848)	-0.452611(-0.88294,-0.022281)	0.0393199780125509	0.159596375965621
C01672	1,5-diaminopentane	panRoseburia_inulinivorans	-3.618614(-15.466809,8.22958)	-0.059374(-0.557875,0.439128)	0.814909107291202	0.925001557994149
C01672	1,5-diaminopentane	panBacteroides_stercoris	3.010972(-6.354955,12.376899)	0.402501(-0.073581,0.878582)	0.0972392190911702	0.279545265818932
C01672	1,5-diaminopentane	panGordonibacter_pamelaeae	-2.760385(-12.991239,7.470469)	-0.708946(-1.249569,-0.168323)	0.0103186656223086	0.0624275364523015
C01672	1,5-diaminopentane	panBacteroides_ovatus	3.208447(-7.58894,14.005833)	-0.820731(-1.506247,-0.135216)	0.0190945617134604	0.0956163767004859
C01672	1,5-diaminopentane	panEubacterium_callanderi	0.203012(-10.224638,10.630661)	-0.232102(-0.959578,0.495375)	0.530703753395525	0.753354244606934
C01672	1,5-diaminopentane	panBacteroides_nordii	-3.90504(-14.656979,6.846898)	-0.267396(-0.814861,0.280069)	0.337368422498409	0.599832799245225
C01672	1,5-diaminopentane	panPseudoflavonifractor_capillosus	-11.074385(-19.676665,-2.472106)	-1.359457(-1.83077,-0.888143)	3.01233662654353e-08	2.6039374157707e-06
C01672	1,5-diaminopentane	panBlautia_torques	7.192316(-6.096085,20.480717)	0.24909(-2.211815,2.709995)	0.842304238924892	0.935470777089184
C01672	1,5-diaminopentane	panParabacteroides_goldsteinii	-9.499576(-18.632533,-0.366618)	-0.581339(-1.032133,-0.130544)	0.0116424111527974	0.06718133569181
C01672	1,5-diaminopentane	panFaecalitalea_cylindroides	3.775834(-8.28253,15.834198)	0.115528(-0.502138,0.733193)	0.713170548133537	0.870555402875441
C01672	1,5-diaminopentane	panHaemophilus_parainfluenzae	-12.424627(-27.374392,2.525138)	0.222488(-0.32817,0.773147)	0.427312789199175	0.674470836530684
C01672	1,5-diaminopentane	panHoldemanella_biformis	-3.734384(-13.247652,5.778884)	0.207702(-0.263053,0.678457)	0.386080741311853	0.643763255698796
C01672	1,5-diaminopentane	panFusobacterium_mortiferum	21.807384(11.051376,32.563392)	1.09295(0.666909,1.518991)	7.38768141021274e-07	3.39323849600116e-05
C01672	1,5-diaminopentane	panSchaalia_odontolytica	8.318661(-1.255118,17.89244)	0.626875(0.198016,1.055735)	0.00429369786209157	0.0337416256773214
C01672	1,5-diaminopentane	panStreptococcus_mutans	-1.375432(-14.551821,11.800957)	0.423393(-0.120367,0.967153)	0.12655795507948	0.330998677744191
C01672	1,5-diaminopentane	panBacteroides_finegoldii	-0.433701(-10.064279,9.196876)	0.211377(-0.242977,0.66573)	0.36078783047927	0.622766239971734
C01672	1,5-diaminopentane	panRuminococcaceae_bacterium_D16	-12.073015(-20.208646,-3.937384)	-0.931551(-1.361554,-0.501548)	2.64048260007834e-05	0.000674208847917767
C01672	1,5-diaminopentane	panBacteroides_faecis	-6.408047(-15.034169,2.218075)	0.448864(0.014231,0.883497)	0.0429952130930919	0.169939536617206
C01672	1,5-diaminopentane	panBifidobacterium_adolescentis	-12.700564(-22.199858,-3.201269)	-0.023183(-0.456661,0.410295)	0.916280449684315	0.968636117758028
C01672	1,5-diaminopentane	panRuminococcus_sp_5_1_39BFAA	-13.806132(-22.32663,-5.285634)	-0.195252(-0.628048,0.237544)	0.375492108277681	0.634715086581055
C01672	1,5-diaminopentane	panRothia_mucilaginosa	5.216586(-3.665106,14.098278)	0.639403(0.177644,1.101162)	0.00679054995499117	0.0461412501560184
C01672	1,5-diaminopentane	panBacteroides_dorei	-6.75858(-19.510552,5.993392)	-0.193256(-0.725693,0.339181)	0.47574463594485	0.708431363978245
C01672	1,5-diaminopentane	panAbiotrophia_defectiva	13.741099(-3.455069,30.937268)	-0.223759(-0.864749,0.417232)	0.492772431208001	0.721950003705654
C01672	1,5-diaminopentane	panParabacteroides_johnsonii	-2.492777(-11.185394,6.19984)	0.598765(0.12186,1.07567)	0.0140194751432238	0.076584856694904
C01672	1,5-diaminopentane	panStreptococcus_thermophilus	-7.168195(-15.989397,1.653008)	-0.51743(-0.953454,-0.081407)	0.0201683294811613	0.09933146419259
C01672	1,5-diaminopentane	panAkkermansia_muciniphila	-15.764118(-24.849793,-6.678444)	-0.640264(-1.075344,-0.205185)	0.00404284972674277	0.0324402158796468
C01672	1,5-diaminopentane	panActinomyces_graevenitzii	24.049949(4.943637,43.156261)	-0.040584(-0.59596,0.514792)	0.885792042539892	0.954609342061409
C01672	1,5-diaminopentane	panEubacterium_eligens	-9.396577(-18.394094,-0.39906)	-0.781431(-1.22562,-0.337243)	0.000608578311923529	0.00807542254205899
C01672	1,5-diaminopentane	panRuminococcus_lactaris	-13.280657(-22.163149,-4.398164)	-0.633153(-1.220662,-0.045645)	0.0347492108616708	0.146320175556624
C01672	1,5-diaminopentane	panEggerthella_lenta	1.916269(-7.506854,11.339392)	-0.107051(-0.551384,0.337283)	0.635875288211479	0.82344594082135
C01672	1,5-diaminopentane	panBacteroides_thetaiotaomicron	0.144518(-14.404376,14.693412)	0.267957(-0.447051,0.982965)	0.461534955486751	0.697490922688056
C01672	1,5-diaminopentane	panBacteroides_vulgatus	6.331445(-5.326152,17.989041)	0.212252(-0.434193,0.858697)	0.51881658588685	0.744948285017554
C01672	1,5-diaminopentane	panPhascolarctobacterium_succinatutens	-6.022972(-15.482423,3.43648)	-0.022249(-0.482055,0.437556)	0.92422681926171	0.972025773238156
C01672	1,5-diaminopentane	panStreptococcus_vestibularis	-0.052357(-9.928223,9.823508)	0.303513(-0.157232,0.764257)	0.195942172238668	0.435233418713573
C01672	1,5-diaminopentane	panVeillonella_dispar	2.307733(-6.361144,10.976611)	0.720891(0.286244,1.155537)	0.00121760497691045	0.0134222054834046
C01672	1,5-diaminopentane	panStreptococcus_anginosus	8.60518(-1.214641,18.425002)	0.563941(0.135886,0.991996)	0.00997254933536573	0.0609331913518677
C01672	1,5-diaminopentane	panAlistipes_finegoldii	-5.123888(-14.033363,3.785586)	-0.478933(-0.922266,-0.035601)	0.0343150645187492	0.145103701393568
C01672	1,5-diaminopentane	panStreptococcus_intermedius	8.00216(-7.898979,23.903299)	0.335328(-0.23466,0.905317)	0.248002986316264	0.501070335223193
C01672	1,5-diaminopentane	panHoldemania_filiformis	-10.879627(-20.225604,-1.533649)	-0.55705(-0.989555,-0.124544)	0.0117472846181774	0.0676399846314653
C01672	1,5-diaminopentane	panSutterella_wadsworthensis	11.331836(2.251208,20.412464)	0.797744(0.34899,1.246498)	0.000534014671351287	0.00735835388524049
C01672	1,5-diaminopentane	panBilophila_wadsworthia	-11.918985(-22.143089,-1.69488)	0.016229(-0.431269,0.463727)	0.943173507394908	0.980086161890535
C01672	1,5-diaminopentane	panCatenibacterium_mitsuokai	-7.960437(-18.484855,2.56398)	0.472419(-0.074749,1.019588)	0.0903718531234832	0.268333284216664
C01672	1,5-diaminopentane	panGemella_sanguinis	9.624194(-1.867962,21.116349)	0.548333(0.125369,0.971297)	0.0112122783472082	0.0659154740239759
C01672	1,5-diaminopentane	panAdlercreutzia_equolifaciens	-16.367617(-25.01759,-7.717643)	-0.783827(-1.203366,-0.364288)	0.00027660449351417	0.00441056791553185
C01672	1,5-diaminopentane	panClostridium_scindens	-6.101232(-16.495692,4.293228)	-0.322799(-1.00864,0.363042)	0.355209782225073	0.617138386857127
C01672	1,5-diaminopentane	panPrevotella_stercorea	-6.914428(-16.028094,2.199239)	0.506552(0.057493,0.955612)	0.0271615448166519	0.122849499815892
C01672	1,5-diaminopentane	panBacteroides_coprocola	-1.677542(-10.882125,7.527041)	0.312255(-0.143185,0.767694)	0.178365191603824	0.410831473927667
C01672	1,5-diaminopentane	panParabacteroides_distasonis	-2.284944(-13.357973,8.788085)	-0.221414(-0.77467,0.331843)	0.431714493890336	0.677451842758996
C01672	1,5-diaminopentane	panAlistipes_shahii	-7.490574(-17.844283,2.863134)	-0.457731(-0.907326,-0.008135)	0.0460188075354197	0.177565339298892
C01672	1,5-diaminopentane	panKlebsiella_pneumoniae	22.205053(8.742338,35.667767)	0.648318(0.205289,1.091347)	0.00425083754661854	0.0335036426751236
C01672	1,5-diaminopentane	panStreptococcus_sanguinis	5.127192(-3.815283,14.069667)	0.113518(-0.316255,0.543291)	0.603711900835891	0.803876293149024
C01672	1,5-diaminopentane	panClostridium_leptum	-17.247314(-29.533681,-4.960946)	-0.894515(-1.33561,-0.453419)	8.14210015896205e-05	0.00168238705502866
C01672	1,5-diaminopentane	panClostridium_symbiosum	0.466128(-8.936051,9.868306)	0.078627(-0.366474,0.523728)	0.728450279720994	0.8787744011827
C00114	Choline	panStreptococcus_gordonii	0.266954(0.174445,0.359463)	0.266789(0.030861,0.502717)	0.0267872657030114	0.121431552750123
C00114	Choline	panBlautia_hydrogenotrophica	-0.154936(-0.25532,-0.054553)	-0.285081(-0.588414,0.018251)	0.0653813134240596	0.221181406718688
C00114	Choline	panAnaerobutyricum_hallii	0.149427(0.052936,0.245919)	-0.342303(-0.612894,-0.071711)	0.0133153688946023	0.0736445869935374
C00114	Choline	panRuminococcus_bromii	-0.089461(-0.173797,-0.005126)	-0.231821(-0.468366,0.004724)	0.0547269328317593	0.198240273904767
C00114	Choline	panClostridium_clostridioforme	-0.095638(-0.183565,-0.00771)	0.06386(-0.181146,0.308867)	0.608507017085611	0.807027415876372
C00114	Choline	panLactobacillus_salivarius	0.153583(0.029351,0.277816)	0.343687(0.032014,0.655359)	0.0307746161093957	0.133887170357262
C00114	Choline	panAlistipes_putredinis	-0.065846(-0.155509,0.023816)	-0.404578(-0.637894,-0.171262)	0.000725616133500969	0.00911811971531406
C00114	Choline	panEubacterium_siraeum	0.062349(-0.033892,0.15859)	-0.251269(-0.485408,-0.017131)	0.0355122821727954	0.148205827219311
C00114	Choline	panBlautia_producta	-0.085713(-0.179936,0.008511)	0.293012(0.007819,0.578206)	0.0440743052486294	0.172752254804829
C00114	Choline	panEubacterium_brachy	0.196466(0.075477,0.317454)	0.716185(0.466272,0.966098)	3.63599334307577e-08	2.90588587978616e-06
C00114	Choline	panClostridium_innocuum	-0.016503(-0.123813,0.090808)	0.036514(-0.274167,0.347195)	0.817318753486279	0.926238332480202
C00114	Choline	panEubacterium_rectale	0.078667(-0.012815,0.170149)	-0.265205(-0.529576,-0.000834)	0.0492853020281583	0.185097807241091
C00114	Choline	panLactobacillus_fermentum	0.178048(0.036303,0.319792)	0.317203(-0.057396,0.691802)	0.0967178834952785	0.278547504466402
C00114	Choline	panParvimonas_micra	0.115846(0.010953,0.220739)	0.676609(0.374501,0.978717)	1.41677413310774e-05	0.000398692213795671
C00114	Choline	panStreptococcus_australis	0.241147(0.159426,0.322869)	0.027904(-0.206064,0.261873)	0.814669638755067	0.925001557994149
C00114	Choline	panAnaerotruncus_colihominis	-0.087912(-0.175155,-0.00067)	-0.447169(-0.673885,-0.220453)	0.000125598129735007	0.00235384853760489
C00114	Choline	panMegasphaera_elsdenii	0.029278(-0.101194,0.159751)	0.213745(-0.074777,0.502267)	0.145990038930257	0.361000121018136
C00114	Choline	panDorea_longicatena	0.027712(-0.062175,0.117599)	-0.320874(-0.564856,-0.076892)	0.010099758133854	0.0615223071690253
C00114	Choline	panBifidobacterium_pseudocatenulatum	0.036617(-0.048247,0.12148)	-0.120743(-0.348704,0.107218)	0.298230567234477	0.557795154069258
C00114	Choline	panAcidaminococcus_fermentans	0.018053(-0.11605,0.152156)	0.330724(-0.014336,0.675785)	0.0602491886124326	0.210542857625956
C00114	Choline	panSolobacterium_moorei	0.151596(0.067853,0.235338)	0.48184(0.254454,0.709226)	3.89942384730548e-05	0.000927505815109089
C00114	Choline	panBacteroides_cellulosilyticus	-0.050817(-0.137429,0.035795)	-0.31733(-0.554486,-0.080175)	0.00887653550557647	0.0558592691028088
C00114	Choline	panRoseburia_hominis	0.061536(-0.028173,0.151244)	-0.350916(-0.601806,-0.100025)	0.00625617575819517	0.0435914181861341
C00114	Choline	panBacteroides_xylanisolvens	0.100132(0.005184,0.19508)	-0.269442(-0.525388,-0.013495)	0.0391430610367879	0.159133780729931
C00114	Choline	panParaprevotella_xylaniphila	0.072583(-0.029842,0.175007)	-0.245406(-0.492847,0.002035)	0.0519031490095263	0.190784211902033
C00114	Choline	panEnterobacter_cloacae	0.156032(0.062875,0.249189)	0.023418(-0.228842,0.275678)	0.855222285466774	0.941710733735252
C00114	Choline	panCampylobacter_concisus	0.416507(0.316544,0.516471)	0.541342(0.182409,0.900275)	0.00322420281733247	0.0276182517857675
C00114	Choline	panStreptococcus_parasanguinis	0.140688(0.003134,0.278243)	0.174062(-0.21319,0.561315)	0.37726318834919	0.636094388457115
C00114	Choline	panAcidaminococcus_intestini	0.072836(-0.040076,0.185749)	0.200236(-0.051794,0.452265)	0.119045167773829	0.319693877973267
C00114	Choline	panBlautia_obeum	0.054213(-0.100238,0.208665)	-0.631979(-1.028624,-0.235333)	0.00187432704397214	0.0184024837044537
C00114	Choline	panBacteroides_uniformis	-0.160468(-0.339458,0.018522)	-0.4363(-0.900791,0.028191)	0.065531085387941	0.22141605119757
C00114	Choline	panErysipelatoclostridium_ramosum	-0.02421(-0.109525,0.061105)	0.197842(-0.025027,0.420712)	0.0817002290685756	0.252591191766366
C00114	Choline	panBacteroides_plebeius	0.102271(0.016136,0.188406)	-0.033199(-0.257616,0.191219)	0.771247121665412	0.902057767010703
C00114	Choline	panBacteroides_eggerthii	-0.036102(-0.13238,0.060176)	-0.201762(-0.458412,0.054889)	0.122963967030256	0.325667881953076
C00114	Choline	panBacteroides_fragilis	0.068132(-0.017076,0.153341)	0.222936(0.000132,0.44574)	0.0498648735445193	0.186369314819969
C00114	Choline	panBacteroides_salyersiae	0.013272(-0.101792,0.128336)	-0.05214(-0.360316,0.256036)	0.739500933456878	0.884806500292727
C00114	Choline	panBacteroides_caccae	-0.001809(-0.089609,0.08599)	0.128292(-0.110104,0.366688)	0.290575311461254	0.549651571407892
C00114	Choline	panFlavonifractor_plautii	-0.147998(-0.260234,-0.035761)	-0.390037(-0.700269,-0.079804)	0.0138882732187341	0.0760240270987143
C00114	Choline	panMegamonas_hypermegale	-0.040564(-0.145393,0.064266)	0.199449(-0.04948,0.448378)	0.115959142269743	0.315112364848618
C00114	Choline	panDorea_formicigenerans	0.046797(-0.04244,0.136034)	-0.631887(-0.866226,-0.397549)	2.04417443690813e-07	1.12669255860481e-05
C00114	Choline	panBlautia_gnavus	-0.079437(-0.194838,0.035965)	0.480698(0.158574,0.802821)	0.00355911530617465	0.0297888333589936
C00114	Choline	panBifidobacterium_dentium	0.190593(0.089334,0.291852)	0.146194(-0.119897,0.412285)	0.280609973552673	0.539251615979112
C00114	Choline	panVeillonella_parvula	0.358628(0.274288,0.442969)	0.508985(0.199948,0.818022)	0.00131495009160633	0.0141631821187571
C00114	Choline	panBarnesiella_intestinihominis	-0.020034(-0.105652,0.065585)	-0.250136(-0.471137,-0.029134)	0.0266507983452156	0.121087652288211
C00114	Choline	panCitrobacter_freundii	0.157133(0.029536,0.28473)	0.393346(0.002682,0.78401)	0.048456695140906	0.183277760324714
C00114	Choline	panCollinsella_aerofaciens	0.089841(-0.010064,0.189746)	-0.08624(-0.39392,0.22144)	0.581777520477585	0.788864259188473
C00114	Choline	panGranulicatella_adiacens	0.224904(0.135682,0.314125)	0.689108(0.468159,0.910057)	2.36603250562373e-09	3.78186635698897e-07
C00114	Choline	panParabacteroides_merdae	0.096382(0.000819,0.191946)	-0.295284(-0.574093,-0.016475)	0.0379801040269858	0.15565999558137
C00114	Choline	panEubacterium_ventriosum	0.05463(-0.032265,0.141524)	-0.300581(-0.535589,-0.065572)	0.0123364220523826	0.0699735167087592
C00114	Choline	panClostridium_asparagiforme	-0.121283(-0.209944,-0.032621)	-0.26519(-0.488838,-0.041541)	0.0202667650567196	0.0994532603438192
C00114	Choline	panAnaerostipes_caccae	0.009103(-0.106123,0.124328)	0.432979(0.141016,0.724941)	0.00376874777943827	0.0308921356443802
C00114	Choline	panAtopobium_parvulum	0.212612(0.128209,0.297014)	0.799682(0.584997,1.014366)	1.71974123474355e-12	1.52713021645227e-09
C00114	Choline	panStreptococcus_infantis	0.366491(0.285745,0.447237)	0.514449(0.289458,0.73944)	9.44007317885699e-06	0.000287958262768798
C00114	Choline	panBurkholderiales_bacterium_1_1_47	-0.003547(-0.09615,0.089057)	0.01125(-0.24845,0.27095)	0.932147846509686	0.975478013526962
C00114	Choline	panStreptococcus_salivarius	0.123351(-0.059379,0.306082)	-0.346756(-0.933327,0.239815)	0.245734240029425	0.498453818861717
C00114	Choline	panFusobacterium_ulcerans	-0.023284(-0.127801,0.081232)	0.246187(-0.053596,0.545971)	0.10717319354031	0.299143373244406
C00114	Choline	panBacillus_subtilis	0.047509(-0.079052,0.174069)	-0.450001(-0.777276,-0.122726)	0.00718308912515174	0.0478792729676503
C00114	Choline	panBifidobacterium_bifidum	0.088605(-0.017954,0.195165)	0.126706(-0.145466,0.398877)	0.36047992834302	0.622660270089074
C00114	Choline	panDesulfovibrio_piger	-0.002075(-0.137588,0.133437)	-0.033498(-0.321178,0.254182)	0.818979356916388	0.926700130323626
C00114	Choline	panStreptococcus_constellatus	-0.003382(-0.126357,0.119594)	0.49718(0.1649,0.829459)	0.0034722674077058	0.0292725328295198
C00114	Choline	panStreptococcus_cristatus	0.247267(0.135172,0.359361)	0.444606(0.125992,0.763221)	0.00637644948903017	0.0441626949662344
C00114	Choline	panCoprococcus_catus	0.092022(0.007208,0.176836)	-0.334813(-0.564796,-0.104831)	0.00444893658470604	0.0345202924125929
C00114	Choline	panHungatella_hathewayi	-0.098277(-0.188676,-0.007879)	-0.09465(-0.328973,0.139673)	0.427451800178668	0.674470836530684
C00114	Choline	panPrevotella_copri	0.050234(-0.040291,0.140759)	0.0571(-0.175893,0.290093)	0.630084244717496	0.81960177144893
C00114	Choline	panTyzzerella_nexilis	-0.006605(-0.094155,0.080945)	0.357653(0.124532,0.590773)	0.00273878944361342	0.0244836747576716
C00114	Choline	panRoseburia_intestinalis	0.002469(-0.083546,0.088483)	-0.147252(-0.381394,0.086891)	0.216935882669121	0.463528403180805
C00114	Choline	panEubacterium_ramulus	0.076369(-0.010357,0.163095)	-0.329226(-0.55477,-0.103681)	0.00434555498419903	0.0339594092252858
C00114	Choline	panOdoribacter_splanchnicus	-0.077398(-0.164047,0.00925)	-0.477626(-0.703818,-0.251434)	4.14469267095971e-05	0.000977120466852802
C00114	Choline	panIntestinibacter_bartlettii	0.097489(0.011012,0.183965)	0.070801(-0.167006,0.308608)	0.558527732264545	0.774688239544992
C00114	Choline	panRothia_dentocariosa	0.199202(0.083002,0.315402)	0.984534(0.699841,1.269227)	4.63598453917891e-11	2.47005256247452e-08
C00114	Choline	panBifidobacterium_longum	0.136363(0.023236,0.249489)	-0.102157(-0.449188,0.244874)	0.562958159715954	0.778090716172958
C00114	Choline	panCoprococcus_comes	0.060475(-0.025917,0.146868)	-0.339777(-0.567955,-0.111598)	0.00363002142059419	0.0301571010326287
C00114	Choline	panParasutterella_excrementihominis	-0.021996(-0.110548,0.066556)	-0.007165(-0.250299,0.235968)	0.95380791983198	0.984353421396847
C00114	Choline	panAlistipes_indistinctus	-0.072513(-0.160984,0.015958)	-0.324583(-0.559358,-0.089808)	0.0068756223065564	0.0464496817193565
C00114	Choline	panBacteroides_clarus	-0.024786(-0.131742,0.08217)	0.081625(-0.186996,0.350246)	0.550444767509964	0.768679815121376
C00114	Choline	panClostridium_citroniae	-0.058751(-0.150874,0.033371)	-0.087417(-0.335013,0.160178)	0.487867038380511	0.71858337094306
C00114	Choline	panFusobacterium_nucleatum	0.141459(0.040004,0.242913)	0.366845(0.087605,0.646084)	0.0101806214457857	0.0618734042545394
C00114	Choline	panOribacterium_sinus	0.203469(0.097384,0.309555)	0.76539(0.505108,1.025672)	1.6505792865573e-08	1.66113334653663e-06
C00114	Choline	panFaecalibacterium_prausnitzii	0.07524(-0.093126,0.243606)	-0.390964(-0.820958,0.03903)	0.0745977465648596	0.240300358946537
C00114	Choline	panBacteroides_massiliensis	0.03871(-0.048442,0.125861)	0.133676(-0.102223,0.369575)	0.265805061275351	0.521062220702919
C00114	Choline	panGemella_haemolysans	0.177345(0.077615,0.277074)	0.724352(0.4849,0.963804)	6.64875913975659e-09	8.05104288559616e-07
C00114	Choline	panVeillonella_atypica	0.246028(0.15683,0.335226)	0.730199(0.501629,0.958769)	1.00930695266848e-09	2.37246504874309e-07
C00114	Choline	panBifidobacterium_breve	-0.031085(-0.142539,0.08037)	-0.089565(-0.409783,0.230653)	0.582575135726996	0.7896778298389
C00114	Choline	panPeptostreptococcus_stomatis	0.12456(0.029521,0.219599)	0.729043(0.475675,0.98241)	3.21797941374882e-08	2.70716752365059e-06
C00114	Choline	panBacteroides_intestinalis	-0.020554(-0.135974,0.094866)	-0.532519(-0.863581,-0.201457)	0.00169693192966156	0.0171669366858926
C00114	Choline	panClostridium_bolteae	-0.152183(-0.295185,-0.00918)	-0.109981(-0.483736,0.263775)	0.563112557813072	0.778090716172958
C00114	Choline	panAlistipes_onderdonkii	-0.053288(-0.140559,0.033983)	-0.248826(-0.48552,-0.012132)	0.0394158526031522	0.159742136919063
C00114	Choline	panEscherichia_coli	-0.069876(-0.163408,0.023656)	0.248264(0.016271,0.480256)	0.0360311330700461	0.149791997142246
C00114	Choline	panDesulfovibrio_desulfuricans	-0.096116(-0.206468,0.014235)	-0.196472(-0.53607,0.143125)	0.25593303468541	0.510460896732168
C00114	Choline	panRuminococcus_callidus	0.029314(-0.062358,0.120985)	-0.166082(-0.414434,0.08227)	0.189269006379629	0.425735406413171
C00114	Choline	panMegamonas_funiformis	0.081327(-0.03586,0.198514)	0.286991(0.049866,0.524116)	0.0178340269644777	0.0911897271273869
C00114	Choline	panDialister_invisus	0.011676(-0.085949,0.109301)	-0.008641(-0.277918,0.260635)	0.949706182637325	0.98311217114517
C00114	Choline	panMethanobrevibacter_smithii	-0.052473(-0.173184,0.068237)	-0.134486(-0.455475,0.186504)	0.410461263409568	0.661906056733105
C00114	Choline	panParaprevotella_clara	0.019557(-0.0884,0.127514)	-0.228053(-0.517225,0.061119)	0.121777777243571	0.324524173301307
C00114	Choline	panAnaerostipes_hadrus	0.057021(-0.029868,0.14391)	-0.302088(-0.531966,-0.072209)	0.010158429999444	0.0617855194486731
C00114	Choline	panRoseburia_inulinivorans	0.103903(0.009324,0.198481)	-0.316246(-0.585088,-0.047404)	0.021274521272173	0.102801517291006
C00114	Choline	panBacteroides_stercoris	0.01799(-0.073164,0.109144)	-0.054032(-0.324852,0.216788)	0.694983192790277	0.858205450676745
C00114	Choline	panGordonibacter_pamelaeae	-0.076699(-0.177787,0.024389)	-0.104562(-0.395969,0.186845)	0.480811178541555	0.713000565491484
C00114	Choline	panBacteroides_ovatus	-0.092461(-0.228549,0.043628)	0.052851(-0.240821,0.346523)	0.723569899163223	0.87604463476935
C00114	Choline	panEubacterium_callanderi	-0.155801(-0.275215,-0.036387)	-0.269344(-0.66959,0.130901)	0.1865058461205	0.422758754224772
C00114	Choline	panBacteroides_nordii	0.045619(-0.057663,0.148901)	-0.288448(-0.569813,-0.007083)	0.0445355588975611	0.173962945605723
C00114	Choline	panPseudoflavonifractor_capillosus	-0.107291(-0.197924,-0.016659)	-0.632541(-0.854989,-0.410094)	4.58049997385078e-08	3.48641483723957e-06
C00114	Choline	panBlautia_torques	0.093431(-0.202281,0.389144)	-0.63649(-1.674777,0.401797)	0.22874014630503	0.477381449131673
C00114	Choline	panParabacteroides_goldsteinii	-0.050494(-0.13693,0.035941)	-0.333848(-0.563623,-0.104072)	0.00452747688162151	0.0349647901185782
C00114	Choline	panFaecalitalea_cylindroides	-0.043956(-0.169892,0.08198)	0.032757(-0.299987,0.365501)	0.846575065408495	0.93663014211125
C00114	Choline	panHaemophilus_parainfluenzae	0.518047(0.459173,0.576921)	0.593436(0.291019,0.895853)	0.000135752201133764	0.00248837520977303
C00114	Choline	panHoldemanella_biformis	0.004561(-0.089081,0.098202)	-0.146171(-0.385387,0.093044)	0.230240003080453	0.478688372689641
C00114	Choline	panFusobacterium_mortiferum	0.019526(-0.08038,0.119431)	0.425779(0.191275,0.660282)	0.000406267959234486	0.00595144594077955
C00114	Choline	panSchaalia_odontolytica	0.243559(0.159328,0.32779)	0.677434(0.453905,0.900962)	6.25586424863691e-09	7.93601064684225e-07
C00114	Choline	panStreptococcus_mutans	0.178905(0.068284,0.289526)	0.340259(0.061461,0.619056)	0.0169052473002915	0.0881322481565099
C00114	Choline	panBacteroides_finegoldii	-0.007741(-0.101582,0.086099)	-0.034228(-0.26949,0.201034)	0.774922422929327	0.904665047384407
C00114	Choline	panRuminococcaceae_bacterium_D16	-0.02166(-0.110446,0.067125)	-0.407466(-0.644761,-0.170171)	0.000816009946376452	0.0100641226719762
C00114	Choline	panBacteroides_faecis	0.036545(-0.051621,0.124711)	0.121067(-0.097029,0.339162)	0.275662010060246	0.534255470575631
C00114	Choline	panBifidobacterium_adolescentis	0.030349(-0.05763,0.118329)	-0.046174(-0.280635,0.188287)	0.698726139268332	0.860965048571155
C00114	Choline	panRuminococcus_sp_5_1_39BFAA	0.073295(-0.015487,0.162077)	-0.057792(-0.283598,0.168013)	0.614997077731845	0.810263212204567
C00114	Choline	panRothia_mucilaginosa	0.326686(0.240219,0.413153)	0.507849(0.267465,0.748234)	4.10896683644248e-05	0.000971563992806163
C00114	Choline	panBacteroides_dorei	-0.056177(-0.170349,0.057995)	-0.259451(-0.594755,0.075853)	0.128941064630574	0.334142992388958
C00114	Choline	panAbiotrophia_defectiva	0.076807(-0.061859,0.215473)	0.525271(0.244639,0.805904)	0.000269343928977853	0.00432248329395783
C00114	Choline	panParabacteroides_johnsonii	0.008796(-0.092199,0.109792)	-0.024767(-0.270637,0.221104)	0.843060253346281	0.935646376092237
C00114	Choline	panStreptococcus_thermophilus	0.037984(-0.047004,0.122972)	-0.04987(-0.282868,0.183128)	0.674024029411867	0.846714876306137
C00114	Choline	panAkkermansia_muciniphila	-0.046966(-0.132293,0.038361)	-0.398717(-0.627938,-0.169496)	0.000698731291964431	0.00887799759201865
C00114	Choline	panActinomyces_graevenitzii	-0.01148(-0.117873,0.094914)	0.906855(0.613815,1.199895)	3.09628870323524e-09	4.41704166503226e-07
C00114	Choline	panEubacterium_eligens	0.079304(-0.010514,0.169122)	-0.196256(-0.45553,0.063017)	0.137445333876597	0.347724947243356
C00114	Choline	panRuminococcus_lactaris	-0.026159(-0.129434,0.077117)	-0.447946(-0.781074,-0.114818)	0.0085498661919463	0.0545335439792776
C00114	Choline	panEggerthella_lenta	0.009305(-0.076967,0.095578)	0.209888(-0.027161,0.446937)	0.0824842224190368	0.254522743464456
C00114	Choline	panBacteroides_thetaiotaomicron	-0.117049(-0.262589,0.028492)	-0.38661(-0.750784,-0.022436)	0.0375283359993144	0.154442050106344
C00114	Choline	panBacteroides_vulgatus	-0.028528(-0.149033,0.091978)	-0.078742(-0.396347,0.238863)	0.62610814176297	0.817218072218928
C00114	Choline	panPhascolarctobacterium_succinatutens	0.041783(-0.047296,0.130863)	0.018529(-0.213701,0.250759)	0.875387298561147	0.950814798872069
C00114	Choline	panStreptococcus_vestibularis	0.188091(0.095388,0.280794)	0.372598(0.132177,0.613018)	0.00248108163624801	0.0227544163859061
C00114	Choline	panVeillonella_dispar	0.32908(0.245558,0.412602)	0.530668(0.293446,0.767891)	1.44902322385734e-05	0.000406336617721679
C00114	Choline	panStreptococcus_anginosus	0.205132(0.115233,0.295031)	0.437652(0.199497,0.675807)	0.000346138395267048	0.00526921534280809
C00114	Choline	panAlistipes_finegoldii	-0.079154(-0.164699,0.00639)	-0.132228(-0.362823,0.098366)	0.260158187050662	0.516310958755622
C00114	Choline	panStreptococcus_intermedius	0.275815(0.156385,0.395245)	0.518295(0.217254,0.819337)	0.000790739413335405	0.00985895380869978
C00114	Choline	panHoldemania_filiformis	0.048971(-0.036881,0.134824)	-0.245179(-0.478488,-0.011869)	0.0394878642276061	0.159877562848224
C00114	Choline	panSutterella_wadsworthensis	0.051634(-0.035563,0.138832)	-0.027348(-0.259477,0.204782)	0.816888016432581	0.926092805337352
C00114	Choline	panBilophila_wadsworthia	0.003124(-0.085831,0.09208)	-0.063345(-0.308294,0.181603)	0.61131523325857	0.808076636487346
C00114	Choline	panCatenibacterium_mitsuokai	0.072565(-0.048564,0.193694)	-0.054276(-0.363194,0.254641)	0.729863616259027	0.879220853710442
C00114	Choline	panGemella_sanguinis	0.182269(0.088112,0.276425)	0.71959(0.490475,0.948706)	1.85315987321941e-09	3.29121193483767e-07
C00114	Choline	panAdlercreutzia_equolifaciens	0.055771(-0.029379,0.14092)	-0.291237(-0.517996,-0.064478)	0.0119812686238503	0.0685165520101969
C00114	Choline	panClostridium_scindens	-0.144411(-0.255663,-0.03316)	-0.078325(-0.455873,0.299224)	0.683490741748326	0.852044612081208
C00114	Choline	panPrevotella_stercorea	0.062412(-0.042339,0.167163)	0.203436(-0.037598,0.444471)	0.0978077592078462	0.280488852388432
C00114	Choline	panBacteroides_coprocola	-0.007619(-0.096123,0.080884)	-0.06542(-0.292139,0.161298)	0.570700954138734	0.78247418519073
C00114	Choline	panParabacteroides_distasonis	0.118687(0.022378,0.214997)	-0.029473(-0.29383,0.234883)	0.826549495605188	0.929737307371803
C00114	Choline	panAlistipes_shahii	-0.011417(-0.100571,0.077737)	-0.410835(-0.650217,-0.171453)	0.000821077754523264	0.0101110222097842
C00114	Choline	panKlebsiella_pneumoniae	0.040321(-0.060489,0.141131)	0.024982(-0.232266,0.282229)	0.848629983465435	0.937249964285148
C00114	Choline	panStreptococcus_sanguinis	0.221691(0.13813,0.305251)	0.417174(0.190986,0.643362)	0.000329591427687928	0.005065566711696
C00114	Choline	panClostridium_leptum	-0.087017(-0.184182,0.010147)	-0.427355(-0.661709,-0.193)	0.000383695222764844	0.00564916295029598
C00114	Choline	panClostridium_symbiosum	-0.063995(-0.151647,0.023658)	0.113164(-0.117515,0.343843)	0.335267111491476	0.597747997804352
C00475	Cytidine	panStreptococcus_gordonii	-1.817325(-6.211163,2.576514)	0.094929(-0.104657,0.294515)	0.349891680394509	0.612038431379211
C00475	Cytidine	panBlautia_hydrogenotrophica	-0.886411(-6.016732,4.243911)	0.059519(-0.148175,0.267212)	0.573085883298394	0.784532781658233
C00475	Cytidine	panAnaerobutyricum_hallii	-5.430977(-10.28535,-0.576604)	-0.234649(-0.5337,0.064403)	0.123564971046445	0.326322190927318
C00475	Cytidine	panRuminococcus_bromii	-4.727619(-8.778365,-0.676874)	-0.048266(-0.242304,0.145773)	0.624724361968903	0.816665048050836
C00475	Cytidine	panClostridium_clostridioforme	4.406965(0.201093,8.612836)	-0.090697(-0.275969,0.094576)	0.336011912838389	0.598352764573174
C00475	Cytidine	panLactobacillus_salivarius	1.925835(-4.054729,7.9064)	0.216636(-0.053526,0.486798)	0.115568434139886	0.314799906491469
C00475	Cytidine	panAlistipes_putredinis	-1.974848(-6.244915,2.29522)	-0.134071(-0.332542,0.064401)	0.184654252529253	0.419845458382302
C00475	Cytidine	panEubacterium_siraeum	-2.803776(-7.06853,1.460979)	0.03703(-0.148563,0.222622)	0.694761940963297	0.858204086410676
C00475	Cytidine	panBlautia_producta	5.198498(0.224234,10.172762)	0.211432(-0.026407,0.449271)	0.0812188213635073	0.251980132118459
C00475	Cytidine	panEubacterium_brachy	-4.025365(-10.280678,2.229948)	0.070471(-0.225751,0.366694)	0.639889864543986	0.826037764082626
C00475	Cytidine	panClostridium_innocuum	-1.465212(-7.222245,4.291822)	0.008453(-0.193172,0.210077)	0.934279782006868	0.976558202694074
C00475	Cytidine	panEubacterium_rectale	-8.519516(-12.863367,-4.175664)	-0.180958(-0.390216,0.0283)	0.0898060836438883	0.267311069080803
C00475	Cytidine	panLactobacillus_fermentum	4.833519(-0.037196,9.704233)	0.040418(-0.270565,0.351401)	0.798234384392974	0.918044207809562
C00475	Cytidine	panParvimonas_micra	-1.820427(-6.675465,3.034612)	0.043615(-0.230215,0.317445)	0.754076936421999	0.893009307423423
C00475	Cytidine	panStreptococcus_australis	-3.504404(-7.583126,0.574318)	0.001864(-0.190139,0.193867)	0.984764354521635	0.994749613607958
C00475	Cytidine	panAnaerotruncus_colihominis	4.915305(0.888185,8.942425)	-0.207404(-0.386834,-0.027975)	0.0236456526113645	0.110836396287405
C00475	Cytidine	panMegasphaera_elsdenii	-3.852685(-9.917141,2.211772)	-0.000329(-0.291263,0.290605)	0.998226352340637	0.998601202641929
C00475	Cytidine	panDorea_longicatena	-4.432931(-8.726855,-0.139007)	-0.079648(-0.282006,0.122709)	0.439060626479813	0.683344211650763
C00475	Cytidine	panBifidobacterium_pseudocatenulatum	-5.586683(-9.569834,-1.603532)	0.002738(-0.191532,0.197007)	0.977885386316914	0.992161991550689
C00475	Cytidine	panAcidaminococcus_fermentans	-1.901176(-7.981562,4.17921)	0.096566(-0.275226,0.468359)	0.609514516948019	0.807164874805065
C00475	Cytidine	panSolobacterium_moorei	0.957363(-3.110993,5.025719)	-0.028113(-0.217145,0.160918)	0.76989234309026	0.90205610288987
C00475	Cytidine	panBacteroides_cellulosilyticus	-1.174451(-5.113298,2.764396)	-0.186239(-0.368473,-0.004005)	0.0452072028325544	0.175216277903867
C00475	Cytidine	panRoseburia_hominis	-3.061766(-7.441964,1.318433)	-0.215761(-0.443713,0.012192)	0.0634781373799336	0.21713395400994
C00475	Cytidine	panBacteroides_xylanisolvens	-0.037008(-4.978738,4.904723)	-0.40454(-0.666088,-0.142991)	0.00255597568889889	0.0232302017402973
C00475	Cytidine	panParaprevotella_xylaniphila	-6.313967(-11.424931,-1.203003)	-0.018998(-0.230076,0.192081)	0.859485605910384	0.943664569428573
C00475	Cytidine	panEnterobacter_cloacae	4.533687(0.112063,8.955311)	0.143186(-0.105806,0.392178)	0.258560809610377	0.514290191738709
C00475	Cytidine	panCampylobacter_concisus	4.846842(-2.269412,11.963095)	0.19432(-0.086358,0.474999)	0.174003443539009	0.403863568447166
C00475	Cytidine	panStreptococcus_parasanguinis	-4.476074(-11.675468,2.723319)	0.108369(-0.173066,0.389804)	0.449047593993429	0.689983616031995
C00475	Cytidine	panAcidaminococcus_intestini	-0.976901(-6.20721,4.253408)	-0.038159(-0.301074,0.224756)	0.775288594381701	0.904665047384407
C00475	Cytidine	panBlautia_obeum	-6.011533(-15.505784,3.482719)	0.014837(-0.386804,0.416478)	0.94207565534846	0.979814959526354
C00475	Cytidine	panBacteroides_uniformis	-6.892793(-13.428964,-0.356621)	-0.322046(-0.665448,0.021356)	0.0659348329542781	0.222248496402611
C00475	Cytidine	panErysipelatoclostridium_ramosum	0.502203(-3.707515,4.711921)	0.128007(-0.060047,0.31606)	0.181324054821318	0.414632860123598
C00475	Cytidine	panBacteroides_plebeius	-5.581825(-9.646146,-1.517504)	-0.082956(-0.280157,0.114246)	0.408283183563555	0.660250047073025
C00475	Cytidine	panBacteroides_eggerthii	0.693819(-3.419547,4.807185)	0.091814(-0.151129,0.334756)	0.45748668424248	0.695089667838648
C00475	Cytidine	panBacteroides_fragilis	2.053184(-1.998657,6.105024)	-0.170453(-0.360687,0.01978)	0.0788491990562151	0.248193304000501
C00475	Cytidine	panBacteroides_salyersiae	0.467465(-4.220449,5.155379)	-0.25094(-0.498703,-0.003177)	0.0471540790753451	0.180227355318105
C00475	Cytidine	panBacteroides_caccae	-5.805674(-9.770873,-1.840476)	-0.009881(-0.203245,0.183483)	0.919935709449995	0.970000647614824
C00475	Cytidine	panFlavonifractor_plautii	8.148876(2.014365,14.283388)	-0.042406(-0.32954,0.244727)	0.771449037339822	0.902057767010703
C00475	Cytidine	panMegamonas_hypermegale	-2.690905(-7.863307,2.481497)	0.111824(-0.189787,0.413435)	0.466054028521141	0.701318733937292
C00475	Cytidine	panDorea_formicigenerans	-2.985899(-7.362064,1.390267)	-0.118165(-0.319461,0.083131)	0.248813370145753	0.502150619748701
C00475	Cytidine	panBlautia_gnavus	2.285788(-2.624511,7.196087)	0.226575(0.017303,0.435847)	0.0339457053602132	0.143922587394602
C00475	Cytidine	panBifidobacterium_dentium	1.139838(-3.729884,6.009561)	0.162533(-0.046209,0.371275)	0.126454153894305	0.330998677744191
C00475	Cytidine	panVeillonella_parvula	3.581865(-1.166435,8.330165)	0.113905(-0.172177,0.399986)	0.433791509054506	0.679377178201766
C00475	Cytidine	panBarnesiella_intestinihominis	-4.564452(-8.499854,-0.62905)	-0.1916(-0.380547,-0.002653)	0.0468907837218908	0.179715778711539
C00475	Cytidine	panCitrobacter_freundii	6.063979(-2.174014,14.301973)	0.206951(-0.08832,0.502223)	0.168758022240937	0.396098124449212
C00475	Cytidine	panCollinsella_aerofaciens	-7.429651(-12.540959,-2.318342)	0.007518(-0.215525,0.230561)	0.947138203654215	0.982263541506622
C00475	Cytidine	panGranulicatella_adiacens	-2.794174(-6.80978,1.221432)	-0.011229(-0.226249,0.203791)	0.918182903494545	0.96917357914752
C00475	Cytidine	panParabacteroides_merdae	-5.869813(-10.544496,-1.19513)	0.050737(-0.153003,0.254477)	0.624326442096375	0.816619160549765
C00475	Cytidine	panEubacterium_ventriosum	-1.766191(-5.960015,2.427633)	-0.264744(-0.46885,-0.060637)	0.0112095908215639	0.0659154740239759
C00475	Cytidine	panClostridium_asparagiforme	0.575309(-3.709297,4.859915)	-0.113277(-0.308473,0.08192)	0.254240784977022	0.509167257419819
C00475	Cytidine	panAnaerostipes_caccae	2.564012(-3.168928,8.296951)	0.159375(-0.100995,0.419746)	0.229210577428892	0.477541953809099
C00475	Cytidine	panAtopobium_parvulum	0.263616(-3.975667,4.5029)	0.023242(-0.180444,0.226928)	0.822416964856734	0.928413052295344
C00475	Cytidine	panStreptococcus_infantis	-3.576598(-7.743221,0.590025)	-0.053108(-0.25105,0.144834)	0.597770322029791	0.798907845904861
C00475	Cytidine	panBurkholderiales_bacterium_1_1_47	1.000014(-3.548377,5.548405)	-0.0476(-0.261685,0.166484)	0.661914712213596	0.839472150722957
C00475	Cytidine	panStreptococcus_salivarius	-11.013717(-19.759284,-2.268149)	0.261892(-0.254492,0.778276)	0.318925135859645	0.580123444048524
C00475	Cytidine	panFusobacterium_ulcerans	2.686193(-3.46563,8.838016)	-0.099419(-0.339346,0.140507)	0.415319065786669	0.6658435253294
C00475	Cytidine	panBacillus_subtilis	-4.022515(-9.455527,1.410498)	0.072156(-0.140097,0.284409)	0.503874488701807	0.730714010833758
C00475	Cytidine	panBifidobacterium_bifidum	-4.133555(-9.973069,1.705959)	-0.090963(-0.331613,0.149686)	0.45740723990523	0.695089667838648
C00475	Cytidine	panDesulfovibrio_piger	1.302759(-3.769583,6.375101)	0.074678(-0.225722,0.375077)	0.62492967985063	0.816751921727921
C00475	Cytidine	panStreptococcus_constellatus	-8.354566(-15.204877,-1.504256)	-0.019423(-0.301812,0.262966)	0.892385080605321	0.956904931172667
C00475	Cytidine	panStreptococcus_cristatus	-1.63736(-7.712096,4.437376)	0.002202(-0.251345,0.25575)	0.986367450947581	0.994817875899911
C00475	Cytidine	panCoprococcus_catus	-5.252997(-9.532553,-0.973441)	-0.14485(-0.347652,0.057951)	0.160810735749708	0.383756166053051
C00475	Cytidine	panHungatella_hathewayi	6.024983(1.657333,10.392632)	-0.021687(-0.224827,0.181453)	0.833676959271404	0.931729272427795
C00475	Cytidine	panPrevotella_copri	-4.885357(-9.008981,-0.761734)	0.007605(-0.191493,0.206702)	0.940111505562526	0.979323664292975
C00475	Cytidine	panTyzzerella_nexilis	1.734885(-2.503913,5.973684)	0.208158(0.002807,0.41351)	0.0469714045772866	0.179715778711539
C00475	Cytidine	panRoseburia_intestinalis	-2.933611(-7.220418,1.353195)	-0.11109(-0.314653,0.092473)	0.283588858955468	0.542446172261159
C00475	Cytidine	panEubacterium_ramulus	-2.503745(-6.807444,1.799955)	-0.039025(-0.242267,0.164217)	0.705698953690984	0.86579150922979
C00475	Cytidine	panOdoribacter_splanchnicus	4.623701(0.454822,8.792579)	-0.225094(-0.419654,-0.030533)	0.0235232364353823	0.110580778048173
C00475	Cytidine	panIntestinibacter_bartlettii	1.802812(-2.287989,5.893614)	-0.004459(-0.2008,0.191883)	0.964369823133233	0.987955243897201
C00475	Cytidine	panRothia_dentocariosa	-3.258539(-10.987317,4.470238)	0.021603(-0.294756,0.337963)	0.893151551736015	0.957102065094426
C00475	Cytidine	panBifidobacterium_longum	-0.450586(-6.49542,5.594249)	0.03551(-0.242895,0.313914)	0.8019150858125	0.919762538147747
C00475	Cytidine	panCoprococcus_comes	-1.281885(-5.368795,2.805025)	-0.076181(-0.268594,0.116232)	0.436368315537901	0.681543009141861
C00475	Cytidine	panParasutterella_excrementihominis	0.628798(-3.60416,4.861756)	-0.094693(-0.299002,0.109616)	0.362319403026709	0.623392178469205
C00475	Cytidine	panAlistipes_indistinctus	2.693552(-1.414305,6.801409)	-0.283046(-0.471192,-0.094901)	0.00333075149008951	0.0282583502216511
C00475	Cytidine	panBacteroides_clarus	3.312081(-1.326647,7.950809)	-0.123699(-0.321131,0.073733)	0.218447689019773	0.464688296685128
C00475	Cytidine	panClostridium_citroniae	4.776349(0.392747,9.159951)	-0.182096(-0.38806,0.023868)	0.0828852876179423	0.255562970155322
C00475	Cytidine	panFusobacterium_nucleatum	-1.04927(-6.388297,4.289756)	-0.067902(-0.307895,0.172092)	0.577962581758717	0.787297929677121
C00475	Cytidine	panOribacterium_sinus	-2.449541(-8.588008,3.688926)	0.011328(-0.22792,0.250577)	0.925796300159147	0.97252418912617
C00475	Cytidine	panFaecalibacterium_prausnitzii	-6.976602(-12.884775,-1.06843)	-0.111943(-0.480823,0.256938)	0.550696039859462	0.768896357539626
C00475	Cytidine	panBacteroides_massiliensis	4.324879(0.104826,8.544932)	0.135962(-0.081303,0.353227)	0.218999322738904	0.465242580363987
C00475	Cytidine	panGemella_haemolysans	-5.39519(-10.392137,-0.398243)	-0.232106(-0.454021,-0.010191)	0.0404338340557345	0.162712589009784
C00475	Cytidine	panVeillonella_atypica	1.528033(-2.53353,5.589597)	0.012538(-0.216333,0.24141)	0.914188162847359	0.967195101598636
C00475	Cytidine	panBifidobacterium_breve	2.901177(-3.839451,9.641805)	0.20138(-0.066926,0.469686)	0.140652371481704	0.35286592166068
C00475	Cytidine	panPeptostreptococcus_stomatis	-1.727526(-6.614586,3.159534)	0.094352(-0.127541,0.316245)	0.403240701927431	0.656452379729476
C00475	Cytidine	panBacteroides_intestinalis	-0.67065(-5.584692,4.243393)	-0.365277(-0.566733,-0.163821)	0.000422927025547205	0.00614802994591387
C00475	Cytidine	panClostridium_bolteae	2.804883(-3.813601,9.423366)	-0.13757(-0.538863,0.263724)	0.50029210467935	0.728190056349857
C00475	Cytidine	panAlistipes_onderdonkii	-2.117239(-6.184202,1.949725)	-0.098728(-0.307756,0.1103)	0.353249427660997	0.615418046004923
C00475	Cytidine	panEscherichia_coli	2.860209(-1.364133,7.084551)	-0.013638(-0.194249,0.166972)	0.881923947114585	0.952864159164494
C00475	Cytidine	panDesulfovibrio_desulfuricans	0.536195(-4.159426,5.231816)	-0.085656(-0.311899,0.140586)	0.456678490369242	0.69466587267434
C00475	Cytidine	panRuminococcus_callidus	-2.922983(-7.080464,1.234498)	-0.154257(-0.347124,0.03861)	0.116504798686072	0.315895516861376
C00475	Cytidine	panMegamonas_funiformis	-4.89892(-10.25679,0.45895)	0.24169(-0.096651,0.580031)	0.160758529546213	0.383756166053051
C00475	Cytidine	panDialister_invisus	2.101024(-2.984336,7.186384)	0.002483(-0.195367,0.200334)	0.980303902754362	0.992798013596308
C00475	Cytidine	panMethanobrevibacter_smithii	-2.731418(-7.905734,2.442899)	-0.10646(-0.353828,0.140909)	0.397569995460602	0.652037636716834
C00475	Cytidine	panParaprevotella_clara	-8.732126(-14.029719,-3.434533)	-0.13194(-0.353136,0.089256)	0.241283421695773	0.492821401561163
C00475	Cytidine	panAnaerostipes_hadrus	-3.786697(-7.736058,0.162663)	-0.02398(-0.231405,0.183445)	0.820120451358454	0.927466060175006
C00475	Cytidine	panRoseburia_inulinivorans	-5.397479(-10.257421,-0.537537)	-0.200183(-0.428353,0.027987)	0.0852559433560911	0.259074334335316
C00475	Cytidine	panBacteroides_stercoris	-2.936483(-7.354881,1.481914)	0.009985(-0.176762,0.196731)	0.916244118871465	0.968636117758028
C00475	Cytidine	panGordonibacter_pamelaeae	0.083145(-4.164861,4.33115)	-0.045345(-0.265489,0.174799)	0.68540844517889	0.85295511163148
C00475	Cytidine	panBacteroides_ovatus	-6.798598(-12.608748,-0.988448)	-0.237202(-0.519865,0.045461)	0.0996662140545478	0.283784223584805
C00475	Cytidine	panEubacterium_callanderi	0.425249(-6.085556,6.936053)	-0.066635(-0.331601,0.19833)	0.620910529190748	0.814830369341947
C00475	Cytidine	panBacteroides_nordii	1.333405(-3.292583,5.959394)	-0.024143(-0.235851,0.187566)	0.822524045124862	0.928413052295344
C00475	Cytidine	panPseudoflavonifractor_capillosus	2.005989(-1.947115,5.959094)	-0.181697(-0.375983,0.012589)	0.0666866668161288	0.224026835306642
C00475	Cytidine	panBlautia_torques	-1.177529(-24.416116,22.061059)	-0.452235(-1.382526,0.478057)	0.339382809034891	0.601943653045041
C00475	Cytidine	panParabacteroides_goldsteinii	-1.036315(-5.025917,2.953288)	-0.072626(-0.259578,0.114326)	0.445040998364631	0.688113725606681
C00475	Cytidine	panFaecalitalea_cylindroides	-3.656364(-9.25401,1.941282)	-0.001576(-0.247443,0.244291)	0.989939458774432	0.995044164825212
C00475	Cytidine	panHaemophilus_parainfluenzae	2.432508(-3.34324,8.208256)	0.095647(-0.12758,0.318874)	0.39964701438856	0.653700151247108
C00475	Cytidine	panHoldemanella_biformis	-0.550984(-5.038087,3.93612)	-0.041827(-0.256006,0.172352)	0.700920279730797	0.862471882310782
C00475	Cytidine	panFusobacterium_mortiferum	-7.819269(-13.297837,-2.340702)	0.290904(0.029155,0.552653)	0.0295213339429025	0.130422609658196
C00475	Cytidine	panSchaalia_odontolytica	-1.700981(-5.893446,2.491483)	0.02991(-0.174304,0.234125)	0.773289606328212	0.903282778630445
C00475	Cytidine	panStreptococcus_mutans	-0.916109(-6.152493,4.320276)	0.169681(-0.083402,0.422764)	0.187953773191994	0.424208377384219
C00475	Cytidine	panBacteroides_finegoldii	1.245402(-2.838327,5.329131)	0.138235(-0.108309,0.384779)	0.270621765703974	0.527052404639643
C00475	Cytidine	panRuminococcaceae_bacterium_D16	1.674064(-2.407784,5.755913)	0.063283(-0.142764,0.26933)	0.545902584214	0.765412886497945
C00475	Cytidine	panBacteroides_faecis	-4.758576(-8.812586,-0.704565)	-0.068255(-0.281247,0.144736)	0.528623184867756	0.752227054767863
C00475	Cytidine	panBifidobacterium_adolescentis	-3.592532(-7.734611,0.549547)	-0.033449(-0.221784,0.154887)	0.726863465714873	0.877647310307169
C00475	Cytidine	panRuminococcus_sp_5_1_39BFAA	-4.071116(-8.042276,-0.099956)	-0.056082(-0.24691,0.134746)	0.563334550229014	0.778090716172958
C00475	Cytidine	panRothia_mucilaginosa	-1.841052(-5.725066,2.042962)	0.077113(-0.14706,0.301285)	0.498828565680557	0.726874603018833
C00475	Cytidine	panBacteroides_dorei	-2.66186(-8.200915,2.877194)	0.083824(-0.152074,0.319722)	0.484780685723433	0.715404634931322
C00475	Cytidine	panAbiotrophia_defectiva	-2.657872(-9.726465,4.410721)	-0.156441(-0.489602,0.17672)	0.356058457522109	0.617941192728924
C00475	Cytidine	panParabacteroides_johnsonii	-3.849559(-8.724922,1.025803)	0.147261(-0.069898,0.36442)	0.182970976673383	0.417073392748026
C00475	Cytidine	panStreptococcus_thermophilus	-0.314305(-4.31401,3.685399)	-0.097234(-0.277835,0.083368)	0.290098476075375	0.549269609285571
C00475	Cytidine	panAkkermansia_muciniphila	2.158523(-1.760477,6.077522)	0.038702(-0.148333,0.225736)	0.68404275287121	0.85246681443111
C00475	Cytidine	panActinomyces_graevenitzii	-6.621404(-13.22451,-0.018297)	-0.256172(-0.507976,-0.004368)	0.0461835117047952	0.177743126448874
C00475	Cytidine	panEubacterium_eligens	1.069097(-3.050944,5.189139)	-0.273083(-0.496805,-0.049361)	0.016929207191914	0.0881996244314059
C00475	Cytidine	panRuminococcus_lactaris	-3.877666(-8.553709,0.798376)	-0.083832(-0.288144,0.12048)	0.419899467741005	0.669560364362752
C00475	Cytidine	panEggerthella_lenta	1.341222(-2.822816,5.50526)	0.077684(-0.109831,0.2652)	0.415421822181387	0.665874689705905
C00475	Cytidine	panBacteroides_thetaiotaomicron	-1.528462(-8.509813,5.452889)	-0.544044(-0.938506,-0.149583)	0.00704769975004815	0.0474117983185057
C00475	Cytidine	panBacteroides_vulgatus	-8.992303(-13.735919,-4.248687)	0.029345(-0.182119,0.24081)	0.784896097317013	0.910237037166787
C00475	Cytidine	panPhascolarctobacterium_succinatutens	-4.948017(-9.238614,-0.65742)	-0.138399(-0.335236,0.058438)	0.167412138020136	0.394212671495853
C00475	Cytidine	panStreptococcus_vestibularis	-0.831935(-4.785136,3.121266)	-0.074029(-0.277192,0.129135)	0.47374998231609	0.70677802103233
C00475	Cytidine	panVeillonella_dispar	2.216476(-1.87755,6.310502)	0.061514(-0.149422,0.27245)	0.566341744867225	0.780110862629931
C00475	Cytidine	panStreptococcus_anginosus	0.134337(-3.901341,4.170015)	0.057294(-0.146631,0.261219)	0.580617329957737	0.787885025547691
C00475	Cytidine	panAlistipes_finegoldii	-0.022828(-3.912918,3.867262)	-0.160082(-0.34669,0.026526)	0.0923869730738024	0.272155064064073
C00475	Cytidine	panStreptococcus_intermedius	0.88594(-4.801638,6.573519)	0.21936(-0.07112,0.50984)	0.138242769031525	0.34918908450194
C00475	Cytidine	panHoldemania_filiformis	-3.189912(-7.329006,0.949182)	-0.234991(-0.425261,-0.044721)	0.0156864081814603	0.0829686294643418
C00475	Cytidine	panSutterella_wadsworthensis	-4.997185(-9.290926,-0.703444)	0.049317(-0.155448,0.254081)	0.635754349187481	0.82344594082135
C00475	Cytidine	panBilophila_wadsworthia	1.58048(-2.787893,5.948853)	0.02032(-0.185199,0.225839)	0.845803709284235	0.936371137913784
C00475	Cytidine	panCatenibacterium_mitsuokai	-2.743921(-7.798783,2.310941)	0.057506(-0.267576,0.382587)	0.727905392605507	0.878366283814467
C00475	Cytidine	panGemella_sanguinis	-6.144693(-10.886908,-1.402478)	-0.023952(-0.243928,0.196023)	0.830413755201147	0.930026167540298
C00475	Cytidine	panAdlercreutzia_equolifaciens	-3.128685(-7.112948,0.855577)	-0.255128(-0.445351,-0.064905)	0.00875999253034843	0.0553875477077094
C00475	Cytidine	panClostridium_scindens	5.405259(-0.244893,11.055411)	-0.089198(-0.331177,0.152781)	0.468626902686287	0.703145471440449
C00475	Cytidine	panPrevotella_stercorea	-7.55773(-12.121574,-2.993886)	0.106236(-0.17698,0.389452)	0.46084333557375	0.697153120936099
C00475	Cytidine	panBacteroides_coprocola	-8.513407(-12.641614,-4.3852)	0.083082(-0.130875,0.29704)	0.445230411444459	0.688255599277392
C00475	Cytidine	panParabacteroides_distasonis	-3.523405(-8.471308,1.424498)	-0.101548(-0.294387,0.091291)	0.300773777176323	0.559931056881708
C00475	Cytidine	panAlistipes_shahii	-4.464504(-8.816808,-0.112201)	-0.174539(-0.378742,0.029663)	0.0935695225910636	0.274223551355988
C00475	Cytidine	panKlebsiella_pneumoniae	2.715273(-1.546092,6.976638)	0.10672(-0.107853,0.321293)	0.328353808176858	0.590903768284046
C00475	Cytidine	panStreptococcus_sanguinis	-4.335005(-8.364385,-0.305626)	-0.006207(-0.199578,0.187165)	0.949658974545285	0.98311217114517
C00475	Cytidine	panClostridium_leptum	-0.816169(-5.631761,3.999422)	0.015459(-0.215567,0.246484)	0.895288766102975	0.95776986132332
C00475	Cytidine	panClostridium_symbiosum	4.578188(0.410755,8.745622)	-0.030708(-0.228062,0.166647)	0.759581734671699	0.89624903083161
C02679	Dodecanoic acid	panStreptococcus_gordonii	0.865156(-2.612804,4.343116)	-0.230264(-0.482571,0.022043)	0.07347874295729	0.237557489366773
C02679	Dodecanoic acid	panBlautia_hydrogenotrophica	-0.793463(-4.100719,2.513793)	0.171191(-0.134956,0.477339)	0.271857593755085	0.528762689046152
C02679	Dodecanoic acid	panAnaerobutyricum_hallii	-9.148968(-13.399619,-4.898317)	0.199552(-0.025178,0.424282)	0.0815519625565994	0.252383561320254
C02679	Dodecanoic acid	panRuminococcus_bromii	-5.323687(-8.371367,-2.276007)	0.017547(-0.219337,0.254431)	0.884137803166208	0.953858486127281
C02679	Dodecanoic acid	panClostridium_clostridioforme	2.272385(-0.785765,5.330535)	0.241772(-0.001846,0.48539)	0.0517480832476553	0.190585567426388
C02679	Dodecanoic acid	panLactobacillus_salivarius	-1.247973(-5.364152,2.868206)	-0.11798(-0.462916,0.226956)	0.501203791153253	0.72891493108971
C02679	Dodecanoic acid	panAlistipes_putredinis	-4.596455(-8.028239,-1.164671)	-0.032614(-0.28089,0.215662)	0.796084540855674	0.917192048286893
C02679	Dodecanoic acid	panEubacterium_siraeum	-5.035346(-7.936688,-2.134003)	-0.089626(-0.353472,0.174221)	0.504142827056562	0.730970514121198
C02679	Dodecanoic acid	panBlautia_producta	10.261911(5.887157,14.636665)	0.156531(-0.189468,0.502529)	0.373823291056442	0.633862114193703
C02679	Dodecanoic acid	panEubacterium_brachy	11.111553(5.233894,16.989212)	-0.079655(-0.329317,0.170007)	0.530371660440341	0.753234758135019
C02679	Dodecanoic acid	panClostridium_innocuum	4.333456(-0.396428,9.06334)	0.025824(-0.231212,0.28286)	0.8433195106842	0.935667599181155
C02679	Dodecanoic acid	panEubacterium_rectale	-8.239031(-11.764342,-4.71372)	-0.039588(-0.306366,0.22719)	0.770350855752881	0.90205610288987
C02679	Dodecanoic acid	panLactobacillus_fermentum	-2.644773(-7.171392,1.881846)	-0.321768(-0.691633,0.048097)	0.0878888016184206	0.263963661230521
C02679	Dodecanoic acid	panParvimonas_micra	5.346799(0.729628,9.96397)	0.42618(0.016805,0.835555)	0.0413716455408108	0.16507348535305
C02679	Dodecanoic acid	panStreptococcus_australis	1.906061(-1.022568,4.83469)	0.021441(-0.217345,0.260226)	0.859790911989818	0.943664569428573
C02679	Dodecanoic acid	panAnaerotruncus_colihominis	-3.818423(-6.78742,-0.849426)	0.296835(0.068714,0.524955)	0.0109654653341699	0.0650601328512887
C02679	Dodecanoic acid	panMegasphaera_elsdenii	-5.262111(-8.865411,-1.658812)	-0.128614(-0.441736,0.184507)	0.419342497001061	0.669206317099137
C02679	Dodecanoic acid	panDorea_longicatena	-7.746299(-11.257327,-4.23527)	0.052137(-0.201457,0.305731)	0.685918761851208	0.853208209294141
C02679	Dodecanoic acid	panBifidobacterium_pseudocatenulatum	-3.182979(-6.218616,-0.147342)	0.005924(-0.226408,0.238256)	0.959993398141171	0.986293964730517
C02679	Dodecanoic acid	panAcidaminococcus_fermentans	2.109689(-3.071226,7.290604)	-0.018621(-0.321118,0.283877)	0.903612857489238	0.961095815418418
C02679	Dodecanoic acid	panSolobacterium_moorei	5.461706(2.467408,8.456004)	-0.134101(-0.381942,0.113739)	0.287643042521446	0.546432896560826
C02679	Dodecanoic acid	panBacteroides_cellulosilyticus	-4.555166(-7.593561,-1.516771)	0.158877(-0.081502,0.399255)	0.194234603070737	0.432281522623595
C02679	Dodecanoic acid	panRoseburia_hominis	-8.907707(-12.255077,-5.560337)	0.120233(-0.107874,0.348339)	0.300262448770897	0.559761486022162
C02679	Dodecanoic acid	panBacteroides_xylanisolvens	-2.962159(-6.704697,0.78038)	0.052348(-0.249198,0.353895)	0.732736953139003	0.881136582829809
C02679	Dodecanoic acid	panParaprevotella_xylaniphila	0.291811(-3.743914,4.327535)	-0.00628(-0.235095,0.222535)	0.956939049844032	0.98493180849241
C02679	Dodecanoic acid	panEnterobacter_cloacae	-5.498157(-8.336917,-2.659398)	-0.148459(-0.428744,0.131826)	0.297907035226887	0.557581504808731
C02679	Dodecanoic acid	panCampylobacter_concisus	1.916852(-4.136927,7.970631)	-0.056083(-0.568267,0.456102)	0.829450570623529	0.930026167540298
C02679	Dodecanoic acid	panStreptococcus_parasanguinis	5.299773(2.084043,8.515503)	0.183228(-0.168303,0.534759)	0.305656931116595	0.565203654207271
C02679	Dodecanoic acid	panAcidaminococcus_intestini	-2.552225(-5.965572,0.861122)	-0.079976(-0.333949,0.173997)	0.535733485257339	0.75713209799764
C02679	Dodecanoic acid	panBlautia_obeum	-10.867194(-17.433128,-4.30126)	-0.044506(-0.446624,0.357612)	0.827638284882547	0.929784252569766
C02679	Dodecanoic acid	panBacteroides_uniformis	-6.130928(-12.651335,0.38948)	-0.130523(-0.83085,0.569804)	0.71390976595664	0.870555402875441
C02679	Dodecanoic acid	panErysipelatoclostridium_ramosum	11.235285(8.420255,14.050316)	0.135727(-0.091216,0.362669)	0.239993157643699	0.491423345090557
C02679	Dodecanoic acid	panBacteroides_plebeius	-2.123174(-5.198037,0.951689)	0.034558(-0.198272,0.267387)	0.770306464539579	0.90205610288987
C02679	Dodecanoic acid	panBacteroides_eggerthii	-1.268654(-4.263531,1.726222)	-0.002121(-0.287033,0.28279)	0.988312816951717	0.995036033393565
C02679	Dodecanoic acid	panBacteroides_fragilis	0.826426(-2.222749,3.8756)	0.01161(-0.226126,0.249345)	0.92346421589807	0.971606900139202
C02679	Dodecanoic acid	panBacteroides_salyersiae	1.507373(-3.291575,6.30632)	-0.21357(-0.448899,0.021759)	0.0750906209659505	0.241001981985644
C02679	Dodecanoic acid	panBacteroides_caccae	-1.902457(-4.995274,1.19036)	0.005441(-0.231791,0.242673)	0.964008690532394	0.987955243897201
C02679	Dodecanoic acid	panFlavonifractor_plautii	0.622886(-3.515585,4.761357)	-0.026024(-0.379885,0.327837)	0.884963196728965	0.954084158675015
C02679	Dodecanoic acid	panMegamonas_hypermegale	0.083149(-3.732199,3.898497)	-0.000593(-0.316324,0.315139)	0.997053621739723	0.998427834224266
C02679	Dodecanoic acid	panDorea_formicigenerans	-10.265209(-13.800301,-6.730118)	-0.048029(-0.310511,0.214453)	0.718895471985332	0.872897692510904
C02679	Dodecanoic acid	panBlautia_gnavus	8.755207(6.251349,11.259065)	0.101654(-0.163855,0.367162)	0.451568414602772	0.691366814081485
C02679	Dodecanoic acid	panBifidobacterium_dentium	0.25612(-3.511012,4.023251)	-0.010797(-0.299429,0.277834)	0.941332335931686	0.979546815415821
C02679	Dodecanoic acid	panVeillonella_parvula	-0.379356(-4.133938,3.375226)	-0.065548(-0.302708,0.171613)	0.586727042650458	0.791546678741131
C02679	Dodecanoic acid	panBarnesiella_intestinihominis	-5.953352(-8.906705,-2.999999)	-0.025835(-0.265355,0.213685)	0.831958543249691	0.930973491690217
C02679	Dodecanoic acid	panCitrobacter_freundii	0.504202(-6.250889,7.259294)	0.412134(-0.296475,1.120744)	0.25313840133987	0.507546940167647
C02679	Dodecanoic acid	panCollinsella_aerofaciens	-5.644038(-9.613548,-1.674528)	0.037135(-0.238077,0.312346)	0.790673701948049	0.913423565476844
C02679	Dodecanoic acid	panGranulicatella_adiacens	5.758085(2.495643,9.020528)	0.037296(-0.214442,0.289033)	0.770713628803328	0.90205610288987
C02679	Dodecanoic acid	panParabacteroides_merdae	-0.428099(-4.124829,3.268631)	-0.048403(-0.35695,0.260144)	0.757630136024501	0.895177416781167
C02679	Dodecanoic acid	panEubacterium_ventriosum	-8.372376(-11.586295,-5.158457)	-0.081094(-0.332099,0.16991)	0.525200998179174	0.74926925695251
C02679	Dodecanoic acid	panClostridium_asparagiforme	-3.158481(-6.474653,0.157691)	0.079281(-0.155021,0.313584)	0.50579546651891	0.732516932033635
C02679	Dodecanoic acid	panAnaerostipes_caccae	3.711366(-0.54273,7.965462)	-0.263608(-0.519387,-0.00783)	0.0434359147234149	0.171257933137411
C02679	Dodecanoic acid	panAtopobium_parvulum	7.017597(3.670779,10.364414)	0.094796(-0.157806,0.347399)	0.460574717827353	0.697023401856288
C02679	Dodecanoic acid	panStreptococcus_infantis	3.406106(0.370848,6.441364)	-0.012872(-0.242812,0.217067)	0.912304090996414	0.965585259600495
C02679	Dodecanoic acid	panBurkholderiales_bacterium_1_1_47	-2.865266(-6.198269,0.467738)	0.02919(-0.202567,0.260947)	0.804314130212122	0.921324140555436
C02679	Dodecanoic acid	panStreptococcus_salivarius	-0.503664(-7.693823,6.686495)	0.4654(0.01664,0.914161)	0.0421468452749383	0.167580889272292
C02679	Dodecanoic acid	panFusobacterium_ulcerans	12.736632(7.920152,17.553113)	-0.022614(-0.326585,0.281358)	0.883640871183245	0.953816564356631
C02679	Dodecanoic acid	panBacillus_subtilis	-4.990567(-8.258145,-1.722989)	0.097917(-0.257907,0.453742)	0.588354934751596	0.792568168429967
C02679	Dodecanoic acid	panBifidobacterium_bifidum	-1.203214(-4.952708,2.546281)	0.020341(-0.255553,0.296236)	0.88467412999995	0.954029907834246
C02679	Dodecanoic acid	panDesulfovibrio_piger	-4.69533(-8.46142,-0.92924)	0.084655(-0.279078,0.448388)	0.64710965950864	0.830270745139106
C02679	Dodecanoic acid	panStreptococcus_constellatus	3.900022(-1.343505,9.143548)	-0.033235(-0.333996,0.267526)	0.827908548515564	0.929826464268745
C02679	Dodecanoic acid	panStreptococcus_cristatus	4.61605(-0.714905,9.947006)	-0.249573(-0.517035,0.017889)	0.0672864864994773	0.22528428994714
C02679	Dodecanoic acid	panCoprococcus_catus	-8.391341(-11.55164,-5.231042)	-0.087397(-0.338729,0.163935)	0.494104225616519	0.72350329262133
C02679	Dodecanoic acid	panHungatella_hathewayi	3.129871(0.194599,6.065143)	0.118326(-0.124224,0.360875)	0.337619571078634	0.600012366479974
C02679	Dodecanoic acid	panPrevotella_copri	-3.488395(-6.613509,-0.36328)	-0.13217(-0.363076,0.098735)	0.260712693243503	0.51689800158821
C02679	Dodecanoic acid	panTyzzerella_nexilis	8.030472(4.656771,11.404174)	0.017184(-0.244536,0.278903)	0.897226693169773	0.958691722835172
C02679	Dodecanoic acid	panRoseburia_intestinalis	-5.648889(-8.7566,-2.541177)	-0.100819(-0.333404,0.131765)	0.394113190319799	0.649299653068611
C02679	Dodecanoic acid	panEubacterium_ramulus	-8.989052(-12.129021,-5.849083)	-0.153934(-0.398646,0.090778)	0.216574658000664	0.463189240456283
C02679	Dodecanoic acid	panOdoribacter_splanchnicus	-7.191036(-10.351763,-4.030308)	0.018753(-0.224258,0.261764)	0.879334762672021	0.951969504440556
C02679	Dodecanoic acid	panIntestinibacter_bartlettii	-0.55035(-3.603882,2.503183)	0.126889(-0.105173,0.35895)	0.282599229788298	0.541095602412093
C02679	Dodecanoic acid	panRothia_dentocariosa	9.348544(2.997787,15.699301)	0.078945(-0.453597,0.611488)	0.770580340623986	0.90205610288987
C02679	Dodecanoic acid	panBifidobacterium_longum	-7.967291(-12.959339,-2.975244)	0.295554(-0.035017,0.626125)	0.0794889795141883	0.249063527087272
C02679	Dodecanoic acid	panCoprococcus_comes	-7.423011(-10.425452,-4.42057)	-0.170087(-0.412412,0.072237)	0.168107670190668	0.395151911812888
C02679	Dodecanoic acid	panParasutterella_excrementihominis	-2.305187(-5.361208,0.750835)	0.049092(-0.18465,0.282833)	0.679520023229453	0.849050277161754
C02679	Dodecanoic acid	panAlistipes_indistinctus	-5.150907(-7.934444,-2.367371)	0.024049(-0.217007,0.265105)	0.844403785061605	0.936118053851068
C02679	Dodecanoic acid	panBacteroides_clarus	-0.195197(-3.793485,3.403091)	-0.009333(-0.330104,0.311438)	0.954354596725878	0.984415650385183
C02679	Dodecanoic acid	panClostridium_citroniae	0.301114(-3.158261,3.76049)	-0.201698(-0.464844,0.061448)	0.132426996269542	0.340088867026407
C02679	Dodecanoic acid	panFusobacterium_nucleatum	4.004215(-0.474749,8.483179)	0.266846(-0.0751,0.608792)	0.12558649025601	0.329834778220845
C02679	Dodecanoic acid	panOribacterium_sinus	7.344018(2.351382,12.336655)	0.008225(-0.381356,0.397806)	0.966868742408181	0.988274862372099
C02679	Dodecanoic acid	panFaecalibacterium_prausnitzii	-7.919617(-13.471542,-2.367693)	0.071826(-0.295807,0.43946)	0.700748936571202	0.862393825235147
C02679	Dodecanoic acid	panBacteroides_massiliensis	-2.565644(-5.661594,0.530307)	-0.054441(-0.311009,0.202126)	0.676401970252976	0.847804068142609
C02679	Dodecanoic acid	panGemella_haemolysans	7.318153(2.870878,11.765429)	-0.05293(-0.353641,0.24778)	0.729160183848164	0.879084053298314
C02679	Dodecanoic acid	panVeillonella_atypica	4.008136(0.92461,7.091662)	0.090655(-0.132374,0.313684)	0.424195720812657	0.673505995975656
C02679	Dodecanoic acid	panBifidobacterium_breve	4.197167(-0.49753,8.891864)	0.248586(-0.077991,0.575164)	0.135112050371471	0.344438758076171
C02679	Dodecanoic acid	panPeptostreptococcus_stomatis	4.946014(0.609774,9.282254)	0.072108(-0.237599,0.381815)	0.646988247567014	0.830270745139106
C02679	Dodecanoic acid	panBacteroides_intestinalis	-4.346105(-7.375635,-1.316576)	-0.076464(-0.326373,0.173446)	0.547360501431671	0.76624717594008
C02679	Dodecanoic acid	panClostridium_bolteae	1.675364(-2.695,6.045728)	-0.174839(-0.607623,0.257946)	0.427031854176901	0.674470836530684
C02679	Dodecanoic acid	panAlistipes_onderdonkii	-5.054737(-8.317122,-1.792353)	0.147833(-0.088025,0.383691)	0.218220384517733	0.464328358111215
C02679	Dodecanoic acid	panEscherichia_coli	6.698511(3.994254,9.402767)	-0.009263(-0.267769,0.249242)	0.943799175252531	0.980197212037361
C02679	Dodecanoic acid	panDesulfovibrio_desulfuricans	-1.100413(-5.109202,2.908376)	-0.031778(-0.358636,0.295079)	0.848318493991445	0.937078286659244
C02679	Dodecanoic acid	panRuminococcus_callidus	-7.0326(-9.82758,-4.23762)	-0.041905(-0.295429,0.211619)	0.745071479901489	0.888350181616097
C02679	Dodecanoic acid	panMegamonas_funiformis	-0.311725(-4.336477,3.713026)	-0.156726(-0.386169,0.072717)	0.17976872925612	0.412492588060554
C02679	Dodecanoic acid	panDialister_invisus	-0.86096(-4.24511,2.523189)	0.019624(-0.301718,0.340966)	0.904371231579261	0.96126278531473
C02679	Dodecanoic acid	panMethanobrevibacter_smithii	-1.934427(-6.315489,2.446634)	0.037821(-0.359499,0.435142)	0.851453466404133	0.939372736540838
C02679	Dodecanoic acid	panParaprevotella_clara	-0.847506(-5.385616,3.690605)	-0.034281(-0.280251,0.21169)	0.783958165836984	0.909799701007766
C02679	Dodecanoic acid	panAnaerostipes_hadrus	-5.739136(-8.82562,-2.652652)	0.215136(-0.021544,0.451817)	0.0746338171640984	0.240319688467153
C02679	Dodecanoic acid	panRoseburia_inulinivorans	-7.1093(-10.817835,-3.400766)	0.114636(-0.155411,0.384682)	0.403961363018091	0.656969196863792
C02679	Dodecanoic acid	panBacteroides_stercoris	-2.264022(-5.412907,0.884863)	-0.069271(-0.335803,0.19726)	0.609227462280254	0.807052923369627
C02679	Dodecanoic acid	panGordonibacter_pamelaeae	-3.098768(-6.25153,0.053994)	0.113371(-0.182691,0.409433)	0.451492433058174	0.691366814081485
C02679	Dodecanoic acid	panBacteroides_ovatus	0.327407(-4.487145,5.14196)	0.051445(-0.317931,0.420821)	0.78410031378038	0.909799701007766
C02679	Dodecanoic acid	panEubacterium_callanderi	5.57414(-0.727629,11.87591)	0.13854(-0.365563,0.642642)	0.588842551214336	0.793045245848516
C02679	Dodecanoic acid	panBacteroides_nordii	-3.2809(-6.683742,0.121942)	-0.030621(-0.290716,0.229474)	0.816847566563576	0.926092805337352
C02679	Dodecanoic acid	panPseudoflavonifractor_capillosus	-4.575227(-7.366134,-1.784319)	0.192834(-0.059425,0.445093)	0.133464222921691	0.341873740253255
C02679	Dodecanoic acid	panBlautia_torques	1.724833(-9.441439,12.891106)	0.205979(-0.52614,0.938098)	0.580034557345154	0.78770368433347
C02679	Dodecanoic acid	panParabacteroides_goldsteinii	-4.087633(-7.072568,-1.102697)	0.014457(-0.214438,0.243353)	0.901111870441693	0.959626615274832
C02679	Dodecanoic acid	panFaecalitalea_cylindroides	-0.215334(-4.655835,4.225166)	-0.168557(-0.598043,0.260929)	0.44032115842329	0.683974090985216
C02679	Dodecanoic acid	panHaemophilus_parainfluenzae	-1.998957(-6.249345,2.251431)	-0.083625(-0.354969,0.187719)	0.544456352651731	0.764323760827794
C02679	Dodecanoic acid	panHoldemanella_biformis	-4.487982(-7.527089,-1.448876)	-0.126655(-0.390384,0.137074)	0.345180426204835	0.606570353172612
C02679	Dodecanoic acid	panFusobacterium_mortiferum	6.37351(2.300011,10.447008)	-0.110896(-0.420275,0.198482)	0.480908177723005	0.713000565491484
C02679	Dodecanoic acid	panSchaalia_odontolytica	4.461481(1.069659,7.853304)	-0.00888(-0.274688,0.256927)	0.947595883042181	0.982416250162728
C02679	Dodecanoic acid	panStreptococcus_mutans	0.56135(-3.794305,4.917006)	0.10959(-0.225091,0.44427)	0.519619974157958	0.745125772393042
C02679	Dodecanoic acid	panBacteroides_finegoldii	-0.116119(-3.280524,3.048286)	-0.016547(-0.243764,0.21067)	0.886081012728265	0.954645383354583
C02679	Dodecanoic acid	panRuminococcaceae_bacterium_D16	-5.350457(-8.176612,-2.524301)	0.221685(-0.035171,0.478542)	0.0904181099093438	0.268333284216664
C02679	Dodecanoic acid	panBacteroides_faecis	-2.97505(-6.055969,0.105869)	-0.21547(-0.438916,0.007977)	0.0586925553359712	0.207153441794667
C02679	Dodecanoic acid	panBifidobacterium_adolescentis	-5.390469(-8.50133,-2.279608)	-0.108009(-0.347887,0.131869)	0.376080585976237	0.635334036956817
C02679	Dodecanoic acid	panRuminococcus_sp_5_1_39BFAA	-4.518429(-7.368264,-1.668594)	0.274845(0.046415,0.503275)	0.0185577056188618	0.0935729863128981
C02679	Dodecanoic acid	panRothia_mucilaginosa	3.177853(0.266409,6.089297)	-0.277915(-0.508816,-0.047014)	0.0185172518955022	0.0935460664657734
C02679	Dodecanoic acid	panBacteroides_dorei	-3.653384(-8.346529,1.039761)	-0.053571(-0.442425,0.335282)	0.786380433574927	0.910965708817338
C02679	Dodecanoic acid	panAbiotrophia_defectiva	6.188578(0.900335,11.476822)	0.091071(-0.327056,0.509197)	0.66834633626582	0.843878722602228
C02679	Dodecanoic acid	panParabacteroides_johnsonii	-2.336499(-5.333982,0.660985)	-0.051989(-0.331931,0.227952)	0.71487681000615	0.870685458000941
C02679	Dodecanoic acid	panStreptococcus_thermophilus	-1.13529(-4.154805,1.884225)	0.100104(-0.13112,0.331327)	0.394707122887212	0.649850628370079
C02679	Dodecanoic acid	panAkkermansia_muciniphila	-6.805692(-9.785285,-3.826099)	0.14834(-0.083468,0.380147)	0.208753196432523	0.452608602852081
C02679	Dodecanoic acid	panActinomyces_graevenitzii	14.865643(8.579089,21.152197)	0.130867(-0.269637,0.53137)	0.520500020497565	0.746003645172511
C02679	Dodecanoic acid	panEubacterium_eligens	-9.625196(-12.834062,-6.416329)	0.039194(-0.220706,0.299093)	0.766731896581572	0.901268027280471
C02679	Dodecanoic acid	panRuminococcus_lactaris	-9.010904(-11.57083,-6.450978)	0.222913(-0.106236,0.552062)	0.183499936822664	0.41781524076545
C02679	Dodecanoic acid	panEggerthella_lenta	3.062381(0.051534,6.073227)	0.257666(0.028279,0.487053)	0.0278462305372277	0.125096725381407
C02679	Dodecanoic acid	panBacteroides_thetaiotaomicron	1.591539(-2.5707,5.753779)	-0.268414(-0.660824,0.123997)	0.179171833395641	0.411714000143175
C02679	Dodecanoic acid	panBacteroides_vulgatus	1.207407(-3.021674,5.436489)	-0.175291(-0.532888,0.182305)	0.335298332602216	0.597747997804352
C02679	Dodecanoic acid	panPhascolarctobacterium_succinatutens	3.09373(-0.231026,6.418486)	0.051439(-0.201807,0.304685)	0.689498566770841	0.855397787276088
C02679	Dodecanoic acid	panStreptococcus_vestibularis	1.459781(-1.923621,4.843183)	-0.015309(-0.271065,0.240446)	0.906256471467651	0.962357000601332
C02679	Dodecanoic acid	panVeillonella_dispar	1.100077(-2.029192,4.229346)	-0.007861(-0.236797,0.221076)	0.946144182832852	0.981768931342528
C02679	Dodecanoic acid	panStreptococcus_anginosus	3.345988(0.099734,6.592242)	-0.092923(-0.329619,0.143773)	0.4401796601479	0.683974090985216
C02679	Dodecanoic acid	panAlistipes_finegoldii	-4.904444(-7.817385,-1.991502)	-0.133013(-0.364065,0.098039)	0.257994471092384	0.513588687472908
C02679	Dodecanoic acid	panStreptococcus_intermedius	3.419778(-1.142072,7.981628)	-0.055333(-0.471357,0.360691)	0.793594967107921	0.915342903323208
C02679	Dodecanoic acid	panHoldemania_filiformis	-5.730086(-8.925281,-2.534891)	-0.058849(-0.288379,0.170681)	0.614070462888662	0.809331925431898
C02679	Dodecanoic acid	panSutterella_wadsworthensis	-0.922676(-4.216285,2.370934)	0.015417(-0.230545,0.261379)	0.901862264195876	0.960000428270304
C02679	Dodecanoic acid	panBilophila_wadsworthia	-3.095524(-6.278377,0.087329)	0.096901(-0.143309,0.33711)	0.427699947837228	0.674596010087848
C02679	Dodecanoic acid	panCatenibacterium_mitsuokai	-3.998635(-7.856258,-0.141013)	0.000337(-0.36097,0.361645)	0.998534014831231	0.998783960767359
C02679	Dodecanoic acid	panGemella_sanguinis	7.276643(3.347749,11.205538)	0.083735(-0.195704,0.363174)	0.555647940586237	0.772843144931778
C02679	Dodecanoic acid	panAdlercreutzia_equolifaciens	-7.542304(-10.458893,-4.625714)	-0.149683(-0.379799,0.080433)	0.201373520194534	0.443110455229823
C02679	Dodecanoic acid	panClostridium_scindens	2.20579(-2.85902,7.270601)	0.155139(-0.251406,0.561685)	0.453058603096324	0.692586908176324
C02679	Dodecanoic acid	panPrevotella_stercorea	-2.970776(-6.171822,0.23027)	-0.131079(-0.378515,0.116357)	0.297836629481378	0.557580309865349
C02679	Dodecanoic acid	panBacteroides_coprocola	-4.00552(-6.871737,-1.139302)	0.051532(-0.208581,0.311646)	0.696759935590865	0.859469888137397
C02679	Dodecanoic acid	panParabacteroides_distasonis	0.036872(-3.6262,3.699943)	-0.237813(-0.540325,0.064698)	0.122834468962494	0.325667881953076
C02679	Dodecanoic acid	panAlistipes_shahii	-6.192745(-9.575332,-2.810159)	-0.16555(-0.407415,0.076314)	0.178879639619328	0.411371924460867
C02679	Dodecanoic acid	panKlebsiella_pneumoniae	5.276715(1.427664,9.125766)	-0.00791(-0.284962,0.269143)	0.955209642674127	0.984683243793863
C02679	Dodecanoic acid	panStreptococcus_sanguinis	3.852439(0.90458,6.800299)	-0.09197(-0.329833,0.145894)	0.44711403289488	0.689197487194513
C02679	Dodecanoic acid	panClostridium_leptum	-7.383615(-11.245093,-3.522137)	0.124117(-0.131292,0.379526)	0.339486658749548	0.601943653045041
C02679	Dodecanoic acid	panClostridium_symbiosum	0.377141(-2.787355,3.541636)	0.158555(-0.070379,0.38749)	0.173807456755097	0.403681835044096
C00364	Thymidine 5'-phosphate	panStreptococcus_gordonii	0.138488(-1.220477,1.497453)	-0.027781(-0.174804,0.119241)	0.709869795179528	0.868802358816966
C00364	Thymidine 5'-phosphate	panBlautia_hydrogenotrophica	2.328921(0.83112,3.826723)	0.035473(-0.113627,0.184573)	0.639522592250058	0.825747971135973
C00364	Thymidine 5'-phosphate	panAnaerobutyricum_hallii	3.576383(2.257524,4.895243)	0.140424(-0.02204,0.302888)	0.089873907467798	0.267413353865466
C00364	Thymidine 5'-phosphate	panRuminococcus_bromii	7.190487(6.19871,8.182264)	0.124328(-0.000375,0.249032)	0.0506865165438997	0.187888052049558
C00364	Thymidine 5'-phosphate	panClostridium_clostridioforme	-1.059856(-2.315658,0.195946)	-0.042021(-0.173157,0.089115)	0.528243045492098	0.752227054767863
C00364	Thymidine 5'-phosphate	panLactobacillus_salivarius	0.031568(-1.801355,1.864492)	0.070836(-0.096109,0.237781)	0.403819315713846	0.656969196863792
C00364	Thymidine 5'-phosphate	panAlistipes_putredinis	1.70871(0.414819,3.0026)	0.103002(-0.035343,0.241347)	0.143664115936249	0.357460652105387
C00364	Thymidine 5'-phosphate	panEubacterium_siraeum	5.927679(4.704601,7.150756)	0.137492(0.002591,0.272393)	0.0457987074287936	0.177079472554871
C00364	Thymidine 5'-phosphate	panBlautia_producta	-0.169002(-1.725728,1.387724)	-0.048322(-0.21129,0.114645)	0.559461782940741	0.775106831062094
C00364	Thymidine 5'-phosphate	panEubacterium_brachy	-1.447391(-3.159642,0.264859)	-0.04441(-0.194975,0.106156)	0.561531681340713	0.77709085959388
C00364	Thymidine 5'-phosphate	panClostridium_innocuum	1.099151(-0.507946,2.706247)	-0.071219(-0.261885,0.119447)	0.462305999687969	0.698176407692035
C00364	Thymidine 5'-phosphate	panEubacterium_rectale	2.511615(1.242977,3.780254)	0.12042(-0.032624,0.273463)	0.122370138573757	0.325339832271141
C00364	Thymidine 5'-phosphate	panLactobacillus_fermentum	-1.345304(-3.190594,0.499985)	0.039552(-0.12919,0.208295)	0.64448327193656	0.828754675674495
C00364	Thymidine 5'-phosphate	panParvimonas_micra	-0.888937(-2.512551,0.734678)	-0.015053(-0.195268,0.165162)	0.869358370126365	0.947507468550153
C00364	Thymidine 5'-phosphate	panStreptococcus_australis	-0.099463(-1.343447,1.144521)	0.005393(-0.116477,0.127263)	0.930561782246457	0.97461791421537
C00364	Thymidine 5'-phosphate	panAnaerotruncus_colihominis	1.94241(0.679762,3.205058)	0.007759(-0.115798,0.131315)	0.901594260108408	0.95984299011408
C00364	Thymidine 5'-phosphate	panMegasphaera_elsdenii	-0.489667(-2.35395,1.374616)	0.175516(0.028322,0.32271)	0.0196726664366615	0.0976546274296887
C00364	Thymidine 5'-phosphate	panDorea_longicatena	1.999915(0.717688,3.282142)	0.203953(0.061785,0.346122)	0.0051407467290627	0.038147491047975
C00364	Thymidine 5'-phosphate	panBifidobacterium_pseudocatenulatum	1.37165(0.142911,2.600389)	0.094002(-0.030167,0.21817)	0.137083819031188	0.346920165198624
C00364	Thymidine 5'-phosphate	panAcidaminococcus_fermentans	-0.938802(-2.798509,0.920905)	0.042585(-0.159112,0.244282)	0.677651476236409	0.848205262033106
C00364	Thymidine 5'-phosphate	panSolobacterium_moorei	-0.959944(-2.214667,0.294779)	-0.063985(-0.186881,0.05891)	0.305868239920419	0.56524395802833
C00364	Thymidine 5'-phosphate	panBacteroides_cellulosilyticus	1.686005(0.444309,2.927701)	0.101217(-0.01944,0.221875)	0.0996724619122306	0.283784223584805
C00364	Thymidine 5'-phosphate	panRoseburia_hominis	3.341648(2.090192,4.593103)	0.137894(-0.001029,0.276817)	0.0517049196025717	0.190536936052403
C00364	Thymidine 5'-phosphate	panBacteroides_xylanisolvens	1.994975(0.64879,3.34116)	0.100931(-0.060366,0.262228)	0.218726196937483	0.465086009121488
C00364	Thymidine 5'-phosphate	panParaprevotella_xylaniphila	1.929059(0.476468,3.38165)	0.12075(-0.017628,0.259129)	0.0868633904653629	0.262065766930608
C00364	Thymidine 5'-phosphate	panEnterobacter_cloacae	-0.233939(-1.694069,1.226191)	-0.049971(-0.18654,0.086599)	0.471490174605241	0.70551385048588
C00364	Thymidine 5'-phosphate	panCampylobacter_concisus	-1.238437(-3.370957,0.894082)	-0.184036(-0.383891,0.01582)	0.0709032917854626	0.232523228538948
C00364	Thymidine 5'-phosphate	panStreptococcus_parasanguinis	0.32499(-1.763781,2.413762)	-0.009386(-0.234762,0.215989)	0.934638886861555	0.976678083655537
C00364	Thymidine 5'-phosphate	panAcidaminococcus_intestini	-0.803708(-2.396758,0.789341)	-0.007782(-0.18899,0.173426)	0.932610462295104	0.975533101200906
C00364	Thymidine 5'-phosphate	panBlautia_obeum	3.344687(1.477972,5.211402)	0.473682(0.176212,0.771151)	0.001941237143745	0.0189662191354646
C00364	Thymidine 5'-phosphate	panBacteroides_uniformis	1.101414(-1.171915,3.374743)	0.148782(-0.072266,0.369829)	0.185978279113629	0.422276140234674
C00364	Thymidine 5'-phosphate	panErysipelatoclostridium_ramosum	-1.537934(-2.76554,-0.310329)	-0.1743(-0.300826,-0.047775)	0.00716925237239243	0.0478639859636351
C00364	Thymidine 5'-phosphate	panBacteroides_plebeius	1.098384(-0.166535,2.363304)	0.11869(-0.001584,0.238964)	0.0530666114448047	0.193391864417182
C00364	Thymidine 5'-phosphate	panBacteroides_eggerthii	1.50642(0.080018,2.932822)	-0.061585(-0.204803,0.081633)	0.397544760703491	0.652037636716834
C00364	Thymidine 5'-phosphate	panBacteroides_fragilis	-1.736322(-2.966378,-0.506266)	-0.011193(-0.135275,0.112888)	0.859011657621478	0.943664569428573
C00364	Thymidine 5'-phosphate	panBacteroides_salyersiae	0.153809(-1.42044,1.728059)	0.179347(0.018517,0.340177)	0.0290238756504056	0.128937639909973
C00364	Thymidine 5'-phosphate	panBacteroides_caccae	0.410972(-0.851273,1.673216)	0.180413(0.054156,0.30667)	0.00531577977799047	0.0390288235889811
C00364	Thymidine 5'-phosphate	panFlavonifractor_plautii	1.24543(-0.358093,2.848953)	0.031611(-0.143864,0.207087)	0.722826882574435	0.875542959311137
C00364	Thymidine 5'-phosphate	panMegamonas_hypermegale	-1.855502(-3.317116,-0.393888)	0.040071(-0.138073,0.218216)	0.657887178642693	0.836568496689075
C00364	Thymidine 5'-phosphate	panDorea_formicigenerans	2.695763(1.46251,3.929016)	0.083223(-0.056725,0.22317)	0.242381283813856	0.49403499623574
C00364	Thymidine 5'-phosphate	panBlautia_gnavus	-2.551883(-4.322694,-0.781072)	-0.016841(-0.147071,0.11339)	0.799016848411872	0.918547562213418
C00364	Thymidine 5'-phosphate	panBifidobacterium_dentium	-0.637549(-2.08679,0.811691)	-0.09781(-0.239842,0.044222)	0.176044808762159	0.407457315849167
C00364	Thymidine 5'-phosphate	panVeillonella_parvula	-1.231768(-2.782468,0.318933)	0.037882(-0.114476,0.19024)	0.624514008768636	0.816619160549765
C00364	Thymidine 5'-phosphate	panBarnesiella_intestinihominis	2.523363(1.300744,3.745982)	0.215894(0.095856,0.335933)	0.00048426660077818	0.00677803620563785
C00364	Thymidine 5'-phosphate	panCitrobacter_freundii	-1.921102(-3.957311,0.115107)	-0.06658(-0.265687,0.132526)	0.51045451820341	0.736913386828333
C00364	Thymidine 5'-phosphate	panCollinsella_aerofaciens	1.135349(-0.338119,2.608816)	0.080159(-0.060068,0.220385)	0.261049991195455	0.517315228857355
C00364	Thymidine 5'-phosphate	panGranulicatella_adiacens	-1.249126(-2.526679,0.028427)	-0.101559(-0.239666,0.036548)	0.148633570267741	0.365730084229171
C00364	Thymidine 5'-phosphate	panParabacteroides_merdae	1.41206(-0.010599,2.834718)	0.175753(0.024143,0.327364)	0.023301477213949	0.109850633151707
C00364	Thymidine 5'-phosphate	panEubacterium_ventriosum	2.317479(1.088369,3.54659)	0.10232(-0.030155,0.234794)	0.129349209998512	0.334766478726719
C00364	Thymidine 5'-phosphate	panClostridium_asparagiforme	2.842707(1.615092,4.070322)	0.088639(-0.032577,0.209854)	0.15090823106776	0.369076486565874
C00364	Thymidine 5'-phosphate	panAnaerostipes_caccae	-0.956239(-2.678615,0.766137)	-0.039033(-0.217826,0.139759)	0.667338215793325	0.843353418820407
C00364	Thymidine 5'-phosphate	panAtopobium_parvulum	-1.115966(-2.391798,0.159865)	-0.015283(-0.142886,0.11232)	0.8135637292647	0.925001557994149
C00364	Thymidine 5'-phosphate	panStreptococcus_infantis	0.039149(-1.22829,1.306588)	-0.070309(-0.195469,0.054851)	0.26935964976323	0.525182317859901
C00364	Thymidine 5'-phosphate	panBurkholderiales_bacterium_1_1_47	1.111554(-0.266262,2.489371)	0.036539(-0.104666,0.177743)	0.610481418923377	0.807559586216706
C00364	Thymidine 5'-phosphate	panStreptococcus_salivarius	1.748539(-0.834794,4.331873)	-0.054665(-0.478395,0.369065)	0.799481457169473	0.918685234464188
C00364	Thymidine 5'-phosphate	panFusobacterium_ulcerans	-3.083977(-4.47991,-1.688044)	-0.284555(-0.468701,-0.100409)	0.00261742491627157	0.0236634162113602
C00364	Thymidine 5'-phosphate	panBacillus_subtilis	3.868068(2.087887,5.648249)	0.064105(-0.095077,0.223286)	0.428127851011348	0.674871358043924
C00364	Thymidine 5'-phosphate	panBifidobacterium_bifidum	-0.505724(-2.173201,1.161752)	0.089075(-0.06683,0.244979)	0.261295736610169	0.51745316193118
C00364	Thymidine 5'-phosphate	panDesulfovibrio_piger	1.092951(-0.748951,2.934854)	0.163505(0.000371,0.326638)	0.0494860486356722	0.185416080964038
C00364	Thymidine 5'-phosphate	panStreptococcus_constellatus	0.128798(-1.710243,1.967839)	-0.024855(-0.217428,0.167718)	0.799392492535561	0.918685234464188
C00364	Thymidine 5'-phosphate	panStreptococcus_cristatus	-1.842926(-3.427975,-0.257877)	-0.089749(-0.262029,0.082531)	0.305589647463609	0.565203654207271
C00364	Thymidine 5'-phosphate	panCoprococcus_catus	2.963633(1.737809,4.189458)	0.073069(-0.054566,0.200704)	0.260343695975142	0.516550848618008
C00364	Thymidine 5'-phosphate	panHungatella_hathewayi	0.96691(-0.323636,2.257455)	-0.064461(-0.187478,0.058556)	0.302771892184864	0.562340916184391
C00364	Thymidine 5'-phosphate	panPrevotella_copri	0.501816(-0.812214,1.815846)	0.086494(-0.035268,0.208256)	0.162869802447624	0.386821830954357
C00364	Thymidine 5'-phosphate	panTyzzerella_nexilis	-1.457269(-2.743613,-0.170925)	-0.130038(-0.265673,0.005596)	0.0601352938671818	0.210270729586457
C00364	Thymidine 5'-phosphate	panRoseburia_intestinalis	1.403628(0.168904,2.638352)	0.121322(-0.006205,0.248849)	0.0621228881550251	0.214929057201282
C00364	Thymidine 5'-phosphate	panEubacterium_ramulus	2.026759(0.763988,3.289531)	0.208921(0.080088,0.337753)	0.00160660493215174	0.0163566708506455
C00364	Thymidine 5'-phosphate	panOdoribacter_splanchnicus	2.594126(1.368536,3.819716)	0.180969(0.058792,0.303146)	0.00388692558378143	0.0315694199853467
C00364	Thymidine 5'-phosphate	panIntestinibacter_bartlettii	2.002269(0.752622,3.251916)	-0.04714(-0.169231,0.074951)	0.44739196240805	0.689197487194513
C00364	Thymidine 5'-phosphate	panRothia_dentocariosa	-2.038626(-3.748762,-0.328491)	-0.181561(-0.504561,0.14144)	0.269059560411322	0.524725233481524
C00364	Thymidine 5'-phosphate	panBifidobacterium_longum	-0.487595(-2.208552,1.233363)	0.228225(0.062854,0.393596)	0.00706751858948498	0.0475051375670008
C00364	Thymidine 5'-phosphate	panCoprococcus_comes	2.321495(1.09078,3.552209)	0.173124(0.049978,0.29627)	0.00608747860150959	0.0428644308222596
C00364	Thymidine 5'-phosphate	panParasutterella_excrementihominis	0.934548(-0.367858,2.236954)	0.101557(-0.025504,0.228618)	0.11660307491755	0.315895516861376
C00364	Thymidine 5'-phosphate	panAlistipes_indistinctus	1.349485(0.004322,2.694648)	0.134173(-0.005011,0.273357)	0.0587558385672207	0.207227123490392
C00364	Thymidine 5'-phosphate	panBacteroides_clarus	1.918269(0.406689,3.429849)	0.158333(0.005416,0.31125)	0.042488116883797	0.168686055705567
C00364	Thymidine 5'-phosphate	panClostridium_citroniae	1.695676(0.424838,2.966514)	0.086481(-0.041113,0.214075)	0.182933675326588	0.417073392748026
C00364	Thymidine 5'-phosphate	panFusobacterium_nucleatum	-1.600117(-3.035455,-0.16478)	-0.198259(-0.369587,-0.026931)	0.0235440433848755	0.110580778048173
C00364	Thymidine 5'-phosphate	panOribacterium_sinus	-2.043122(-3.609419,-0.476825)	-0.191244(-0.371962,-0.010526)	0.0381751441658914	0.156237283677015
C00364	Thymidine 5'-phosphate	panFaecalibacterium_prausnitzii	4.179681(2.671819,5.687542)	0.057511(-0.245707,0.36073)	0.708831275373347	0.867930067838791
C00364	Thymidine 5'-phosphate	panBacteroides_massiliensis	0.617518(-0.709865,1.944901)	0.135412(0.007356,0.263468)	0.038319754539617	0.156502830864533
C00364	Thymidine 5'-phosphate	panGemella_haemolysans	-0.811208(-2.207212,0.584795)	-0.149868(-0.317352,0.017616)	0.0791835534963997	0.248755880323595
C00364	Thymidine 5'-phosphate	panVeillonella_atypica	-0.742504(-2.052557,0.567549)	0.01601(-0.114433,0.146454)	0.809033111748518	0.923420826777229
C00364	Thymidine 5'-phosphate	panBifidobacterium_breve	-2.289588(-3.863509,-0.715667)	-0.191804(-0.39063,0.007022)	0.05857779850512	0.206873073642474
C00364	Thymidine 5'-phosphate	panPeptostreptococcus_stomatis	-1.333846(-2.753988,0.086296)	-0.003228(-0.156743,0.150286)	0.966967812378106	0.988274862372099
C00364	Thymidine 5'-phosphate	panBacteroides_intestinalis	3.869815(2.315295,5.424336)	0.009751(-0.126569,0.146072)	0.88798341149315	0.955426857890951
C00364	Thymidine 5'-phosphate	panClostridium_bolteae	0.255158(-1.864706,2.375022)	-0.032974(-0.187097,0.12115)	0.673610149499021	0.846714876306137
C00364	Thymidine 5'-phosphate	panAlistipes_onderdonkii	1.285093(0.02304,2.547146)	0.070723(-0.060035,0.20148)	0.28751455904442	0.546318677100096
C00364	Thymidine 5'-phosphate	panEscherichia_coli	-0.48146(-1.802556,0.839636)	0.021205(-0.115108,0.157518)	0.759380527889931	0.89624903083161
C00364	Thymidine 5'-phosphate	panDesulfovibrio_desulfuricans	0.740787(-1.003153,2.484727)	-0.001733(-0.155554,0.152087)	0.98229718294274	0.993927698111057
C00364	Thymidine 5'-phosphate	panRuminococcus_callidus	3.425626(2.136207,4.715045)	0.068931(-0.053829,0.191692)	0.269565287311517	0.525326938842634
C00364	Thymidine 5'-phosphate	panMegamonas_funiformis	-1.807983(-3.385466,-0.230499)	-0.005804(-0.19489,0.183283)	0.951807139994233	0.984194936322152
C00364	Thymidine 5'-phosphate	panDialister_invisus	-0.666906(-2.119331,0.785518)	-0.220725(-0.35414,-0.087309)	0.00129589552307907	0.0140146103118375
C00364	Thymidine 5'-phosphate	panMethanobrevibacter_smithii	3.452762(1.670148,5.235377)	0.038092(-0.125348,0.201533)	0.646362045634954	0.830235530169488
C00364	Thymidine 5'-phosphate	panParaprevotella_clara	2.013346(0.453063,3.573628)	0.129802(-0.01791,0.277513)	0.0846815811252514	0.258289889029751
C00364	Thymidine 5'-phosphate	panAnaerostipes_hadrus	2.14565(0.909395,3.381905)	0.131379(-0.004071,0.266829)	0.0572257126390684	0.203809222554115
C00364	Thymidine 5'-phosphate	panRoseburia_inulinivorans	1.753475(0.365694,3.141257)	0.053544(-0.096687,0.203774)	0.483047043114226	0.714638734817168
C00364	Thymidine 5'-phosphate	panBacteroides_stercoris	1.270971(-0.05188,2.593822)	0.141995(0.001399,0.28259)	0.0477839829876491	0.181765631621748
C00364	Thymidine 5'-phosphate	panGordonibacter_pamelaeae	1.522898(0.02333,3.022466)	-0.058867(-0.21299,0.095256)	0.452293855280711	0.692079741796562
C00364	Thymidine 5'-phosphate	panBacteroides_ovatus	0.520078(-1.610009,2.650166)	-0.017302(-0.264226,0.229623)	0.890262354089671	0.955543477556359
C00364	Thymidine 5'-phosphate	panEubacterium_callanderi	-0.162824(-2.254438,1.928789)	-0.185875(-0.441486,0.069736)	0.153183540655804	0.372563255301639
C00364	Thymidine 5'-phosphate	panBacteroides_nordii	1.206258(-0.367173,2.779689)	-0.024643(-0.175694,0.126407)	0.748041880190128	0.889784982929385
C00364	Thymidine 5'-phosphate	panPseudoflavonifractor_capillosus	4.187921(2.881338,5.494504)	0.102753(-0.025851,0.231357)	0.116735496152465	0.315922555605871
C00364	Thymidine 5'-phosphate	panBlautia_torques	-3.150617(-9.893291,3.592057)	-0.426445(-0.618602,-0.234287)	1.92544429467219e-05	0.000516380899430206
C00364	Thymidine 5'-phosphate	panParabacteroides_goldsteinii	1.828232(0.559101,3.097364)	-0.012695(-0.140711,0.115322)	0.845187522533818	0.93621453283572
C00364	Thymidine 5'-phosphate	panFaecalitalea_cylindroides	2.647322(0.799821,4.494823)	0.029746(-0.122351,0.181843)	0.700203708923648	0.861855543156907
C00364	Thymidine 5'-phosphate	panHaemophilus_parainfluenzae	0.529532(-1.047359,2.106423)	0.153912(0.015877,0.291948)	0.0290406791030814	0.128940615217681
C00364	Thymidine 5'-phosphate	panHoldemanella_biformis	-0.150841(-1.498138,1.196455)	0.00918(-0.124276,0.142635)	0.892261221025709	0.956904931172667
C00364	Thymidine 5'-phosphate	panFusobacterium_mortiferum	-3.751364(-4.960616,-2.542112)	-0.025185(-0.187904,0.137533)	0.760557482745129	0.896835479406361
C00364	Thymidine 5'-phosphate	panSchaalia_odontolytica	-0.382492(-1.687764,0.92278)	0.003052(-0.132891,0.138995)	0.964735826207248	0.987955243897201
C00364	Thymidine 5'-phosphate	panStreptococcus_mutans	-0.370325(-1.987559,1.246908)	-0.077131(-0.244508,0.090246)	0.364658536750224	0.625397215817122
C00364	Thymidine 5'-phosphate	panBacteroides_finegoldii	-0.600996(-1.969677,0.767685)	0.037295(-0.095598,0.170189)	0.580661011070558	0.787885025547691
C00364	Thymidine 5'-phosphate	panRuminococcaceae_bacterium_D16	3.217017(1.971329,4.462704)	0.037269(-0.087385,0.161923)	0.556201161603141	0.773340237218563
C00364	Thymidine 5'-phosphate	panBacteroides_faecis	0.398938(-0.907191,1.705067)	0.016334(-0.109383,0.142052)	0.798082570389667	0.918044207809562
C00364	Thymidine 5'-phosphate	panBifidobacterium_adolescentis	0.803332(-0.44783,2.054495)	0.191007(0.064541,0.317472)	0.00325208895011348	0.0277947329837656
C00364	Thymidine 5'-phosphate	panRuminococcus_sp_5_1_39BFAA	2.322271(1.079016,3.565526)	0.068374(-0.051852,0.188599)	0.263488757328397	0.519566283880718
C00364	Thymidine 5'-phosphate	panRothia_mucilaginosa	-0.403433(-1.714564,0.907698)	-0.001965(-0.129175,0.125244)	0.975731652828052	0.991095050018651
C00364	Thymidine 5'-phosphate	panBacteroides_dorei	1.074(-0.528417,2.676417)	0.063338(-0.111055,0.237731)	0.474773597799503	0.707644646328539
C00364	Thymidine 5'-phosphate	panAbiotrophia_defectiva	-1.593566(-3.467006,0.279873)	-0.304384(-0.500203,-0.108566)	0.00247111857566931	0.0227002065020105
C00364	Thymidine 5'-phosphate	panParabacteroides_johnsonii	1.760963(0.307417,3.214509)	0.152342(0.017876,0.286808)	0.026581801100384	0.120980497946622
C00364	Thymidine 5'-phosphate	panStreptococcus_thermophilus	0.894333(-0.359581,2.148247)	-0.016461(-0.141062,0.108141)	0.794771777807789	0.916171361350043
C00364	Thymidine 5'-phosphate	panAkkermansia_muciniphila	1.989323(0.744979,3.233667)	0.120507(-0.003599,0.244612)	0.0569573791569943	0.203527043221783
C00364	Thymidine 5'-phosphate	panActinomyces_graevenitzii	-2.141509(-3.716795,-0.566223)	0.090251(-0.14475,0.325251)	0.44981767630286	0.690405774728722
C00364	Thymidine 5'-phosphate	panEubacterium_eligens	3.006928(1.762237,4.251619)	0.156273(0.024525,0.288021)	0.0203175282505846	0.0995571341377511
C00364	Thymidine 5'-phosphate	panRuminococcus_lactaris	2.429749(0.883508,3.97599)	0.018278(-0.125773,0.162329)	0.802712771055087	0.920413266323136
C00364	Thymidine 5'-phosphate	panEggerthella_lenta	0.263006(-0.99179,1.517802)	-0.045955(-0.169596,0.077686)	0.464520029979095	0.69951109915566
C00364	Thymidine 5'-phosphate	panBacteroides_thetaiotaomicron	0.34346(-1.515991,2.202911)	0.003867(-0.204659,0.212392)	0.970870830061564	0.989567615591381
C00364	Thymidine 5'-phosphate	panBacteroides_vulgatus	1.565191(-0.055105,3.185486)	-0.004864(-0.184894,0.175166)	0.957572591589843	0.98493180849241
C00364	Thymidine 5'-phosphate	panPhascolarctobacterium_succinatutens	1.997456(0.703679,3.291233)	0.086526(-0.039617,0.212669)	0.177743872449017	0.409965087622668
C00364	Thymidine 5'-phosphate	panStreptococcus_vestibularis	-0.171638(-1.519661,1.176386)	-0.065449(-0.202929,0.072031)	0.349047543098482	0.61134954294172
C00364	Thymidine 5'-phosphate	panVeillonella_dispar	-1.532709(-2.839358,-0.226059)	0.076001(-0.04813,0.200132)	0.22877526713112	0.477381449131673
C00364	Thymidine 5'-phosphate	panStreptococcus_anginosus	-0.671523(-1.959888,0.616841)	0.030816(-0.097365,0.158998)	0.636011962558993	0.82344594082135
C00364	Thymidine 5'-phosphate	panAlistipes_finegoldii	1.492363(0.230027,2.754699)	0.069024(-0.052717,0.190765)	0.264944913786819	0.520842904952089
C00364	Thymidine 5'-phosphate	panStreptococcus_intermedius	-1.294292(-3.007001,0.418417)	-0.162682(-0.370095,0.044731)	0.123551807357539	0.326322190927318
C00364	Thymidine 5'-phosphate	panHoldemania_filiformis	2.382141(1.164311,3.599971)	0.090027(-0.031231,0.211284)	0.144785976947516	0.35908264609564
C00364	Thymidine 5'-phosphate	panSutterella_wadsworthensis	-0.751184(-2.054596,0.552228)	0.015014(-0.118712,0.148741)	0.825032050884155	0.929076532431473
C00364	Thymidine 5'-phosphate	panBilophila_wadsworthia	0.772254(-0.510783,2.055291)	0.162528(0.035892,0.289164)	0.0121427692611168	0.0690220568526639
C00364	Thymidine 5'-phosphate	panCatenibacterium_mitsuokai	1.191211(-0.50683,2.889253)	-0.019756(-0.21012,0.170608)	0.838080745680275	0.933510528618874
C00364	Thymidine 5'-phosphate	panGemella_sanguinis	-0.888461(-2.250053,0.473131)	-0.029212(-0.184031,0.125608)	0.710279129220232	0.86913379893741
C00364	Thymidine 5'-phosphate	panAdlercreutzia_equolifaciens	2.946624(1.739988,4.15326)	0.124177(0.002266,0.246087)	0.0459281472561071	0.17740829041605
C00364	Thymidine 5'-phosphate	panClostridium_scindens	0.803061(-1.124098,2.730219)	-0.033276(-0.227601,0.161049)	0.736002152063706	0.882728982629263
C00364	Thymidine 5'-phosphate	panPrevotella_stercorea	2.469719(0.931075,4.008364)	0.097492(-0.039038,0.234022)	0.160690865243045	0.383756166053051
C00364	Thymidine 5'-phosphate	panBacteroides_coprocola	-0.381774(-1.705761,0.942212)	-0.052258(-0.186609,0.082092)	0.444035254470529	0.68745799241785
C00364	Thymidine 5'-phosphate	panParabacteroides_distasonis	-0.713507(-2.237072,0.810058)	0.021522(-0.12979,0.172835)	0.779430551824167	0.907386594345046
C00364	Thymidine 5'-phosphate	panAlistipes_shahii	2.50252(1.291437,3.713603)	0.101169(-0.029188,0.231526)	0.127525570121894	0.331981875053478
C00364	Thymidine 5'-phosphate	panKlebsiella_pneumoniae	-0.440999(-1.893974,1.011976)	-0.102516(-0.244511,0.03948)	0.156138672763105	0.37711099205885
C00364	Thymidine 5'-phosphate	panStreptococcus_sanguinis	-0.063801(-1.308482,1.180881)	-0.086243(-0.210223,0.037738)	0.171729140796915	0.40008037553856
C00364	Thymidine 5'-phosphate	panClostridium_leptum	4.448951(3.289953,5.60795)	0.145509(-0.006883,0.2979)	0.0611771211150146	0.212398772413537
C00364	Thymidine 5'-phosphate	panClostridium_symbiosum	0.020401(-1.248936,1.289738)	-0.035735(-0.156192,0.084721)	0.559260034884852	0.775106831062094
C00334	gamma-aminobutyrate	panStreptococcus_gordonii	-21.669473(-37.053293,-6.285654)	0.343437(0.007876,0.678999)	0.0448887770241215	0.174460102805717
C00334	gamma-aminobutyrate	panBlautia_hydrogenotrophica	17.470838(-1.32145,36.263126)	-0.493443(-0.780374,-0.206511)	0.000801802062318511	0.00998131165428277
C00334	gamma-aminobutyrate	panAnaerobutyricum_hallii	-16.868326(-36.619958,2.883307)	-0.654358(-1.007092,-0.301624)	0.000304762248566018	0.00474787503029165
C00334	gamma-aminobutyrate	panRuminococcus_bromii	-9.128447(-24.013849,5.756955)	-0.542332(-0.823511,-0.261154)	0.000175596556895493	0.00310479575820527
C00334	gamma-aminobutyrate	panClostridium_clostridioforme	28.752648(13.194553,44.310743)	0.189642(-0.095822,0.475105)	0.192192208082018	0.428881028029719
C00334	gamma-aminobutyrate	panLactobacillus_salivarius	-15.874634(-33.944665,2.195396)	0.476054(0.045138,0.906971)	0.0304704783427951	0.132972465188054
C00334	gamma-aminobutyrate	panAlistipes_putredinis	-16.517616(-33.211063,0.175832)	-0.67419(-0.964414,-0.383967)	6.86219932502084e-06	0.000220251795203079
C00334	gamma-aminobutyrate	panEubacterium_siraeum	-16.49837(-31.438736,-1.558004)	-0.467478(-0.751553,-0.183402)	0.00132765147308914	0.0142233117599576
C00334	gamma-aminobutyrate	panBlautia_producta	18.863301(-0.766222,38.492823)	0.077961(-0.289738,0.445661)	0.676906626478727	0.847804068142609
C00334	gamma-aminobutyrate	panEubacterium_brachy	-9.364273(-28.345312,9.616767)	-0.019148(-0.392506,0.354209)	0.919704685327467	0.970000647614824
C00334	gamma-aminobutyrate	panClostridium_innocuum	16.047459(-4.620856,36.715775)	0.007917(-0.355435,0.371269)	0.965839554831194	0.987955243897201
C00334	gamma-aminobutyrate	panEubacterium_rectale	-24.351775(-41.565605,-7.137944)	-0.305349(-0.618327,0.007629)	0.0558186826738007	0.201375145696449
C00334	gamma-aminobutyrate	panLactobacillus_fermentum	-18.659469(-37.591925,0.272988)	0.565008(0.01689,1.113126)	0.0433832292079267	0.171134633677073
C00334	gamma-aminobutyrate	panParvimonas_micra	-10.022512(-28.688428,8.643405)	-0.095401(-0.484313,0.29351)	0.629756675012619	0.819392278812498
C00334	gamma-aminobutyrate	panStreptococcus_australis	-14.013562(-29.159145,1.132021)	0.150815(-0.126681,0.428311)	0.28581787119674	0.544400356758889
C00334	gamma-aminobutyrate	panAnaerotruncus_colihominis	23.793225(9.179297,38.407153)	-0.944953(-1.206507,-0.683399)	7.0727038393512e-12	5.59775149841691e-09
C00334	gamma-aminobutyrate	panMegasphaera_elsdenii	-44.050888(-59.89666,-28.205116)	0.301781(-0.119556,0.723117)	0.159796958784232	0.382937719521314
C00334	gamma-aminobutyrate	panDorea_longicatena	-16.593285(-32.898369,-0.288201)	-0.466593(-0.777494,-0.155693)	0.0033771613364942	0.0286217109239254
C00334	gamma-aminobutyrate	panBifidobacterium_pseudocatenulatum	-11.348332(-26.114682,3.418019)	-0.015932(-0.292485,0.26062)	0.909846059398123	0.964004998900941
C00334	gamma-aminobutyrate	panAcidaminococcus_fermentans	-14.860821(-36.720155,6.998513)	0.25958(-0.175705,0.694864)	0.241618216225247	0.492982584649521
C00334	gamma-aminobutyrate	panSolobacterium_moorei	-0.391041(-15.285769,14.503687)	0.18799(-0.091681,0.467661)	0.187002495914943	0.423186806488976
C00334	gamma-aminobutyrate	panBacteroides_cellulosilyticus	-20.184648(-34.869952,-5.499344)	-0.543603(-0.822232,-0.264974)	0.000148202943942835	0.00267601280367218
C00334	gamma-aminobutyrate	panRoseburia_hominis	-17.949618(-35.021631,-0.877605)	-0.615172(-0.920663,-0.309681)	9.10203431397492e-05	0.00182799605303775
C00334	gamma-aminobutyrate	panBacteroides_xylanisolvens	-20.586905(-39.393282,-1.780527)	-0.535015(-0.884641,-0.18539)	0.00280844103547867	0.0248148350040295
C00334	gamma-aminobutyrate	panParaprevotella_xylaniphila	-25.282098(-40.633309,-9.930887)	-0.311712(-0.621503,-0.001921)	0.0486040984171852	0.183658042877833
C00334	gamma-aminobutyrate	panEnterobacter_cloacae	-19.986962(-35.008456,-4.965467)	0.220769(-0.124864,0.566403)	0.20984037463453	0.454078134881242
C00334	gamma-aminobutyrate	panCampylobacter_concisus	-30.177904(-53.8983,-6.457508)	1.003282(0.476661,1.529904)	0.000209996307773915	0.00358609079429301
C00334	gamma-aminobutyrate	panStreptococcus_parasanguinis	-1.278305(-28.107213,25.550603)	0.099817(-0.365329,0.564962)	0.673219055455921	0.846682956496636
C00334	gamma-aminobutyrate	panAcidaminococcus_intestini	-21.353384(-39.471548,-3.235221)	0.434608(0.063841,0.805375)	0.0217320591478689	0.104313883909771
C00334	gamma-aminobutyrate	panBlautia_obeum	-39.123055(-73.455983,-4.790128)	-0.66657(-1.216391,-0.116748)	0.0176445074636289	0.0906265447617752
C00334	gamma-aminobutyrate	panBacteroides_uniformis	-38.160408(-74.675809,-1.645007)	-0.389023(-0.888931,0.110884)	0.126778729330132	0.331008038159561
C00334	gamma-aminobutyrate	panErysipelatoclostridium_ramosum	29.857993(15.513976,44.202009)	0.262885(-0.014055,0.539824)	0.0627418438632183	0.216041713121431
C00334	gamma-aminobutyrate	panBacteroides_plebeius	-41.290417(-55.313074,-27.26776)	-0.063483(-0.349858,0.222893)	0.663089689053038	0.839843549114403
C00334	gamma-aminobutyrate	panBacteroides_eggerthii	-12.147186(-26.333067,2.038695)	-0.347493(-0.647891,-0.047095)	0.0235079596367234	0.110580113841491
C00334	gamma-aminobutyrate	panBacteroides_fragilis	9.565171(-5.238998,24.369341)	0.247154(-0.033674,0.527983)	0.084339684904564	0.257957428915911
C00334	gamma-aminobutyrate	panBacteroides_salyersiae	-8.401455(-26.901022,10.098113)	-0.287814(-0.648373,0.072744)	0.117315960312128	0.316753092842746
C00334	gamma-aminobutyrate	panBacteroides_caccae	-15.919139(-31.226676,-0.611601)	-0.208814(-0.502373,0.084744)	0.162679460332291	0.386714529142079
C00334	gamma-aminobutyrate	panFlavonifractor_plautii	23.821856(6.104427,41.539285)	-0.182268(-0.566855,0.202319)	0.351887465523067	0.61390190448818
C00334	gamma-aminobutyrate	panMegamonas_hypermegale	-24.03134(-41.155877,-6.906802)	-0.083161(-0.468119,0.301796)	0.671161646082222	0.844978556315236
C00334	gamma-aminobutyrate	panDorea_formicigenerans	-20.450162(-36.51186,-4.388464)	-0.32261(-0.616091,-0.029129)	0.031300448905748	0.135731517989549
C00334	gamma-aminobutyrate	panBlautia_gnavus	28.760295(9.426511,48.094079)	0.486705(0.123,0.85041)	0.00887158967332297	0.0558592691028088
C00334	gamma-aminobutyrate	panBifidobacterium_dentium	-5.09763(-22.023047,11.827788)	0.585961(0.252161,0.919761)	0.000624867116016029	0.00818678359213132
C00334	gamma-aminobutyrate	panVeillonella_parvula	-4.810716(-23.799657,14.178225)	0.618557(0.327953,0.909161)	3.61058491521602e-05	0.000879749836658733
C00334	gamma-aminobutyrate	panBarnesiella_intestinihominis	-15.579246(-30.142652,-1.01584)	-0.506287(-0.78308,-0.229494)	0.000368627313175154	0.00552733487222482
C00334	gamma-aminobutyrate	panCitrobacter_freundii	-14.241535(-37.768099,9.285029)	0.14173(-0.362749,0.646208)	0.580893533292685	0.787889302796855
C00334	gamma-aminobutyrate	panCollinsella_aerofaciens	-40.356647(-59.503061,-21.210233)	-0.27584(-0.612285,0.060605)	0.10774756341789	0.299763655973052
C00334	gamma-aminobutyrate	panGranulicatella_adiacens	-20.72567(-35.704671,-5.746668)	0.42945(0.131774,0.727125)	0.00481716346926229	0.0364917255415585
C00334	gamma-aminobutyrate	panParabacteroides_merdae	-30.733863(-50.014757,-11.452968)	-0.417336(-0.739284,-0.095389)	0.0112187456599328	0.0659154740239759
C00334	gamma-aminobutyrate	panEubacterium_ventriosum	-5.616098(-21.218407,9.986211)	-0.357038(-0.646068,-0.068009)	0.0156250562209551	0.0828719584878346
C00334	gamma-aminobutyrate	panClostridium_asparagiforme	15.514761(0.269713,30.759808)	-0.588177(-0.86855,-0.307804)	4.6416783690587e-05	0.00106219311691354
C00334	gamma-aminobutyrate	panAnaerostipes_caccae	9.099357(-12.099766,30.298479)	0.336555(-0.049216,0.722326)	0.087067712507849	0.262230628361106
C00334	gamma-aminobutyrate	panAtopobium_parvulum	-18.946618(-34.184517,-3.708719)	0.277748(-0.01153,0.567025)	0.05980094054573	0.209618033702401
C00334	gamma-aminobutyrate	panStreptococcus_infantis	-12.691531(-27.866223,2.483161)	0.051027(-0.233482,0.335535)	0.724472698593925	0.876527801121739
C00334	gamma-aminobutyrate	panBurkholderiales_bacterium_1_1_47	-14.864696(-30.560798,0.831406)	-0.063928(-0.3755,0.247644)	0.686771986988908	0.85373801835672
C00334	gamma-aminobutyrate	panStreptococcus_salivarius	-21.710294(-59.742367,16.321779)	-0.476732(-1.15145,0.197987)	0.165500937102357	0.39086391528429
C00334	gamma-aminobutyrate	panFusobacterium_ulcerans	12.371849(-7.352665,32.096363)	0.207143(-0.150664,0.564949)	0.255617902433667	0.51042425325176
C00334	gamma-aminobutyrate	panBacillus_subtilis	-17.538342(-37.081698,2.005014)	-0.28585(-0.678108,0.106409)	0.152666109871519	0.371870633981463
C00334	gamma-aminobutyrate	panBifidobacterium_bifidum	-13.401669(-31.773915,4.970577)	0.390619(0.000148,0.78109)	0.0499137125655292	0.186405616411736
C00334	gamma-aminobutyrate	panDesulfovibrio_piger	-24.214706(-43.341854,-5.087558)	-0.596645(-0.981714,-0.211577)	0.00248671432569279	0.0227649723836618
C00334	gamma-aminobutyrate	panStreptococcus_constellatus	-13.339114(-32.132629,5.454401)	-0.257759(-0.636125,0.120607)	0.181144618210858	0.414341095804573
C00334	gamma-aminobutyrate	panStreptococcus_cristatus	-16.734933(-34.588216,1.118351)	0.238551(-0.170931,0.648033)	0.252643132851648	0.50680821228674
C00334	gamma-aminobutyrate	panCoprococcus_catus	-25.306739(-40.459479,-10.154)	-0.404733(-0.691379,-0.118088)	0.00578578801161234	0.0414337076960626
C00334	gamma-aminobutyrate	panHungatella_hathewayi	33.934165(19.202374,48.665957)	-0.324624(-0.62059,-0.028658)	0.031673063429882	0.13682763401709
C00334	gamma-aminobutyrate	panPrevotella_copri	-35.88427(-50.562216,-21.206325)	-0.121611(-0.416459,0.173237)	0.417769185022561	0.66766724080421
C00334	gamma-aminobutyrate	panTyzzerella_nexilis	18.680717(3.100615,34.260818)	0.408661(0.116904,0.700419)	0.00618372157784536	0.0432752214099301
C00334	gamma-aminobutyrate	panRoseburia_intestinalis	-12.158711(-27.170934,2.853512)	-0.195221(-0.4807,0.090258)	0.179492554119055	0.412041958540281
C00334	gamma-aminobutyrate	panEubacterium_ramulus	-18.122387(-33.512778,-2.731996)	-0.312272(-0.602478,-0.022066)	0.0350266766992828	0.146960136647213
C00334	gamma-aminobutyrate	panOdoribacter_splanchnicus	4.851641(-10.440509,20.14379)	-0.89831(-1.178397,-0.618223)	8.79375262060044e-10	2.12968699829814e-07
C00334	gamma-aminobutyrate	panIntestinibacter_bartlettii	2.334518(-12.312257,16.981293)	-0.004561(-0.287151,0.278029)	0.974692402756458	0.990557182455444
C00334	gamma-aminobutyrate	panRothia_dentocariosa	-22.652859(-40.342326,-4.963392)	0.180408(-0.286442,0.647257)	0.447713737821211	0.689450414335032
C00334	gamma-aminobutyrate	panBifidobacterium_longum	-20.197489(-40.056169,-0.33881)	0.504993(0.161062,0.848923)	0.00412449741197179	0.0328316566897197
C00334	gamma-aminobutyrate	panCoprococcus_comes	-23.429811(-38.097596,-8.762025)	-0.570962(-0.844513,-0.297411)	5.05963996198248e-05	0.00113267906375809
C00334	gamma-aminobutyrate	panParasutterella_excrementihominis	-12.25632(-27.331987,2.819347)	-0.099402(-0.394328,0.195523)	0.507808164319467	0.734419625269848
C00334	gamma-aminobutyrate	panAlistipes_indistinctus	-12.497806(-27.27113,2.275518)	-0.707868(-0.976755,-0.438981)	3.84839745605618e-07	1.94660711827854e-05
[truncated: 5,995 more rows]
