# Supplementary material for: Causal inference on microbiome-metabolome relations in observational host-microbiome data via in silico in vivo association pattern analyses
Source: Cell Rep Methods. 2023 Oct 16;3(10):100615. doi: 10.1016/j.crmeth.2023.100615 (PMC10626217; doi:10.1016/j.crmeth.2023.100615)
Supplement: Table S2. In vivo and in silico association statistics for all species abundance metabolite analysis, related to Figures 5 and 6 [file mmc3.xlsx]

## Sheet: Table S2
Table S2: In vivo and in silico association statistics for all species-abundance metabolite analysis
KeggID	Metabolite	pan-species model (AGORA)	Regression coefficient (In silico) (95%-CI)	Regression coefficient (In vivo) (95%-CI)	p-value (in vivo)	FDR (in vivo)
C00147	Adenine	panStreptococcus_gordonii	5.880773(4.156652,7.604893)	-0.032159(-0.0852,0.020881)	0.233698922884642	0.469571813379338
C00147	Adenine	panBlautia_hydrogenotrophica	-1.321649(-5.034185,2.390886)	-0.122656(-0.204865,-0.040447)	0.00358687155607646	0.0274844462858706
C00147	Adenine	panAnaerobutyricum_hallii	0.925447(-2.361771,4.212665)	0.010897(-0.079951,0.101746)	0.813528591179817	0.916752955879046
C00147	Adenine	panRuminococcus_bromii	-1.371407(-3.685011,0.942196)	0.021651(-0.050419,0.093721)	0.554784102019016	0.76405902866379
C00147	Adenine	panClostridium_clostridioforme	-0.665546(-4.181231,2.850139)	-0.073465(-0.094167,-0.052764)	1.99955153516051e-11	4.84255026333418e-09
C00147	Adenine	panLactobacillus_salivarius	1.096628(-0.275772,2.469028)	0.014632(-0.049204,0.078468)	0.652214458065765	0.827658501477821
C00147	Adenine	panAlistipes_putredinis	-0.227842(-2.891174,2.43549)	-0.028555(-0.088105,0.030995)	0.346060289166985	0.589489115326416
C00147	Adenine	panEubacterium_siraeum	0.977699(-1.153753,3.109152)	-0.001735(-0.059469,0.055999)	0.952881265732298	0.978744917147226
C00147	Adenine	panBlautia_producta	1.204986(-0.465737,2.875709)	-0.005435(-0.080925,0.070054)	0.887402382220535	0.94923595554785
C00147	Adenine	panEubacterium_brachy	2.425254(0.38433,4.466179)	-0.053855(-0.149329,0.04162)	0.267816637791699	0.507923723120849
C00147	Adenine	panClostridium_innocuum	-0.093857(-2.934973,2.747259)	-0.068745(-0.1512,0.013709)	0.101888059988136	0.279781619628194
C00147	Adenine	panEubacterium_rectale	-1.847829(-4.223281,0.527623)	0.021677(-0.033479,0.076832)	0.43983249220661	0.672719299424352
C00147	Adenine	panLactobacillus_fermentum	2.019655(0.999662,3.039648)	0.133371(0.105223,0.16152)	3.12753046395973e-18	4.16587057799436e-15
C00147	Adenine	panParvimonas_micra	1.344357(-0.598378,3.287092)	-0.057859(-0.134921,0.019203)	0.140559789337388	0.342030314117337
C00147	Adenine	panStreptococcus_australis	1.234667(-2.125745,4.59508)	-0.005448(-0.062509,0.051614)	0.851082862919604	0.932853117799994
C00147	Adenine	panAnaerotruncus_colihominis	0.093549(-1.632984,1.820082)	0.008154(-0.088454,0.104762)	0.868169766823677	0.941373991302157
C00147	Adenine	panMegasphaera_elsdenii	-0.129919(-2.150272,1.890434)	0.045284(0.008902,0.081666)	0.014888776504287	0.0767760657886098
C00147	Adenine	panDorea_longicatena	0.84079(-2.078951,3.760532)	-0.056317(-0.113899,0.001265)	0.0552155328751044	0.186450657650375
C00147	Adenine	panBifidobacterium_pseudocatenulatum	0.259655(-1.521777,2.041087)	0.069178(-0.005763,0.144119)	0.0702727742032447	0.216674387126671
C00147	Adenine	panAcidaminococcus_fermentans	2.803979(0.926983,4.680976)	0.058449(0.008749,0.108149)	0.0213317956590535	0.0979791441995147
C00147	Adenine	panSolobacterium_moorei	2.33813(-0.243472,4.919731)	0.004441(-0.071383,0.080266)	0.908299951855795	0.958707615759683
C00147	Adenine	panBacteroides_cellulosilyticus	-1.240727(-3.611621,1.130166)	-0.014362(-0.048899,0.020175)	0.413747966870945	0.653056566389244
C00147	Adenine	panRoseburia_hominis	1.038196(-1.170188,3.246579)	-0.021362(-0.058795,0.016071)	0.262265211234599	0.501846810862308
C00147	Adenine	panBacteroides_xylanisolvens	-0.279923(-3.53674,2.976895)	-0.028233(-0.071587,0.015121)	0.200950897421728	0.428152378617555
C00147	Adenine	panParaprevotella_xylaniphila	3.16124(1.317511,5.004968)	-0.027893(-0.077969,0.022184)	0.273847179208684	0.514598320299977
C00147	Adenine	panEnterobacter_cloacae	-0.371272(-4.258761,3.516217)	-0.011067(-0.088484,0.06635)	0.778628387650289	0.898928407847073
C00147	Adenine	panCampylobacter_concisus	1.917346(-0.146118,3.980811)	-0.024954(-0.086832,0.036924)	0.427989106710765	0.66520593948511
C00147	Adenine	panStreptococcus_parasanguinis	6.480908(3.33941,9.622407)	0.010323(-0.053628,0.074273)	0.750937700327281	0.885306697302792
C00147	Adenine	panAcidaminococcus_intestini	2.295393(0.585298,4.005487)	0.008086(-0.069557,0.085729)	0.837732423324814	0.926793677631771
C00147	Adenine	panBlautia_obeum	0.048378(-2.480205,2.576961)	-0.056534(-0.102101,-0.010966)	0.0152124587452964	0.0778846702706014
C00147	Adenine	panBacteroides_uniformis	-1.00305(-4.38348,2.37738)	-0.000383(-0.066709,0.065943)	0.990928183116927	0.996471178241343
C00147	Adenine	panErysipelatoclostridium_ramosum	0.351235(-1.689094,2.391565)	-0.044421(-0.089162,0.000321)	0.0516544784090457	0.178017503857306
C00147	Adenine	panBacteroides_plebeius	-1.773288(-4.259639,0.713062)	-0.050844(-0.108121,0.006433)	0.0816717001005242	0.240856172399775
C00147	Adenine	panBacteroides_eggerthii	0.938655(-1.282484,3.159795)	0.056584(0.012192,0.100976)	0.0126649635561719	0.068437044449578
C00147	Adenine	panBacteroides_fragilis	-4.843008(-6.935423,-2.750592)	-0.070845(-0.122456,-0.019235)	0.00730684451742562	0.0457651264759135
C00147	Adenine	panBacteroides_salyersiae	-0.014203(-2.169676,2.141269)	0.021482(-0.044384,0.087349)	0.52141235144713	0.73756058462343
C00147	Adenine	panBacteroides_caccae	-1.369809(-4.807742,2.068124)	-0.026733(-0.084029,0.030563)	0.35920535819315	0.60251796456257
C00147	Adenine	panFlavonifractor_plautii	1.56257(-0.700215,3.825356)	0.029199(-0.071839,0.130237)	0.569924707542861	0.77371127275056
C00147	Adenine	panMegamonas_hypermegale	0.743644(-2.289657,3.776945)	-0.019832(-0.130374,0.09071)	0.724252825585488	0.869257472785658
C00147	Adenine	panDorea_formicigenerans	2.080452(-0.854557,5.015461)	-0.016406(-0.097877,0.065065)	0.692138770801758	0.85284814311558
C00147	Adenine	panBlautia_gnavus	-0.905548(-4.126907,2.315811)	-0.060918(-0.142483,0.020647)	0.142649328509332	0.345261488021375
C00147	Adenine	panBifidobacterium_dentium	2.482378(1.512896,3.45186)	0.048708(0.013049,0.084368)	0.00759722129103949	0.047096296749125
C00147	Adenine	panVeillonella_parvula	0.369516(-3.96443,4.703462)	0.071523(-0.028962,0.172007)	0.16230304354008	0.374417366948575
C00147	Adenine	panBarnesiella_intestinihominis	-1.236043(-3.773458,1.301372)	-0.058214(-0.114701,-0.001726)	0.0434423667829609	0.158473282656334
C00147	Adenine	panCitrobacter_freundii	1.350734(-0.936962,3.63843)	-0.01819(-0.054044,0.017665)	0.318860930125161	0.562722280127154
C00147	Adenine	panCollinsella_aerofaciens	0.080849(-2.59301,2.754708)	-0.031629(-0.100712,0.037454)	0.368254909175534	0.611234316538083
C00147	Adenine	panGranulicatella_adiacens	0.667055(-2.006046,3.340155)	-0.077011(-0.162167,0.008146)	0.0761361127698536	0.229701703758652
C00147	Adenine	panParabacteroides_merdae	4.51147(2.324029,6.698912)	0.012295(-0.040605,0.065195)	0.647674061244637	0.825161254149492
C00147	Adenine	panEubacterium_ventriosum	0.934953(-1.547368,3.417275)	0.038781(-0.02259,0.100151)	0.214595033375382	0.446393416641346
C00147	Adenine	panClostridium_asparagiforme	1.234307(-1.118614,3.587228)	-0.001712(-0.064871,0.061447)	0.957479689116084	0.98083465954764
C00147	Adenine	panAnaerostipes_caccae	0.597649(-0.827432,2.022731)	-0.002385(-0.033305,0.028534)	0.879408310211946	0.946269103892101
C00147	Adenine	panAtopobium_parvulum	3.087967(1.00689,5.169044)	-0.211477(-0.36218,-0.060774)	0.006115917983257	0.0404287977851033
C00147	Adenine	panStreptococcus_infantis	1.682998(-0.834722,4.200719)	-0.070128(-0.111085,-0.029172)	0.000854304848458256	0.00902654139129115
C00147	Adenine	panBurkholderiales_bacterium_1_1_47	-0.226441(-3.971571,3.51869)	0.078154(-0.003079,0.159387)	0.0592747897343849	0.19510878070725
C00147	Adenine	panStreptococcus_salivarius	7.443035(5.257173,9.628897)	0.045919(-0.033375,0.125213)	0.255312191963137	0.494063546404918
C00147	Adenine	panFusobacterium_ulcerans	1.487316(-1.75579,4.730421)	-0.039324(-0.116442,0.037793)	0.316380291386477	0.561241491242858
C00147	Adenine	panBacillus_subtilis	1.808193(-0.327628,3.944014)	-0.025133(-0.067368,0.017101)	0.24244837603731	0.479853249452744
C00147	Adenine	panBifidobacterium_bifidum	2.331397(0.819495,3.8433)	0.07245(-0.034976,0.179876)	0.185416790873347	0.407886317825431
C00147	Adenine	panDesulfovibrio_piger	2.365971(0.167358,4.564583)	-0.019428(-0.065613,0.026756)	0.408362047019796	0.647833726804271
C00147	Adenine	panStreptococcus_constellatus	1.145011(-2.215538,4.50556)	-0.147878(-0.31781,0.022054)	0.087824280479721	0.252025726963709
C00147	Adenine	panStreptococcus_cristatus	4.059342(2.244375,5.874309)	-0.029991(-0.094376,0.034394)	0.359993913027128	0.602958409504111
C00147	Adenine	panCoprococcus_catus	0.308081(-2.182879,2.799041)	0.005233(-0.067424,0.077891)	0.887358412066934	0.94923595554785
C00147	Adenine	panHungatella_hathewayi	0.330083(-1.540156,2.200322)	0.066284(0.031973,0.100596)	0.000175157749064004	0.00254983739621042
C00147	Adenine	panPrevotella_copri	-4.955844(-7.295313,-2.616376)	0.033927(-0.025816,0.09367)	0.264611353734337	0.504598887865622
C00147	Adenine	panTyzzerella_nexilis	-3.19656(-4.925892,-1.467228)	-0.086296(-0.143556,-0.029035)	0.00326775587537953	0.0256038283882678
C00147	Adenine	panRoseburia_intestinalis	2.340031(0.38405,4.296012)	0.004389(-0.03035,0.039129)	0.803780720212254	0.912841735538861
C00147	Adenine	panEubacterium_ramulus	0.814928(-1.631943,3.261799)	-0.042303(-0.077318,-0.007288)	0.0180656984289285	0.0878348333851453
C00147	Adenine	panOdoribacter_splanchnicus	3.610304(1.35831,5.862298)	-0.013099(-0.085428,0.05923)	0.721753168275149	0.867654147663387
C00147	Adenine	panIntestinibacter_bartlettii	1.236498(-2.783635,5.256632)	0.037783(-0.043252,0.118819)	0.359535692050421	0.602789240387487
C00147	Adenine	panRothia_dentocariosa	1.260156(-1.884174,4.404485)	-0.076353(-0.136029,-0.016678)	0.0123353388331414	0.0671679139077737
C00147	Adenine	panBifidobacterium_longum	2.224879(0.399733,4.050026)	0.10025(-0.017749,0.218249)	0.095572826499957	0.267756929942889
C00147	Adenine	panCoprococcus_comes	1.718307(-0.440638,3.877253)	-0.052653(-0.123309,0.018003)	0.143537457126071	0.346885805065485
C00147	Adenine	panParasutterella_excrementihominis	2.818943(0.509884,5.128002)	0.027162(-0.024099,0.078423)	0.29784856428255	0.541987484762259
C00147	Adenine	panAlistipes_indistinctus	-0.011658(-1.52617,1.502854)	-0.029893(-0.1215,0.061715)	0.52120617260424	0.73756058462343
C00147	Adenine	panBacteroides_clarus	0.280118(-1.437404,1.997641)	0.010601(-0.06556,0.086762)	0.784309900499128	0.902809264696677
C00147	Adenine	panClostridium_citroniae	0.349105(-2.277315,2.975524)	-0.027918(-0.083488,0.027652)	0.32356956314964	0.56772073516837
C00147	Adenine	panFusobacterium_nucleatum	2.252211(-0.005632,4.510054)	-0.002631(-0.092171,0.086909)	0.953914794287674	0.979326545904528
C00147	Adenine	panOribacterium_sinus	2.412318(-0.200655,5.02529)	-0.094813(-0.141502,-0.048124)	8.16549748842726e-05	0.00137967560100445
C00147	Adenine	panFaecalibacterium_prausnitzii	0.550704(-2.30599,3.407398)	0.029162(-0.049879,0.108203)	0.468311003260856	0.698012222689437
C00147	Adenine	panBacteroides_massiliensis	7.744564(6.01712,9.472007)	0.029263(-0.044245,0.102772)	0.433943958411376	0.669933896362811
C00147	Adenine	panGemella_haemolysans	-0.588641(-2.372302,1.195021)	-0.212933(-0.579275,0.153409)	0.253558630725459	0.492049453352645
C00147	Adenine	panVeillonella_atypica	2.155494(0.362392,3.948596)	-0.024474(-0.088962,0.040013)	0.455675493433359	0.686895046182891
C00147	Adenine	panBifidobacterium_breve	-0.688723(-1.954074,0.576627)	0.045759(-0.044945,0.136462)	0.321564016545191	0.565816737170666
C00147	Adenine	panPeptostreptococcus_stomatis	0.144594(-2.325597,2.614786)	-0.024004(-0.106156,0.058148)	0.565664107233159	0.770340313392179
C00147	Adenine	panBacteroides_intestinalis	2.57712(1.323883,3.830358)	0.018025(-0.028158,0.064207)	0.443001106405592	0.675532311084429
C00147	Adenine	panClostridium_bolteae	0.12405(-3.401083,3.649183)	-0.034794(-0.155311,0.085723)	0.570308808967551	0.774101223041553
C00147	Adenine	panAlistipes_onderdonkii	-1.382299(-3.552232,0.787633)	-0.00134(-0.043301,0.040622)	0.949929768159724	0.977471857873546
C00147	Adenine	panEscherichia_coli	-3.355471(-5.245982,-1.46496)	-0.046717(-0.125673,0.032239)	0.245143740313322	0.482796641839347
C00147	Adenine	panDesulfovibrio_desulfuricans	1.532121(0.105812,2.958429)	-0.048927(-0.094812,-0.003043)	0.036710573618548	0.141529621012752
C00147	Adenine	panRuminococcus_callidus	1.930357(-0.359752,4.220466)	0.01115(-0.054116,0.076417)	0.736915444329226	0.876613136544662
C00147	Adenine	panMegamonas_funiformis	1.240148(-1.16506,3.645356)	-0.004105(-0.053173,0.044963)	0.869325444035894	0.941995023114271
C00147	Adenine	panDialister_invisus	-2.894547(-4.591339,-1.197755)	0.073519(0.02373,0.123309)	0.00394228272775714	0.0294730809730917
C00147	Adenine	panMethanobrevibacter_smithii	0.597277(-1.280263,2.474818)	0.001624(-0.061659,0.064907)	0.959757387459919	0.981628046970645
C00147	Adenine	panParaprevotella_clara	1.871504(-0.562298,4.305305)	-0.009349(-0.052439,0.033741)	0.669663462491926	0.838553020449778
C00147	Adenine	panAnaerostipes_hadrus	1.206074(-0.869425,3.281573)	-0.108106(-0.178436,-0.037777)	0.00270758386127209	0.0222741296977073
C00147	Adenine	panRoseburia_inulinivorans	0.594116(-1.810065,2.998297)	0.029545(-0.025707,0.084796)	0.29345364034513	0.536554905888419
C00147	Adenine	panBacteroides_stercoris	-0.921863(-3.918629,2.074903)	0.069973(0.001335,0.138611)	0.0457352570649695	0.163761726910052
C00147	Adenine	panGordonibacter_pamelaeae	-0.975615(-3.850358,1.899128)	-0.008975(-0.066183,0.048232)	0.757692162404431	0.888784252896349
C00147	Adenine	panBacteroides_ovatus	0.894296(-1.668243,3.456835)	0.008154(-0.048434,0.064742)	0.77691735593538	0.898691241056283
C00147	Adenine	panEubacterium_callanderi	0.28202(-3.870472,4.434513)	-0.028635(-0.086808,0.029538)	0.333423440300363	0.577062685807908
C00147	Adenine	panBacteroides_nordii	2.547157(0.379104,4.715211)	-0.054104(-0.089476,-0.018732)	0.00283969939331018	0.0229472978274368
C00147	Adenine	panPseudoflavonifractor_capillosus	0.71303(-1.215548,2.641609)	-0.026318(-0.066815,0.01418)	0.201893969638859	0.429017975366594
C00147	Adenine	panBlautia_torques	2.200077(-0.988215,5.388368)	-0.120521(-0.190235,-0.050807)	0.000762310763226026	0.00823775670150818
C00147	Adenine	panParabacteroides_goldsteinii	-0.119956(-3.777476,3.537564)	0.000317(-0.063964,0.064598)	0.992255648495168	0.99694141189591
C00147	Adenine	panFaecalitalea_cylindroides	1.580304(0.065817,3.094791)	-0.025739(-0.063166,0.011689)	0.176934897259323	0.39709735998217
C00147	Adenine	panHaemophilus_parainfluenzae	2.900113(0.575532,5.224695)	-0.040282(-0.137388,0.056825)	0.4149017512321	0.65385052468266
C00147	Adenine	panHoldemanella_biformis	2.386433(0.255076,4.517789)	-0.025038(-0.091434,0.041359)	0.458558358443317	0.689001391366608
C00147	Adenine	panFusobacterium_mortiferum	-3.253437(-5.745096,-0.761777)	-0.075801(-0.120934,-0.030668)	0.001068072982597	0.010590619450267
C00147	Adenine	panSchaalia_odontolytica	2.530119(-0.39764,5.457878)	-0.051197(-0.155471,0.053077)	0.334656294371367	0.577786369543306
C00147	Adenine	panStreptococcus_mutans	2.268992(1.208317,3.329668)	0.02988(0.01605,0.04371)	2.86632598489786e-05	0.000601323243617781
C00147	Adenine	panBacteroides_finegoldii	1.119067(-1.639359,3.877492)	-0.021865(-0.084717,0.040986)	0.494059803594014	0.719090502699574
C00147	Adenine	panRuminococcaceae_bacterium_D16	2.380389(0.256085,4.504692)	0.070439(0.006442,0.134436)	0.0311053416845164	0.127514068697824
C00147	Adenine	panBacteroides_faecis	1.80859(-0.46107,4.078251)	0.054533(0.014312,0.094755)	0.00805046204768691	0.0493021399885929
C00147	Adenine	panBifidobacterium_adolescentis	-0.346794(-2.07594,1.382352)	0.06426(-0.009623,0.138143)	0.0879945118140207	0.252423595986236
C00147	Adenine	panRuminococcus_sp_5_1_39BFAA	-2.789555(-5.113615,-0.465496)	-0.044558(-0.109079,0.019963)	0.175123764071606	0.394028469161113
C00147	Adenine	panRothia_mucilaginosa	3.395111(1.116835,5.673386)	-0.000187(-0.089496,0.089122)	0.996713261902189	0.998857404889794
C00147	Adenine	panBacteroides_dorei	-7.203715(-10.27563,-4.1318)	-0.009998(-0.074499,0.054503)	0.760516232667151	0.890817196464293
C00147	Adenine	panAbiotrophia_defectiva	-0.035037(-1.125248,1.055174)	-0.03711(-0.097221,0.023002)	0.225324610576733	0.458857769495354
C00147	Adenine	panParabacteroides_johnsonii	1.811458(-0.010883,3.633799)	-0.049925(-0.151565,0.051715)	0.334451132293707	0.577786369543306
C00147	Adenine	panStreptococcus_thermophilus	1.081998(-0.878056,3.042052)	0.09013(-0.010338,0.190599)	0.0785035203574013	0.233842763584179
C00147	Adenine	panAkkermansia_muciniphila	-0.138269(-2.13149,1.854953)	0.063412(-0.061896,0.18872)	0.320064375127043	0.56417169960638
C00147	Adenine	panActinomyces_graevenitzii	-0.868072(-2.244893,0.508748)	-0.274208(-0.429665,-0.118751)	0.000596765568817964	0.0068231050443393
C00147	Adenine	panEubacterium_eligens	4.736586(2.835186,6.637986)	0.020263(-0.035726,0.076252)	0.47682958671039	0.705513800720168
C00147	Adenine	panRuminococcus_lactaris	-0.111958(-2.989667,2.76575)	-0.01177(-0.071526,0.047986)	0.698531655878697	0.855449738550804
C00147	Adenine	panEggerthella_lenta	-1.201498(-4.908971,2.505974)	-0.075951(-0.122171,-0.02973)	0.00136227153028426	0.012884348011872
C00147	Adenine	panBacteroides_thetaiotaomicron	-4.478272(-7.368778,-1.587767)	-0.010076(-0.067242,0.047091)	0.728905240899819	0.871806447960394
C00147	Adenine	panBacteroides_vulgatus	8.397531(6.044259,10.750803)	-0.030173(-0.077579,0.017234)	0.211321517923328	0.441999887789384
C00147	Adenine	panPhascolarctobacterium_succinatutens	4.63335(2.411168,6.855532)	-0.002823(-0.06254,0.056895)	0.925943629743443	0.967338756720209
C00147	Adenine	panStreptococcus_vestibularis	3.626124(1.684397,5.567851)	-0.005989(-0.078796,0.066817)	0.871480721814219	0.94285554741292
C00147	Adenine	panVeillonella_dispar	3.225074(0.60348,5.846667)	0.000918(-0.035353,0.037189)	0.960295427018114	0.982044920374762
C00147	Adenine	panStreptococcus_anginosus	3.851562(1.856854,5.846271)	0.041451(-0.02652,0.109422)	0.231006291749652	0.466330458111447
C00147	Adenine	panAlistipes_finegoldii	2.995427(1.569283,4.421571)	-0.038828(-0.065742,-0.011914)	0.00484080962560029	0.0344197068752647
C00147	Adenine	panStreptococcus_intermedius	1.946206(0.042618,3.849794)	-0.077729(-0.101866,-0.053591)	9.01521351876393e-10	1.1620901039026e-07
C00147	Adenine	panHoldemania_filiformis	0.611556(-2.589677,3.81279)	-0.035478(-0.089178,0.018222)	0.194513955958744	0.420150144870887
C00147	Adenine	panSutterella_wadsworthensis	0.954555(-2.120877,4.029986)	0.029426(-0.039435,0.098287)	0.400998048071151	0.642445752538214
C00147	Adenine	panBilophila_wadsworthia	1.567201(-0.575363,3.709764)	0.051028(-0.021301,0.123356)	0.166027279422745	0.380229001680557
C00147	Adenine	panCatenibacterium_mitsuokai	1.745368(-0.365209,3.855945)	-0.016713(-0.107572,0.074146)	0.71757752382587	0.866034365813403
C00147	Adenine	panGemella_sanguinis	0.291117(-2.774222,3.356455)	-0.13239(-0.272464,0.007685)	0.0638684775067327	0.203964524479247
C00147	Adenine	panAdlercreutzia_equolifaciens	1.104554(-0.783714,2.992822)	0.001934(-0.048495,0.052363)	0.939875461385531	0.972969881752177
C00147	Adenine	panClostridium_scindens	3.051061(0.984052,5.118069)	0.009642(-0.03665,0.055934)	0.682134233843614	0.846261533200584
C00147	Adenine	panPrevotella_stercorea	3.666655(2.230308,5.103003)	0.028316(-0.031677,0.08831)	0.353662655512923	0.596176322054267
C00147	Adenine	panBacteroides_coprocola	-1.201484(-3.407657,1.00469)	-0.026652(-0.092918,0.039613)	0.429213665251998	0.666442897174051
C00147	Adenine	panParabacteroides_distasonis	-0.384864(-3.328121,2.558393)	-0.070771(-0.117362,-0.02418)	0.00303437557499947	0.0242265030923035
C00147	Adenine	panAlistipes_shahii	3.639141(1.741237,5.537045)	-0.020713(-0.070519,0.029093)	0.41372035832962	0.653056566389244
C00147	Adenine	panKlebsiella_pneumoniae	0.312536(-2.974135,3.599206)	-0.04386(-0.1032,0.01548)	0.146810760366433	0.351606711671721
C00147	Adenine	panStreptococcus_sanguinis	3.074522(0.959149,5.189895)	0.008473(-0.091135,0.108082)	0.867145687197017	0.940840121107597
C00147	Adenine	panClostridium_leptum	1.246026(-0.497126,2.989178)	0.023913(-0.066969,0.114796)	0.604924145090832	0.79896773550916
C00147	Adenine	panClostridium_symbiosum	-0.03245(-3.662419,3.59752)	-0.085837(-0.150353,-0.021321)	0.00929550728282415	0.05470522400908
C00212	Adenosine	panStreptococcus_gordonii	1.070198(0.175234,1.965162)	0.055938(-0.039563,0.151438)	0.250082156556083	0.487596144229377
C00212	Adenosine	panBlautia_hydrogenotrophica	-0.703828(-2.130642,0.722985)	0.009894(-0.09665,0.116439)	0.855171485353049	0.933934204829403
C00212	Adenosine	panAnaerobutyricum_hallii	-2.209522(-3.241186,-1.177857)	-0.070918(-0.136219,-0.005617)	0.0333814978995275	0.133659785176866
C00212	Adenosine	panRuminococcus_bromii	-3.938754(-5.332002,-2.545507)	-0.009561(-0.091136,0.072014)	0.81780823971553	0.917435511107198
C00212	Adenosine	panClostridium_clostridioforme	2.002289(1.265473,2.739106)	-0.047194(-0.095378,0.000991)	0.0548725500916954	0.185665292266228
C00212	Adenosine	panLactobacillus_salivarius	-1.172958(-2.698163,0.352246)	0.006948(-0.05972,0.073616)	0.837692400966081	0.926793677631771
C00212	Adenosine	panAlistipes_putredinis	-0.317377(-1.63315,0.998396)	-0.153545(-0.23108,-0.07601)	0.000118123106913203	0.00186938588207984
C00212	Adenosine	panEubacterium_siraeum	-1.369663(-2.169459,-0.569867)	0.028702(-0.034608,0.092012)	0.373158839078055	0.614904214827178
C00212	Adenosine	panBlautia_producta	0.754751(-0.051361,1.560863)	0.004131(-0.053172,0.061433)	0.887332265008865	0.94923595554785
C00212	Adenosine	panEubacterium_brachy	0.833712(-0.340033,2.007457)	-0.027924(-0.143408,0.087561)	0.634660931133486	0.818626559331637
C00212	Adenosine	panClostridium_innocuum	0.745223(-0.71707,2.207516)	-0.029293(-0.166665,0.10808)	0.675170429283635	0.842197919593384
C00212	Adenosine	panEubacterium_rectale	-5.175439(-6.35304,-3.997837)	0.09358(0.004824,0.182335)	0.0388435409705253	0.146817108191537
C00212	Adenosine	panLactobacillus_fermentum	0.367587(-0.138164,0.873338)	0.057747(0.03375,0.081743)	3.24396465193234e-06	9.98311793773303e-05
C00212	Adenosine	panParvimonas_micra	0.546605(-0.628439,1.721648)	-0.066046(-0.143688,0.011597)	0.0952116205746734	0.267368682934923
C00212	Adenosine	panStreptococcus_australis	0.083369(-1.220724,1.387462)	-0.029646(-0.121192,0.061899)	0.524563518037501	0.740037358544697
C00212	Adenosine	panAnaerotruncus_colihominis	0.163864(-0.813348,1.141075)	-0.020764(-0.182403,0.140876)	0.800676690155939	0.911422021195373
C00212	Adenosine	panMegasphaera_elsdenii	-1.087655(-2.158455,-0.016855)	0.04641(-0.006356,0.099176)	0.0845347633547924	0.24608942343506
C00212	Adenosine	panDorea_longicatena	-1.776437(-3.222825,-0.330049)	0.021477(-0.080989,0.123944)	0.680393648171848	0.845283077287332
C00212	Adenosine	panBifidobacterium_pseudocatenulatum	-2.308918(-3.441109,-1.176727)	-0.080755(-0.127266,-0.034245)	0.000714494090768961	0.00786533990829964
C00212	Adenosine	panAcidaminococcus_fermentans	-0.512026(-1.858206,0.834154)	0.082153(-0.005284,0.169591)	0.0654576589855485	0.207043575561273
C00212	Adenosine	panSolobacterium_moorei	0.953486(-0.215154,2.122127)	-0.0212(-0.112295,0.069896)	0.647425577618908	0.825161254149492
C00212	Adenosine	panBacteroides_cellulosilyticus	1.241391(0.529998,1.952785)	-0.020426(-0.085018,0.044167)	0.534356960885444	0.748077605115214
C00212	Adenosine	panRoseburia_hominis	0.647087(-0.373465,1.667638)	0.068346(0.005696,0.130996)	0.0325955756266539	0.131461913292092
C00212	Adenosine	panBacteroides_xylanisolvens	1.536656(0.216226,2.857086)	-0.01822(-0.108527,0.072088)	0.6917377397696	0.852498842113998
C00212	Adenosine	panParaprevotella_xylaniphila	0.736478(-0.317862,1.790818)	0.051156(-0.037105,0.139418)	0.255064831010831	0.493817376317481
C00212	Adenosine	panEnterobacter_cloacae	2.374112(1.605115,3.143109)	-0.00398(-0.095375,0.087415)	0.931786119388113	0.969193345151058
C00212	Adenosine	panCampylobacter_concisus	0.228688(-1.500248,1.957624)	0.096711(0.043703,0.149718)	0.000381187203345625	0.00476007520177849
C00212	Adenosine	panStreptococcus_parasanguinis	1.377404(0.070986,2.683822)	0.015897(-0.110761,0.142555)	0.805155466114061	0.913063087010364
C00212	Adenosine	panAcidaminococcus_intestini	0.859902(-0.115645,1.83545)	0.043268(-0.021389,0.107925)	0.188962407746297	0.41294321417394
C00212	Adenosine	panBlautia_obeum	-1.854999(-3.69064,-0.019358)	-0.06459(-0.143348,0.014168)	0.10764619437383	0.289763686573139
C00212	Adenosine	panBacteroides_uniformis	3.157728(2.167922,4.147533)	-0.030832(-0.096167,0.034502)	0.35394186375656	0.596395398512002
C00212	Adenosine	panErysipelatoclostridium_ramosum	-0.472811(-2.290411,1.344789)	0.037171(-0.095985,0.170327)	0.583308246661935	0.782460601137002
C00212	Adenosine	panBacteroides_plebeius	-1.590574(-2.706671,-0.474477)	-0.097461(-0.181172,-0.01375)	0.0226303333003968	0.101893872527758
C00212	Adenosine	panBacteroides_eggerthii	0.47756(-0.825293,1.780413)	-0.021221(-0.108869,0.066427)	0.63421042399558	0.81830960745442
C00212	Adenosine	panBacteroides_fragilis	2.787326(1.305645,4.269007)	0.02348(-0.0596,0.106559)	0.578647230853474	0.779999733105708
C00212	Adenosine	panBacteroides_salyersiae	1.014639(0.434912,1.594367)	0.052812(-0.001442,0.107067)	0.0563717414622604	0.189057053196133
C00212	Adenosine	panBacteroides_caccae	2.354402(1.238355,3.470448)	-0.006913(-0.090477,0.076651)	0.870839918415732	0.942672711361036
C00212	Adenosine	panFlavonifractor_plautii	1.276203(0.224081,2.328325)	0.025815(-0.058026,0.109656)	0.545164182479423	0.756809474791653
C00212	Adenosine	panMegamonas_hypermegale	-0.00874(-1.467503,1.450022)	0.042278(-0.075201,0.159758)	0.479513135504553	0.7073217015416
C00212	Adenosine	panDorea_formicigenerans	-0.951508(-2.215606,0.312591)	-0.017041(-0.118266,0.084184)	0.740747824969039	0.878821422259838
C00212	Adenosine	panBlautia_gnavus	-0.181654(-2.093091,1.729783)	-0.059321(-0.149307,0.030665)	0.19562341243521	0.421180579790463
C00212	Adenosine	panBifidobacterium_dentium	0.346655(-0.372839,1.066149)	0.006907(-0.063821,0.077636)	0.847781048455756	0.93135197265377
C00212	Adenosine	panVeillonella_parvula	2.234487(1.212086,3.256889)	0.02017(-0.040274,0.080615)	0.512025921260078	0.731009290350497
C00212	Adenosine	panBarnesiella_intestinihominis	-0.4473(-1.573331,0.678731)	0.0076(-0.072505,0.087705)	0.852073918914407	0.932853117799994
C00212	Adenosine	panCitrobacter_freundii	0.831842(-0.592324,2.256008)	0.144754(0.108413,0.181094)	6.06034095565064e-14	3.45958892268285e-11
C00212	Adenosine	panCollinsella_aerofaciens	-3.110849(-4.471566,-1.750131)	-0.00376(-0.093458,0.085939)	0.93434107273702	0.970295230832561
C00212	Adenosine	panGranulicatella_adiacens	1.918662(0.412644,3.424679)	0.008502(-0.072042,0.089046)	0.835644283655821	0.925750789387972
C00212	Adenosine	panParabacteroides_merdae	0.954409(-0.063411,1.972228)	-0.002121(-0.075151,0.07091)	0.954481456403544	0.979483281917967
C00212	Adenosine	panEubacterium_ventriosum	-1.294933(-2.731291,0.141426)	-0.039793(-0.139547,0.05996)	0.433201461812446	0.669272391804575
C00212	Adenosine	panClostridium_asparagiforme	0.824705(-0.15022,1.799631)	0.095717(0.021573,0.16986)	0.0115528704937169	0.0642432525083938
C00212	Adenosine	panAnaerostipes_caccae	-0.14975(-0.755993,0.456493)	0.063269(0.006346,0.120193)	0.0294789204584918	0.123090664735771
C00212	Adenosine	panAtopobium_parvulum	0.677822(-0.032294,1.387939)	-0.003113(-0.075616,0.069389)	0.932734696416886	0.969490921285441
C00212	Adenosine	panStreptococcus_infantis	1.295582(0.471097,2.120066)	-0.083502(-0.191179,0.024175)	0.128101816764369	0.324021103615978
C00212	Adenosine	panBurkholderiales_bacterium_1_1_47	0.06853(-1.233421,1.370481)	0.003399(-0.064213,0.071011)	0.921292072671684	0.965508293311316
C00212	Adenosine	panStreptococcus_salivarius	0.747107(-0.866025,2.360238)	-0.020638(-0.111635,0.070358)	0.655798193213308	0.82942263210576
C00212	Adenosine	panFusobacterium_ulcerans	2.456481(1.321267,3.591695)	-0.03245(-0.088119,0.023219)	0.252364851373859	0.490371965032794
C00212	Adenosine	panBacillus_subtilis	0.148442(-0.830514,1.127398)	-0.048297(-0.101761,0.005166)	0.0764803207116839	0.230653103067086
C00212	Adenosine	panBifidobacterium_bifidum	-1.231293(-2.426794,-0.035792)	-0.001061(-0.088975,0.086853)	0.981076636378142	0.991393105040486
C00212	Adenosine	panDesulfovibrio_piger	-0.040421(-1.042732,0.961891)	0.011775(-0.062539,0.086088)	0.755490091462791	0.888254293106012
C00212	Adenosine	panStreptococcus_constellatus	0.454529(-0.40914,1.318198)	-0.130294(-0.218195,-0.042393)	0.00378566903401259	0.0285425159621025
C00212	Adenosine	panStreptococcus_cristatus	1.923401(0.502377,3.344424)	0.015304(-0.120756,0.151363)	0.825035572074364	0.920636153466722
C00212	Adenosine	panCoprococcus_catus	-1.755361(-3.527245,0.016523)	-0.045735(-0.150175,0.058704)	0.389649830982929	0.631787674825638
C00212	Adenosine	panHungatella_hathewayi	0.787372(-0.634795,2.20954)	0.004527(-0.041255,0.05031)	0.845898096003802	0.93070827670451
C00212	Adenosine	panPrevotella_copri	-1.259886(-2.169271,-0.350501)	0.087301(0.006091,0.16851)	0.0352004464900182	0.137835359308293
C00212	Adenosine	panTyzzerella_nexilis	-1.278629(-3.236244,0.678986)	-0.093834(-0.183017,-0.004651)	0.0392495205609841	0.148103006762694
C00212	Adenosine	panRoseburia_intestinalis	-1.19931(-2.769555,0.370935)	0.038131(-0.052852,0.129113)	0.41031610474681	0.650128134245937
C00212	Adenosine	panEubacterium_ramulus	-0.756897(-2.043783,0.529988)	0.026133(-0.031229,0.083495)	0.370821460301478	0.612765175818647
C00212	Adenosine	panOdoribacter_splanchnicus	1.526023(0.309147,2.7429)	-0.050116(-0.133048,0.032816)	0.235407847373319	0.471320804914408
C00212	Adenosine	panIntestinibacter_bartlettii	-1.217611(-2.677765,0.242543)	-0.000445(-0.063489,0.062599)	0.988926448227011	0.995388012724592
C00212	Adenosine	panRothia_dentocariosa	1.763652(0.94221,2.585093)	-0.075584(-0.25681,0.105643)	0.412587341878997	0.651808729461106
C00212	Adenosine	panBifidobacterium_longum	-4.4338(-5.730695,-3.136906)	-0.011552(-0.071216,0.048113)	0.703569405543619	0.858844030028571
C00212	Adenosine	panCoprococcus_comes	-1.251529(-2.652581,0.149523)	0.101887(0.007005,0.19677)	0.0354003200711224	0.138193220551894
C00212	Adenosine	panParasutterella_excrementihominis	0.367511(-0.92318,1.658202)	0.025129(-0.059386,0.109645)	0.559036496350191	0.766994556130492
C00212	Adenosine	panAlistipes_indistinctus	-0.589051(-2.281419,1.103317)	-0.108287(-0.19531,-0.021265)	0.0148853665480291	0.0767760657886098
C00212	Adenosine	panBacteroides_clarus	1.362219(0.604307,2.120131)	0.085769(0.030491,0.141047)	0.00245268810486182	0.0207647069216691
C00212	Adenosine	panClostridium_citroniae	1.690313(0.520666,2.859961)	-0.010524(-0.109603,0.088555)	0.83462964916528	0.925615207026299
C00212	Adenosine	panFusobacterium_nucleatum	1.162603(0.053322,2.271885)	0.025705(-0.040491,0.0919)	0.445515887648471	0.677299405380746
C00212	Adenosine	panOribacterium_sinus	0.675188(-0.810311,2.160687)	0.007887(-0.148188,0.163962)	0.920884994592878	0.965208246135906
C00212	Adenosine	panFaecalibacterium_prausnitzii	-1.733347(-3.196204,-0.270489)	0.142631(0.052788,0.232473)	0.00194586690193403	0.0172702807432138
C00212	Adenosine	panBacteroides_massiliensis	1.857793(0.663503,3.052083)	0.042531(-0.04626,0.131321)	0.346773701126472	0.589748601497334
C00212	Adenosine	panGemella_haemolysans	0.757622(0.226488,1.288756)	-0.123696(-0.187518,-0.059874)	0.000163470795260954	0.00240600109710045
C00212	Adenosine	panVeillonella_atypica	0.936481(-0.818668,2.69163)	-0.005011(-0.082767,0.072746)	0.899214076159091	0.954511740823941
C00212	Adenosine	panBifidobacterium_breve	1.181542(0.346576,2.016507)	0.030755(-0.020547,0.082057)	0.239148975004148	0.476271768809656
C00212	Adenosine	panPeptostreptococcus_stomatis	1.824102(0.444908,3.203297)	0.017482(-0.031149,0.066113)	0.479990108696702	0.707502941479905
C00212	Adenosine	panBacteroides_intestinalis	-0.296949(-1.340393,0.746496)	-0.005238(-0.051414,0.040938)	0.823578824326333	0.919922007549413
C00212	Adenosine	panClostridium_bolteae	2.453454(1.119615,3.787292)	-0.024486(-0.096001,0.04703)	0.501111277495441	0.724259015535908
C00212	Adenosine	panAlistipes_onderdonkii	-0.235744(-1.154517,0.683029)	-0.04175(-0.131813,0.048314)	0.362520751387868	0.604857170165311
C00212	Adenosine	panEscherichia_coli	6.116088(3.957925,8.27425)	-0.117995(-0.198415,-0.037575)	0.00415089817007899	0.0306652812738958
C00212	Adenosine	panDesulfovibrio_desulfuricans	-0.084408(-1.003129,0.834312)	0.014243(-0.118189,0.146675)	0.8325867884291	0.923984672488685
C00212	Adenosine	panRuminococcus_callidus	-0.029605(-1.43952,1.380309)	0.07403(-0.039804,0.187863)	0.201705635909662	0.428845821279601
C00212	Adenosine	panMegamonas_funiformis	-0.462368(-1.41413,0.489395)	-0.049744(-0.109089,0.009601)	0.10012480042185	0.277021110387867
C00212	Adenosine	panDialister_invisus	-2.493172(-3.695286,-1.291059)	0.114517(0.040163,0.188871)	0.00263755016677109	0.0218438351635591
C00212	Adenosine	panMethanobrevibacter_smithii	-0.683966(-1.603239,0.235307)	-0.078778(-0.122545,-0.035012)	0.00045507914323055	0.00549394639380446
C00212	Adenosine	panParaprevotella_clara	-0.154028(-1.214927,0.90687)	-0.03816(-0.135405,0.059084)	0.440726576846438	0.67353290582086
C00212	Adenosine	panAnaerostipes_hadrus	-1.673132(-2.86855,-0.477715)	-0.025062(-0.175799,0.125675)	0.743845540661639	0.880713120143381
C00212	Adenosine	panRoseburia_inulinivorans	0.024677(-1.21238,1.261734)	0.062586(-0.012819,0.137991)	0.103481666849583	0.282557963839189
C00212	Adenosine	panBacteroides_stercoris	2.840008(1.674062,4.005953)	-0.011577(-0.098397,0.075244)	0.793263847065692	0.907634808889398
C00212	Adenosine	panGordonibacter_pamelaeae	-2.009327(-3.994227,-0.024427)	-0.018902(-0.103827,0.066022)	0.661808357511088	0.832720821208115
C00212	Adenosine	panBacteroides_ovatus	2.528405(0.742087,4.314722)	0.081071(0.007926,0.154216)	0.0299348119863019	0.124344603635408
C00212	Adenosine	panEubacterium_callanderi	-0.49106(-2.711578,1.729457)	0.029781(-0.091372,0.150934)	0.629046274950951	0.815729000390719
C00212	Adenosine	panBacteroides_nordii	0.187679(-0.824324,1.199681)	-0.070501(-0.113631,-0.027371)	0.00142831448169018	0.0133364023794216
C00212	Adenosine	panPseudoflavonifractor_capillosus	-1.64668(-3.816463,0.523103)	0.003679(-0.058103,0.065461)	0.906821585238295	0.958133012853577
C00212	Adenosine	panBlautia_torques	0.817497(-0.284417,1.91941)	0.007004(-0.091372,0.105381)	0.888706011280803	0.949614250402361
C00212	Adenosine	panParabacteroides_goldsteinii	0.740225(-0.353649,1.8341)	-0.052382(-0.11199,0.007226)	0.0848016388495168	0.246509107568044
C00212	Adenosine	panFaecalitalea_cylindroides	-0.4311(-1.105319,0.24312)	0.057163(0.009521,0.104806)	0.0188364553804304	0.0901924973626562
C00212	Adenosine	panHaemophilus_parainfluenzae	0.593679(-0.815089,2.002447)	0.036396(-0.072736,0.145528)	0.512275494860749	0.731009290350497
C00212	Adenosine	panHoldemanella_biformis	0.130179(-1.260875,1.521233)	-0.068208(-0.141668,0.005253)	0.0686789240268855	0.213507123466937
C00212	Adenosine	panFusobacterium_mortiferum	-2.21836(-3.482341,-0.954378)	-0.050047(-0.126024,0.02593)	0.195968190383084	0.421809258696905
C00212	Adenosine	panSchaalia_odontolytica	0.845949(-0.070033,1.761932)	-0.02397(-0.170075,0.122135)	0.747119545003933	0.882758634487202
C00212	Adenosine	panStreptococcus_mutans	-0.442482(-1.290298,0.405333)	-0.023099(-0.074696,0.028499)	0.37918620097134	0.62112238535826
C00212	Adenosine	panBacteroides_finegoldii	1.501343(0.398382,2.604304)	-0.051718(-0.143278,0.039842)	0.267330951282396	0.507574757674846
C00212	Adenosine	panRuminococcaceae_bacterium_D16	0.079377(-1.634311,1.793066)	-0.022444(-0.097466,0.052577)	0.556616687304233	0.764944994059667
C00212	Adenosine	panBacteroides_faecis	1.359505(-0.28733,3.00634)	0.033719(-0.037843,0.105281)	0.354683412624389	0.597518936276163
C00212	Adenosine	panBifidobacterium_adolescentis	-3.148342(-3.958695,-2.337989)	-0.043525(-0.141462,0.054412)	0.382647699433841	0.624361048157464
C00212	Adenosine	panRuminococcus_sp_5_1_39BFAA	-2.430306(-3.894117,-0.966495)	-0.030721(-0.109042,0.0476)	0.440931451858701	0.67353290582086
C00212	Adenosine	panRothia_mucilaginosa	1.052789(-0.140727,2.246305)	-0.007095(-0.092717,0.078528)	0.870629509899117	0.942672711361036
C00212	Adenosine	panBacteroides_dorei	1.523974(0.561922,2.486027)	-0.011993(-0.1051,0.081115)	0.800148247560941	0.911185678586651
C00212	Adenosine	panAbiotrophia_defectiva	-1.516105(-2.226543,-0.805668)	-0.087701(-0.171432,-0.003971)	0.0401351024053361	0.150098146197214
C00212	Adenosine	panParabacteroides_johnsonii	0.034133(-0.939369,1.007634)	0.12541(0.034693,0.216127)	0.00688010142797324	0.0438133630377388
C00212	Adenosine	panStreptococcus_thermophilus	-1.690033(-3.322213,-0.057854)	-0.014818(-0.109842,0.080205)	0.759228740795289	0.889830781116872
C00212	Adenosine	panAkkermansia_muciniphila	-1.526879(-2.902484,-0.151275)	-0.122627(-0.174501,-0.070753)	4.76280478472704e-06	0.000134502953496602
C00212	Adenosine	panActinomyces_graevenitzii	0.636594(0.278783,0.994404)	-0.112043(-0.204415,-0.01967)	0.0175878287803977	0.0860975430583681
C00212	Adenosine	panEubacterium_eligens	1.184013(0.021522,2.346505)	0.036157(-0.064926,0.137241)	0.482175622171235	0.709916328437549
C00212	Adenosine	panRuminococcus_lactaris	-1.837322(-3.420178,-0.254466)	0.020353(-0.08245,0.123155)	0.697213333753115	0.855116757048944
C00212	Adenosine	panEggerthella_lenta	1.968089(0.984689,2.951488)	-0.016452(-0.096571,0.063668)	0.686546020386189	0.848704685990166
C00212	Adenosine	panBacteroides_thetaiotaomicron	3.191973(1.875195,4.508752)	0.009504(-0.048989,0.067998)	0.749462528669379	0.884298175810794
C00212	Adenosine	panBacteroides_vulgatus	1.559249(0.299585,2.818912)	0.01995(-0.076751,0.116651)	0.685140503974759	0.848243475263818
C00212	Adenosine	panPhascolarctobacterium_succinatutens	-2.283575(-3.317303,-1.249848)	0.064022(-0.028637,0.156681)	0.175029165092014	0.393926524194699
C00212	Adenosine	panStreptococcus_vestibularis	-0.076069(-0.953592,0.801454)	-0.04049(-0.126055,0.045075)	0.352626031464757	0.595182099992891
C00212	Adenosine	panVeillonella_dispar	0.490707(-1.045902,2.027317)	0.023696(-0.075853,0.123245)	0.639936460488062	0.820971660685766
C00212	Adenosine	panStreptococcus_anginosus	0.739819(-0.16343,1.643068)	-0.001747(-0.096232,0.092737)	0.971003384519374	0.986945151059752
C00212	Adenosine	panAlistipes_finegoldii	1.085405(0.363131,1.807678)	-0.012679(-0.076497,0.05114)	0.696206064172281	0.855006717581383
C00212	Adenosine	panStreptococcus_intermedius	0.941659(-0.098976,1.982294)	-0.025541(-0.090012,0.03893)	0.436382519081313	0.670902796219874
C00212	Adenosine	panHoldemania_filiformis	-0.63202(-1.587255,0.323214)	-0.051175(-0.126777,0.024427)	0.1839361668747	0.405634063372683
C00212	Adenosine	panSutterella_wadsworthensis	-0.349602(-1.781102,1.081897)	0.050863(-0.039192,0.140919)	0.267378594821209	0.507574757674846
C00212	Adenosine	panBilophila_wadsworthia	0.360962(-0.959776,1.6817)	-0.078431(-0.154689,-0.002173)	0.0438547676815564	0.159365321101409
C00212	Adenosine	panCatenibacterium_mitsuokai	-0.180807(-1.164995,0.803382)	0.085113(0.022033,0.148193)	0.00832785420095898	0.0504213717985335
C00212	Adenosine	panGemella_sanguinis	0.261712(-0.710094,1.233518)	-0.12766(-0.210491,-0.044828)	0.00262029976668524	0.021723481053266
C00212	Adenosine	panAdlercreutzia_equolifaciens	-2.429434(-4.235455,-0.623412)	-0.045015(-0.116141,0.026111)	0.214030279159795	0.445798798812896
C00212	Adenosine	panClostridium_scindens	0.603605(-0.252474,1.459685)	0.069324(0.014809,0.123838)	0.0128435429104104	0.0692148313823331
C00212	Adenosine	panPrevotella_stercorea	-2.047169(-2.897642,-1.196696)	-0.033137(-0.090478,0.024205)	0.256472485640207	0.495247621225736
C00212	Adenosine	panBacteroides_coprocola	-3.899253(-4.975494,-2.823012)	-0.015077(-0.095837,0.065683)	0.713693362610453	0.86355921285078
C00212	Adenosine	panParabacteroides_distasonis	1.190405(-0.08703,2.46784)	-0.016763(-0.097982,0.064456)	0.685025548424715	0.848243475263818
C00212	Adenosine	panAlistipes_shahii	0.048649(-1.04833,1.145628)	-0.068314(-0.154284,0.017655)	0.118976192687441	0.307820567160255
C00212	Adenosine	panKlebsiella_pneumoniae	4.411318(2.969109,5.853528)	-0.061093(-0.146778,0.024592)	0.161699025657682	0.373604687209076
C00212	Adenosine	panStreptococcus_sanguinis	-0.382976(-1.526101,0.760149)	0.034057(-0.072566,0.140681)	0.530244902102097	0.744634907327352
C00212	Adenosine	panClostridium_leptum	-0.643779(-1.650313,0.362755)	0.020121(-0.073243,0.113485)	0.671901851741279	0.839838367103502
C00212	Adenosine	panClostridium_symbiosum	3.274838(1.633984,4.915691)	0.025733(-0.048399,0.099865)	0.495213852164474	0.719869138086572
C00041	alanine	panStreptococcus_gordonii	12.729359(5.010206,20.448512)	0.115568(0.02519,0.205946)	0.0123573667546816	0.0672294588859192
C00041	alanine	panBlautia_hydrogenotrophica	0.709827(-4.742289,6.161943)	-0.041935(-0.135479,0.05161)	0.378528029102211	0.620959165891467
C00041	alanine	panAnaerobutyricum_hallii	1.73827(-4.058485,7.535025)	0.048345(-0.032704,0.129394)	0.241503748492664	0.47881368344167
C00041	alanine	panRuminococcus_bromii	8.518473(3.086351,13.950595)	-0.133409(-0.214468,-0.052351)	0.00132542162561562	0.012610440038
C00041	alanine	panClostridium_clostridioforme	6.243915(-2.785352,15.273182)	0.102465(0.029634,0.175296)	0.00596151982505894	0.0397481223848209
C00041	alanine	panLactobacillus_salivarius	5.500869(-0.67031,11.672047)	0.125268(0.094758,0.155777)	1.17319352725156e-14	7.81346889149539e-12
C00041	alanine	panAlistipes_putredinis	14.359029(8.700305,20.017754)	-0.266497(-0.352648,-0.180345)	3.14809105731044e-09	3.06823704024696e-07
C00041	alanine	panEubacterium_siraeum	-3.788849(-8.73831,1.160611)	-0.157709(-0.207945,-0.107473)	1.88649988531252e-09	2.13204721403918e-07
C00041	alanine	panBlautia_producta	2.349873(-1.212026,5.911773)	0.042761(-0.048099,0.133621)	0.35525823652152	0.597983114212297
C00041	alanine	panEubacterium_brachy	5.705774(-0.191547,11.603094)	0.148776(0.012975,0.284577)	0.0318711932079252	0.129823942975402
C00041	alanine	panClostridium_innocuum	2.789865(-2.798293,8.378024)	-0.037122(-0.12723,0.052985)	0.418307489512909	0.656284541850642
C00041	alanine	panEubacterium_rectale	8.265464(2.972391,13.558536)	-0.047105(-0.128234,0.034023)	0.254226405579336	0.492701602678603
C00041	alanine	panLactobacillus_fermentum	4.4481(0.792879,8.10332)	0.058934(0.020502,0.097366)	0.00275199276325651	0.0225578729886626
C00041	alanine	panParvimonas_micra	-0.620546(-4.686132,3.445039)	-0.025933(-0.133906,0.08204)	0.636930858723905	0.81996640188812
C00041	alanine	panStreptococcus_australis	-2.424277(-7.841754,2.993199)	0.07223(-0.01624,0.160699)	0.109222690519359	0.292725601150475
C00041	alanine	panAnaerotruncus_colihominis	6.384935(-0.139657,12.909527)	-0.138857(-0.270096,-0.007618)	0.0381685562579799	0.145397093238215
C00041	alanine	panMegasphaera_elsdenii	0.339604(-4.962853,5.642061)	0.03414(-0.044998,0.113277)	0.396733218083797	0.639123539392402
C00041	alanine	panDorea_longicatena	0.770083(-4.357847,5.898013)	0.042478(-0.063104,0.148061)	0.429285289621123	0.666442897174051
C00041	alanine	panBifidobacterium_pseudocatenulatum	-2.06225(-6.639826,2.515326)	0.042826(-0.049094,0.134747)	0.36009613901716	0.602958409504111
C00041	alanine	panAcidaminococcus_fermentans	0.427324(-6.692207,7.546856)	0.04304(-0.029911,0.115991)	0.2466689709184	0.484253984776794
C00041	alanine	panSolobacterium_moorei	-1.845499(-4.20754,0.516543)	-0.035511(-0.104484,0.033462)	0.311919969897421	0.55741961986731
C00041	alanine	panBacteroides_cellulosilyticus	10.298086(4.977427,15.618745)	-0.07103(-0.128975,-0.013086)	0.0164311106606126	0.0822288115957412
C00041	alanine	panRoseburia_hominis	0.70457(-3.384649,4.79379)	-0.087156(-0.246752,0.072441)	0.283512442320562	0.524921156479852
C00041	alanine	panBacteroides_xylanisolvens	-4.426604(-9.001499,0.148291)	-0.027237(-0.122888,0.068413)	0.575773969808367	0.778478356743101
C00041	alanine	panParaprevotella_xylaniphila	-3.382377(-7.631478,0.866724)	-0.063769(-0.114344,-0.013195)	0.0136160989329615	0.0723536320958965
C00041	alanine	panEnterobacter_cloacae	7.744672(3.811395,11.677949)	0.041758(-0.044407,0.127923)	0.341141144795607	0.584813391078183
C00041	alanine	panCampylobacter_concisus	3.875619(0.914226,6.837013)	0.109873(0.073546,0.1462)	6.70125867344717e-09	5.88532519980108e-07
C00041	alanine	panStreptococcus_parasanguinis	13.15739(3.485628,22.829152)	0.137508(0.059175,0.215841)	0.000624694907947986	0.0070616148575959
C00041	alanine	panAcidaminococcus_intestini	0.56071(-4.022923,5.144344)	0.048384(-0.042145,0.138914)	0.293881280594283	0.53709105751418
C00041	alanine	panBlautia_obeum	0.51295(-4.145323,5.171223)	-0.031319(-0.125691,0.063052)	0.514337875850374	0.732855821678764
C00041	alanine	panBacteroides_uniformis	12.826158(7.314372,18.337944)	-0.16262(-0.261646,-0.063595)	0.00135793898351769	0.01285858809985
C00041	alanine	panErysipelatoclostridium_ramosum	1.442568(-4.773684,7.65882)	0.099789(0.007249,0.19233)	0.0346408018775735	0.136416341086477
C00041	alanine	panBacteroides_plebeius	-9.160815(-13.105753,-5.215877)	-0.007796(-0.085588,0.069996)	0.843850646845892	0.930075782135814
C00041	alanine	panBacteroides_eggerthii	3.298699(-2.45477,9.052168)	-0.047233(-0.116562,0.022096)	0.181114734953967	0.40253918767879
C00041	alanine	panBacteroides_fragilis	-3.054696(-8.044044,1.934651)	0.157686(0.078755,0.236617)	0.000103118221179194	0.00165154473680184
C00041	alanine	panBacteroides_salyersiae	2.705548(-4.499693,9.910788)	-0.062129(-0.147849,0.02359)	0.154887305791486	0.365689615328082
C00041	alanine	panBacteroides_caccae	6.146584(-0.079055,12.372224)	0.070643(-0.042706,0.183992)	0.221089301073008	0.454578259371104
C00041	alanine	panFlavonifractor_plautii	-1.655093(-6.401011,3.090826)	-0.028374(-0.111992,0.055243)	0.504934942753125	0.726337099497192
C00041	alanine	panMegamonas_hypermegale	2.96047(-2.026487,7.947427)	0.017215(-0.049783,0.084213)	0.613598356647776	0.803745146692885
C00041	alanine	panDorea_formicigenerans	0.047717(-5.707735,5.803169)	-0.057697(-0.133012,0.017619)	0.132782493718597	0.330890660692457
C00041	alanine	panBlautia_gnavus	-1.734083(-8.479731,5.011565)	0.307634(0.219403,0.395864)	3.30101007868077e-11	7.32824237467131e-09
C00041	alanine	panBifidobacterium_dentium	10.253951(5.604279,14.903623)	-0.00645(-0.03874,0.025841)	0.694653836911715	0.854497993627586
C00041	alanine	panVeillonella_parvula	7.679634(1.282261,14.077007)	0.08063(0.005961,0.155299)	0.0343931950812574	0.135738476587363
C00041	alanine	panBarnesiella_intestinihominis	0.424383(-5.992639,6.841405)	-0.177224(-0.276516,-0.077933)	0.000506937327153754	0.00596677926157997
C00041	alanine	panCitrobacter_freundii	6.615872(0.183681,13.048064)	0.121869(0.052282,0.191456)	0.000643054528243631	0.00718834814798642
C00041	alanine	panCollinsella_aerofaciens	-1.60248(-8.149091,4.944131)	0.100648(0.016443,0.184853)	0.0192898049112829	0.0917643576493887
C00041	alanine	panGranulicatella_adiacens	7.687337(-2.250253,17.624926)	0.189604(0.056101,0.323108)	0.00550890801374353	0.0377915818419213
C00041	alanine	panParabacteroides_merdae	-6.049705(-11.957115,-0.142295)	-0.110162(-0.213339,-0.006986)	0.0364524186175246	0.14101051771116
C00041	alanine	panEubacterium_ventriosum	-5.871896(-11.389145,-0.354648)	-0.173034(-0.263982,-0.082085)	0.000214049104333598	0.00299593772650458
C00041	alanine	panClostridium_asparagiforme	2.029516(-4.282508,8.34154)	-0.117048(-0.238324,0.004229)	0.0584925438622165	0.193170417581336
C00041	alanine	panAnaerostipes_caccae	1.458372(-1.413132,4.329875)	0.027422(-0.035035,0.089878)	0.388417212303026	0.630556644469995
C00041	alanine	panAtopobium_parvulum	3.976527(0.616405,7.33665)	0.074475(-0.030782,0.179732)	0.164912729213768	0.378800097917642
C00041	alanine	panStreptococcus_infantis	9.372483(2.561876,16.18309)	0.180798(0.101375,0.260221)	1.03193917917328e-05	0.000259347733331851
C00041	alanine	panBurkholderiales_bacterium_1_1_47	-2.061579(-8.923289,4.800132)	0.072759(-0.014642,0.160159)	0.102462200708929	0.281015067970405
C00041	alanine	panStreptococcus_salivarius	16.227329(11.43342,21.021238)	0.082164(-0.015875,0.180203)	0.100180574759608	0.277021110387867
C00041	alanine	panFusobacterium_ulcerans	0.525664(-5.074836,6.126163)	0.107716(0.017735,0.197697)	0.0191077910963813	0.091224292976272
C00041	alanine	panBacillus_subtilis	-2.653456(-7.290765,1.983853)	-0.0607(-0.129305,0.007904)	0.0827025580508038	0.242642747408966
C00041	alanine	panBifidobacterium_bifidum	1.206846(-2.086098,4.499791)	0.076095(0.022983,0.129208)	0.00511318539816457	0.035799163232964
C00041	alanine	panDesulfovibrio_piger	-0.481398(-5.883382,4.920586)	-0.07154(-0.142268,-0.000812)	0.0474402185648874	0.167910640730992
C00041	alanine	panStreptococcus_constellatus	3.592851(-3.502214,10.687916)	0.009847(-0.079982,0.099677)	0.829408862910594	0.922565850018297
C00041	alanine	panStreptococcus_cristatus	12.166014(5.261777,19.07025)	0.17764(0.083101,0.272179)	0.00025523842111666	0.003451549004339
C00041	alanine	panCoprococcus_catus	3.830114(-2.770258,10.430486)	-0.077584(-0.180333,0.025164)	0.138407890299255	0.338895790218029
C00041	alanine	panHungatella_hathewayi	1.853522(-0.585614,4.292658)	-0.026372(-0.073503,0.020759)	0.271845528072765	0.512590272986197
C00041	alanine	panPrevotella_copri	-25.443384(-29.576029,-21.310738)	-0.000386(-0.082925,0.082154)	0.992674812107331	0.99694141189591
C00041	alanine	panTyzzerella_nexilis	-6.728054(-10.478466,-2.977642)	0.152813(0.028047,0.27758)	0.0165218334258485	0.0824750110801881
C00041	alanine	panRoseburia_intestinalis	-1.555383(-7.063062,3.952296)	0.014368(-0.080247,0.108983)	0.765355453659432	0.893865378583396
C00041	alanine	panEubacterium_ramulus	-6.340957(-10.749172,-1.932742)	-0.081576(-0.14879,-0.014362)	0.017520004377811	0.0860975430583681
C00041	alanine	panOdoribacter_splanchnicus	0.267354(-5.834747,6.369455)	-0.238448(-0.3352,-0.141695)	1.90396268110145e-06	6.47509350951608e-05
C00041	alanine	panIntestinibacter_bartlettii	3.632071(0.02364,7.240501)	0.078975(-0.013989,0.171938)	0.0956437623208999	0.267756929942889
C00041	alanine	panRothia_dentocariosa	9.601148(-0.689357,19.891652)	0.149036(0.050414,0.247659)	0.00316512912799586	0.0249957628369001
C00041	alanine	panBifidobacterium_longum	14.9371(10.604197,19.270002)	0.04531(-0.057962,0.148582)	0.388746833507315	0.63083547073918
C00041	alanine	panCoprococcus_comes	-1.293821(-7.24118,4.653537)	0.004584(-0.101366,0.110534)	0.932231882181006	0.969220398385664
C00041	alanine	panParasutterella_excrementihominis	2.23525(-4.417371,8.887871)	0.063466(-0.007043,0.133974)	0.0775399179778656	0.232010117738338
C00041	alanine	panAlistipes_indistinctus	5.466857(-0.769073,11.702788)	-0.179023(-0.260174,-0.097871)	1.88813002075566e-05	0.00042506859509519
C00041	alanine	panBacteroides_clarus	3.650376(-1.337284,8.638036)	0.032819(-0.018575,0.084213)	0.209956863533452	0.440215796626746
C00041	alanine	panClostridium_citroniae	-0.806707(-5.702399,4.088985)	-0.126741(-0.218339,-0.035143)	0.00683064995031637	0.0436026792355658
C00041	alanine	panFusobacterium_nucleatum	-2.149283(-5.256751,0.958185)	-0.036356(-0.125865,0.053154)	0.424897598136502	0.662848909870889
C00041	alanine	panOribacterium_sinus	7.961705(0.04709,15.87632)	0.21721(0.149046,0.285374)	1.10892237671701e-09	1.40674724360672e-07
C00041	alanine	panFaecalibacterium_prausnitzii	-9.843072(-15.805127,-3.881017)	-0.127479(-0.221596,-0.033362)	0.00808463789172519	0.0494356740862033
C00041	alanine	panBacteroides_massiliensis	12.04497(5.770726,18.319213)	0.074489(-0.005817,0.154796)	0.0689554383405738	0.214042874860336
C00041	alanine	panGemella_haemolysans	1.893978(-4.005078,7.793035)	0.090075(-0.042044,0.222195)	0.180809626828805	0.402403380009972
C00041	alanine	panVeillonella_atypica	6.625544(-2.200966,15.452055)	0.061507(-0.02969,0.152704)	0.185530122153767	0.408023317626006
C00041	alanine	panBifidobacterium_breve	5.079199(2.107933,8.050464)	0.025754(-0.059276,0.110785)	0.551732395425305	0.762352231023347
C00041	alanine	panPeptostreptococcus_stomatis	-0.499943(-9.058851,8.058965)	0.122236(0.008626,0.235845)	0.0350441320186641	0.137290540731943
C00041	alanine	panBacteroides_intestinalis	1.386215(-6.136144,8.908574)	-0.100651(-0.150365,-0.050938)	8.34858139191396e-05	0.00140171980008774
C00041	alanine	panClostridium_bolteae	4.838238(-1.753057,11.429534)	0.1277(0.04208,0.213321)	0.00357718222311779	0.0274760081160444
C00041	alanine	panAlistipes_onderdonkii	6.294698(0.443239,12.146157)	-0.158742(-0.261185,-0.056298)	0.0024848836763107	0.0209928016290435
C00041	alanine	panEscherichia_coli	24.198019(21.045209,27.350829)	0.144072(0.04719,0.240954)	0.0036752307580714	0.0279819562111711
C00041	alanine	panDesulfovibrio_desulfuricans	-0.301827(-4.818755,4.215102)	-0.081644(-0.156365,-0.006923)	0.0323226022128908	0.130995049130539
C00041	alanine	panRuminococcus_callidus	-3.303299(-9.117329,2.510732)	-0.094195(-0.181696,-0.006693)	0.0349493785169986	0.137112996719728
C00041	alanine	panMegamonas_funiformis	-3.215626(-8.609631,2.178378)	-0.019263(-0.083664,0.045138)	0.556692427874966	0.764944994059667
C00041	alanine	panDialister_invisus	-7.356906(-12.974562,-1.73925)	-0.051268(-0.124825,0.022289)	0.1713004965952	0.38816617589036
C00041	alanine	panMethanobrevibacter_smithii	6.193501(1.753075,10.633927)	-0.140968(-0.268533,-0.013403)	0.0304227990245872	0.125653235041086
C00041	alanine	panParaprevotella_clara	-3.36977(-9.533389,2.793849)	-0.095414(-0.16519,-0.025637)	0.00750506981317576	0.0467137990240659
C00041	alanine	panAnaerostipes_hadrus	-3.791967(-8.416298,0.832364)	-0.001404(-0.119676,0.116869)	0.981391372012844	0.991448007962464
C00041	alanine	panRoseburia_inulinivorans	-5.612723(-11.040841,-0.184606)	0.036524(-0.052123,0.125171)	0.418259584701381	0.656284541850642
C00041	alanine	panBacteroides_stercoris	-7.407991(-13.463196,-1.352787)	-0.044891(-0.141382,0.0516)	0.360784822898514	0.60310524675364
C00041	alanine	panGordonibacter_pamelaeae	12.588525(6.038903,19.138148)	-0.115834(-0.208337,-0.023331)	0.0142698113769247	0.0745875294469471
C00041	alanine	panBacteroides_ovatus	7.731972(3.390641,12.073303)	0.010902(-0.064374,0.086177)	0.775923333504918	0.898344194392428
C00041	alanine	panEubacterium_callanderi	8.021256(2.512846,13.529666)	-0.022093(-0.162101,0.117915)	0.756456673785425	0.888536410478118
C00041	alanine	panBacteroides_nordii	1.195718(-3.30107,5.692505)	-0.012359(-0.123919,0.0992)	0.827628186333793	0.921482929113914
C00041	alanine	panPseudoflavonifractor_capillosus	8.158761(1.336643,14.980879)	-0.170026(-0.263634,-0.076418)	0.000404304780777448	0.00498980249061808
C00041	alanine	panBlautia_torques	4.175779(-1.736251,10.087809)	0.079615(-0.013796,0.173026)	0.0945688847124436	0.265937553350404
C00041	alanine	panParabacteroides_goldsteinii	3.577924(-2.905326,10.061174)	-0.098616(-0.199422,0.00219)	0.055160207570051	0.186401851543276
C00041	alanine	panFaecalitalea_cylindroides	-0.878996(-6.538546,4.780555)	0.012054(-0.054325,0.078433)	0.721173829205015	0.867654147663387
C00041	alanine	panHaemophilus_parainfluenzae	11.856288(5.908934,17.803642)	0.16576(0.090503,0.241016)	1.94389101868357e-05	0.000435170224686809
C00041	alanine	panHoldemanella_biformis	6.945185(1.41866,12.471711)	-0.095352(-0.172141,-0.018562)	0.0150973105909134	0.0773856371684231
C00041	alanine	panFusobacterium_mortiferum	-3.927995(-11.226118,3.370129)	0.187684(0.109586,0.265782)	3.34235272528666e-06	0.00010118213250186
C00041	alanine	panSchaalia_odontolytica	6.694624(-0.069706,13.458955)	0.139655(0.050947,0.228362)	0.00212006174622421	0.0183769343555574
C00041	alanine	panStreptococcus_mutans	9.181847(3.491231,14.872463)	0.002107(-0.044893,0.049107)	0.929799250004631	0.968455050962728
C00041	alanine	panBacteroides_finegoldii	1.327456(-4.655724,7.310636)	0.004557(-0.096302,0.105416)	0.92924295871792	0.968455050962728
C00041	alanine	panRuminococcaceae_bacterium_D16	-0.187998(-8.262132,7.886136)	-0.009293(-0.106867,0.088281)	0.851511613014106	0.932853117799994
C00041	alanine	panBacteroides_faecis	5.891451(0.179293,11.60361)	-0.017795(-0.085867,0.050276)	0.607443345392827	0.800443069477242
C00041	alanine	panBifidobacterium_adolescentis	11.395936(6.395087,16.396785)	-0.005921(-0.101474,0.089631)	0.903054895739172	0.956682758052421
C00041	alanine	panRuminococcus_sp_5_1_39BFAA	-5.118585(-10.435165,0.197996)	0.086804(-0.004658,0.178266)	0.0627917443779108	0.201700812326472
C00041	alanine	panRothia_mucilaginosa	8.629338(-0.440301,17.698978)	0.171963(0.027678,0.316247)	0.0196385364030119	0.0928663668097181
C00041	alanine	panBacteroides_dorei	-9.125728(-14.371297,-3.880159)	-0.077172(-0.183203,0.02886)	0.1531780209495	0.362833059700179
C00041	alanine	panAbiotrophia_defectiva	-1.634076(-5.218685,1.950532)	0.0654(0.007829,0.122972)	0.0261033800795068	0.113010949943347
C00041	alanine	panParabacteroides_johnsonii	-0.983351(-7.374571,5.407868)	0.002263(-0.072699,0.077225)	0.952689088504449	0.978744917147226
C00041	alanine	panStreptococcus_thermophilus	0.467523(-5.293356,6.228402)	0.074384(0.004443,0.144326)	0.0371874114405155	0.142885477034904
C00041	alanine	panAkkermansia_muciniphila	17.159617(11.216293,23.102941)	-0.189763(-0.254736,-0.124789)	2.0448922325088e-08	1.49795589286047e-06
C00041	alanine	panActinomyces_graevenitzii	-1.490002(-3.818602,0.838598)	0.091978(-0.034832,0.218788)	0.154588565625456	0.365092144349481
C00041	alanine	panEubacterium_eligens	-5.870246(-11.092231,-0.64826)	-0.196825(-0.29504,-0.098609)	9.819933511125e-05	0.00159321110836859
C00041	alanine	panRuminococcus_lactaris	-3.188863(-7.823352,1.445626)	-0.063286(-0.167635,0.041063)	0.233728312515391	0.469571813379338
C00041	alanine	panEggerthella_lenta	0.136363(-7.544916,7.817642)	0.109516(0.020416,0.198615)	0.0161450542002102	0.081330085356893
C00041	alanine	panBacteroides_thetaiotaomicron	-2.941022(-9.352992,3.470947)	-1.1e-05(-0.106118,0.106097)	0.999840963026171	0.999872937167151
C00041	alanine	panBacteroides_vulgatus	-7.458273(-12.899508,-2.017039)	0.022219(-0.095604,0.140043)	0.710918053570289	0.862032633004665
C00041	alanine	panPhascolarctobacterium_succinatutens	-5.273529(-10.886797,0.33974)	0.05906(-0.036578,0.154698)	0.225335644979104	0.458857769495354
C00041	alanine	panStreptococcus_vestibularis	6.326646(-1.487781,14.141073)	0.023629(-0.091722,0.13898)	0.687255178992839	0.849163328041425
C00041	alanine	panVeillonella_dispar	3.3261(-4.583181,11.235381)	0.057973(-0.0074,0.123345)	0.0820067155892196	0.241453042141087
C00041	alanine	panStreptococcus_anginosus	13.174067(7.826143,18.521991)	0.107674(-0.008522,0.223869)	0.0692262458258126	0.214537250755703
C00041	alanine	panAlistipes_finegoldii	7.893071(2.13455,13.651593)	-0.036637(-0.1269,0.053627)	0.42521569963265	0.663078010212195
C00041	alanine	panStreptococcus_intermedius	6.819179(-2.599538,16.237895)	0.169934(0.102464,0.237403)	1.14748454693333e-06	4.36699833290056e-05
C00041	alanine	panHoldemania_filiformis	-6.720592(-11.568711,-1.872472)	-0.065337(-0.130198,-0.000477)	0.0483493600723293	0.169999157808208
C00041	alanine	panSutterella_wadsworthensis	-11.665402(-17.174208,-6.156596)	0.100987(0.009252,0.192722)	0.0310562696797383	0.127413607433505
C00041	alanine	panBilophila_wadsworthia	-0.791818(-7.489404,5.905768)	-0.055187(-0.148788,0.038415)	0.246979215484604	0.484253984776794
C00041	alanine	panCatenibacterium_mitsuokai	-1.37079(-7.260136,4.518557)	0.00208(-0.12094,0.125099)	0.973492363049123	0.988178241081715
C00041	alanine	panGemella_sanguinis	1.837886(-3.448134,7.123906)	0.121984(-0.017434,0.261402)	0.0861598922132648	0.24940196635722
C00041	alanine	panAdlercreutzia_equolifaciens	2.760355(-5.337173,10.857884)	-0.131286(-0.206508,-0.056063)	0.000670795534059445	0.0074355033400875
C00041	alanine	panClostridium_scindens	3.020766(-0.651352,6.692884)	0.012869(-0.0833,0.109037)	0.792551260901429	0.907335205084593
C00041	alanine	panPrevotella_stercorea	-10.723187(-14.727772,-6.718602)	0.038288(-0.038111,0.114688)	0.324950016639764	0.568346624359453
C00041	alanine	panBacteroides_coprocola	-11.314874(-15.951795,-6.677953)	-0.041129(-0.12555,0.043292)	0.338599461849552	0.581703976591062
C00041	alanine	panParabacteroides_distasonis	-3.835599(-9.918585,2.247387)	-0.006278(-0.08949,0.076935)	0.882124038721301	0.946872561379488
C00041	alanine	panAlistipes_shahii	6.588261(-0.351498,13.528021)	-0.221941(-0.309731,-0.134151)	1.04962640356154e-06	4.12665255353513e-05
C00041	alanine	panKlebsiella_pneumoniae	11.249579(4.428748,18.070411)	0.032867(-0.092522,0.158256)	0.60648446558532	0.799700909277479
C00041	alanine	panStreptococcus_sanguinis	3.106582(-2.242701,8.455866)	0.163521(0.087103,0.239939)	3.28733961157636e-05	0.00067365174809534
C00041	alanine	panClostridium_leptum	-2.584447(-7.186592,2.017698)	-0.095311(-0.14811,-0.042512)	0.000438373670859507	0.0053372311433939
C00041	alanine	panClostridium_symbiosum	2.004322(-4.42558,8.434223)	0.104848(0.012938,0.196757)	0.0254851905428695	0.110935535304255
C00062	Arginine	panStreptococcus_gordonii	-2.570468(-6.241137,1.100201)	-0.0195(-0.09531,0.056311)	0.613236776512138	0.803572441037056
C00062	Arginine	panBlautia_hydrogenotrophica	1.250116(-3.916342,6.416574)	-0.091569(-0.194682,0.011544)	0.0815844559039441	0.240687697151835
C00062	Arginine	panAnaerobutyricum_hallii	-4.633786(-8.194854,-1.072718)	-0.03504(-0.146671,0.076591)	0.537376037257179	0.749905585779531
C00062	Arginine	panRuminococcus_bromii	-7.599028(-12.01694,-3.181116)	0.035172(-0.062147,0.132492)	0.477648323522214	0.705743280012855
C00062	Arginine	panClostridium_clostridioforme	3.853812(-1.095448,8.803072)	-0.036945(-0.101802,0.027912)	0.263311251590591	0.503200268462937
C00062	Arginine	panLactobacillus_salivarius	-6.391(-8.517145,-4.264856)	0.006876(-0.084614,0.098366)	0.882559965228344	0.947021917575849
C00062	Arginine	panAlistipes_putredinis	4.751788(0.615189,8.888386)	-0.052821(-0.122555,0.016914)	0.137180943663492	0.336961832664005
C00062	Arginine	panEubacterium_siraeum	-3.643164(-6.998526,-0.287803)	0.021212(-0.04146,0.083884)	0.506034060775582	0.72724765576667
C00062	Arginine	panBlautia_producta	4.838278(1.641905,8.03465)	0.059591(-0.007791,0.126973)	0.0828440149234254	0.242800034002528
C00062	Arginine	panEubacterium_brachy	2.547366(-0.711622,5.806353)	0.152097(0.073872,0.230323)	0.000155843432384923	0.00232369535750057
C00062	Arginine	panClostridium_innocuum	5.282569(2.012069,8.553069)	-0.01592(-0.076907,0.045068)	0.607984939603919	0.800760652161259
C00062	Arginine	panEubacterium_rectale	-12.836445(-17.784317,-7.888573)	0.017734(-0.05568,0.091148)	0.634991314608332	0.818709437861822
C00062	Arginine	panLactobacillus_fermentum	0.661192(-0.712736,2.03512)	0.002423(-0.024512,0.029359)	0.859640518847127	0.936127149693153
C00062	Arginine	panParvimonas_micra	-1.663227(-5.593063,2.266608)	-0.092798(-0.234023,0.048428)	0.197075150015084	0.423166200677203
C00062	Arginine	panStreptococcus_australis	-0.564625(-5.025399,3.896148)	0.031296(-0.057771,0.120364)	0.489946671028031	0.715841644397811
C00062	Arginine	panAnaerotruncus_colihominis	2.768711(-0.60349,6.140912)	-0.122973(-0.215821,-0.030125)	0.00958599219049057	0.0559562733122722
C00062	Arginine	panMegasphaera_elsdenii	-6.149973(-9.856512,-2.443435)	0.04426(-0.029643,0.118164)	0.239622589872182	0.476358752584824
C00062	Arginine	panDorea_longicatena	-10.471632(-15.287203,-5.656062)	-0.073257(-0.175116,0.028602)	0.158090207181411	0.369255052815437
C00062	Arginine	panBifidobacterium_pseudocatenulatum	-1.206118(-4.160314,1.748078)	-0.052012(-0.143682,0.039659)	0.265207480175939	0.505373910721532
C00062	Arginine	panAcidaminococcus_fermentans	-4.177437(-9.838592,1.483719)	-0.026644(-0.094017,0.040729)	0.437182212185894	0.671141037224292
C00062	Arginine	panSolobacterium_moorei	0.418467(-2.923344,3.760277)	-0.094954(-0.240554,0.050645)	0.200445670344392	0.427531838108455
C00062	Arginine	panBacteroides_cellulosilyticus	-0.067704(-3.016921,2.881513)	-0.065464(-0.123681,-0.007247)	0.0276427268638017	0.117698813583113
C00062	Arginine	panRoseburia_hominis	-2.990273(-6.81192,0.831375)	0.014144(-0.0306,0.058887)	0.534512366707452	0.748077605115214
C00062	Arginine	panBacteroides_xylanisolvens	7.726491(4.32475,11.128233)	0.094372(0.032641,0.156102)	0.00283412856025857	0.0229254609854114
C00062	Arginine	panParaprevotella_xylaniphila	3.445046(0.301328,6.588764)	0.03306(-0.014259,0.08038)	0.170274863051654	0.386711197928053
C00062	Arginine	panEnterobacter_cloacae	5.836176(3.21112,8.461231)	-0.004888(-0.069572,0.059797)	0.881935759781244	0.946872561379488
C00062	Arginine	panCampylobacter_concisus	-1.831257(-4.409436,0.746921)	-0.062156(-0.113765,-0.010548)	0.0183959005427599	0.0889846657343316
C00062	Arginine	panStreptococcus_parasanguinis	-6.665319(-10.992452,-2.338186)	-0.033185(-0.122428,0.056057)	0.465025428844989	0.695279038215804
C00062	Arginine	panAcidaminococcus_intestini	-1.78934(-7.608392,4.029713)	-0.002873(-0.083195,0.077449)	0.943954229596395	0.974435830913768
C00062	Arginine	panBlautia_obeum	-2.200462(-8.809152,4.408228)	-0.169492(-0.259165,-0.07982)	0.000234872709277607	0.00322611171579018
C00062	Arginine	panBacteroides_uniformis	13.951586(8.982812,18.92036)	0.001014(-0.085166,0.087194)	0.981549712155759	0.991474380630539
C00062	Arginine	panErysipelatoclostridium_ramosum	6.106335(0.196554,12.016116)	0.15561(0.088561,0.22266)	6.98460053417406e-06	0.000184227483396433
C00062	Arginine	panBacteroides_plebeius	9.390234(6.578756,12.201712)	-0.02422(-0.086523,0.038082)	0.445002103518627	0.67677579663575
C00062	Arginine	panBacteroides_eggerthii	3.643622(0.411086,6.876157)	-0.013448(-0.094161,0.067265)	0.743319620361632	0.880476090091881
C00062	Arginine	panBacteroides_fragilis	-3.046793(-8.106555,2.012969)	0.048201(-0.03745,0.133853)	0.269107839296854	0.509405459891155
C00062	Arginine	panBacteroides_salyersiae	3.51324(0.879139,6.147341)	-0.003241(-0.067087,0.060604)	0.920522227078365	0.965081154245086
C00062	Arginine	panBacteroides_caccae	5.394163(1.471025,9.317301)	0.048515(-0.06307,0.1601)	0.393047341243602	0.635214410506254
C00062	Arginine	panFlavonifractor_plautii	10.229075(5.550037,14.908113)	-0.007975(-0.070852,0.054902)	0.803141155625768	0.912654654857017
C00062	Arginine	panMegamonas_hypermegale	0.939169(-3.347993,5.226332)	0.010502(-0.075058,0.096062)	0.80936629993479	0.914657164745311
C00062	Arginine	panDorea_formicigenerans	-5.419777(-10.781109,-0.058445)	-0.116509(-0.222963,-0.010055)	0.0320401553875834	0.130244595003537
C00062	Arginine	panBlautia_gnavus	4.741447(-0.333548,9.816443)	0.14362(0.011245,0.275995)	0.0335534754227865	0.13401268144873
C00062	Arginine	panBifidobacterium_dentium	-2.897977(-6.23986,0.443905)	0.004108(-0.024843,0.033059)	0.780350815138652	0.900196841020223
C00062	Arginine	panVeillonella_parvula	1.442983(-4.404577,7.290543)	0.054213(0.007887,0.100538)	0.0219464289298633	0.100207240257612
C00062	Arginine	panBarnesiella_intestinihominis	-0.262363(-4.334028,3.809302)	-0.068315(-0.142425,0.005795)	0.070688267367571	0.217535861687188
C00062	Arginine	panCitrobacter_freundii	-1.956311(-4.899149,0.986528)	-0.002675(-0.081809,0.07646)	0.947032083977281	0.976445787818893
C00062	Arginine	panCollinsella_aerofaciens	-10.443821(-15.15283,-5.734811)	-0.249909(-0.333273,-0.166544)	8.93673757146952e-09	7.51814807065099e-07
C00062	Arginine	panGranulicatella_adiacens	0.581173(-4.428519,5.590866)	0.044679(-0.050629,0.139988)	0.357140366741852	0.600139993902624
C00062	Arginine	panParabacteroides_merdae	5.371525(1.800782,8.942267)	0.008927(-0.062397,0.080251)	0.805696941555001	0.913063087010364
C00062	Arginine	panEubacterium_ventriosum	0.478111(-4.217452,5.173673)	0.05012(-0.012149,0.112389)	0.114305755431941	0.301841822452425
C00062	Arginine	panClostridium_asparagiforme	7.881399(3.041309,12.721489)	-0.042722(-0.124754,0.03931)	0.306379402242877	0.550738682574241
C00062	Arginine	panAnaerostipes_caccae	4.656085(2.660423,6.651747)	0.06654(0.033441,0.099638)	9.33891621328934e-05	0.00153573288840758
C00062	Arginine	panAtopobium_parvulum	0.204571(-2.882341,3.291482)	0.091792(0.03381,0.149774)	0.00200271645514947	0.0176274338210953
C00062	Arginine	panStreptococcus_infantis	1.281209(-3.192769,5.755186)	0.013871(-0.123428,0.151171)	0.842600147080006	0.929348657944163
C00062	Arginine	panBurkholderiales_bacterium_1_1_47	0.79728(-2.527716,4.122276)	0.020466(-0.07094,0.111872)	0.659927495625393	0.831437931326084
C00062	Arginine	panStreptococcus_salivarius	-6.772735(-10.63917,-2.906301)	-0.066028(-0.139733,0.007677)	0.078952372625054	0.234742322179848
C00062	Arginine	panFusobacterium_ulcerans	6.534159(2.570248,10.498069)	0.122136(0.021875,0.222397)	0.0171088877982413	0.0847049285020784
C00062	Arginine	panBacillus_subtilis	-5.515825(-8.53674,-2.494911)	-0.034359(-0.10739,0.038673)	0.355423214496772	0.598008911633306
C00062	Arginine	panBifidobacterium_bifidum	-1.970457(-4.854623,0.91371)	0.019481(-0.032951,0.071913)	0.465390774422925	0.69545958795104
C00062	Arginine	panDesulfovibrio_piger	-2.834019(-8.283591,2.615553)	-0.058149(-0.137031,0.020732)	0.147983976389222	0.353252072671046
C00062	Arginine	panStreptococcus_constellatus	-0.950626(-5.61107,3.709818)	0.018083(-0.121418,0.157584)	0.79890013946428	0.910676125819045
C00062	Arginine	panStreptococcus_cristatus	3.037855(-0.86889,6.9446)	0.044558(-0.068245,0.157362)	0.437721130343796	0.671303336427716
C00062	Arginine	panCoprococcus_catus	-7.808601(-14.167516,-1.449685)	-0.069342(-0.161692,0.023009)	0.140629581104801	0.342030314117337
C00062	Arginine	panHungatella_hathewayi	0.365539(-3.516601,4.247679)	-0.09041(-0.140377,-0.040443)	0.00042504728540473	0.00521008881128006
C00062	Arginine	panPrevotella_copri	-29.760013(-32.889976,-26.63005)	-0.044616(-0.108232,0.019)	0.168651299246474	0.384783405121574
C00062	Arginine	panTyzzerella_nexilis	1.764908(-3.251507,6.781324)	0.142505(0.072926,0.212085)	6.92485330248523e-05	0.00121490005123131
C00062	Arginine	panRoseburia_intestinalis	-2.337016(-7.180279,2.506247)	0.036737(-0.027068,0.100541)	0.258215473407672	0.497626733415509
C00062	Arginine	panEubacterium_ramulus	-0.920719(-6.991364,5.149926)	-0.076603(-0.13087,-0.022335)	0.00579841611533868	0.0390403888742938
C00062	Arginine	panOdoribacter_splanchnicus	4.397517(0.193509,8.601526)	-0.061592(-0.144918,0.021735)	0.146896440695558	0.351706517087747
C00062	Arginine	panIntestinibacter_bartlettii	-4.759807(-8.764114,-0.755501)	0.003988(-0.093146,0.101122)	0.935686368692771	0.970702331246528
C00062	Arginine	panRothia_dentocariosa	2.212861(-2.003635,6.429357)	0.012272(-0.101785,0.126329)	0.832516442142709	0.923984672488685
C00062	Arginine	panBifidobacterium_longum	2.838364(0.384401,5.292328)	-0.039148(-0.148316,0.070019)	0.481065403991486	0.70882645809365
C00062	Arginine	panCoprococcus_comes	-4.467842(-8.717628,-0.218056)	-0.137903(-0.219564,-0.056242)	0.00099186191010846	0.0100851913302631
C00062	Arginine	panParasutterella_excrementihominis	1.239585(-2.646398,5.125569)	0.016622(-0.061759,0.095004)	0.676845655929168	0.842971868815009
C00062	Arginine	panAlistipes_indistinctus	-2.630387(-7.698628,2.437855)	-0.107045(-0.182239,-0.031851)	0.00539946910671617	0.0372969378572823
C00062	Arginine	panBacteroides_clarus	6.514992(4.132684,8.897299)	0.070257(0.038641,0.101872)	1.64427843573813e-05	0.000378705281222453
C00062	Arginine	panClostridium_citroniae	11.075818(6.308478,15.843158)	-0.043672(-0.122479,0.035136)	0.276484638948861	0.518092669280023
C00062	Arginine	panFusobacterium_nucleatum	-2.367213(-9.316788,4.582361)	-0.124549(-0.238469,-0.010628)	0.032222186772554	0.130720668368656
C00062	Arginine	panOribacterium_sinus	0.343338(-3.978748,4.665424)	0.020459(-0.092224,0.133143)	0.721215114197811	0.867654147663387
C00062	Arginine	panFaecalibacterium_prausnitzii	-10.769011(-15.694147,-5.843874)	0.045293(-0.038958,0.129544)	0.291068076104843	0.534354545277191
C00062	Arginine	panBacteroides_massiliensis	13.473038(10.251305,16.69477)	0.065341(-0.018732,0.149414)	0.127268521254145	0.322898419639088
C00062	Arginine	panGemella_haemolysans	1.135237(-0.787737,3.058212)	0.078744(0.048506,0.108983)	5.06387873656075e-07	2.26092284148567e-05
C00062	Arginine	panVeillonella_atypica	-1.479518(-6.123841,3.164804)	-0.087656(-0.20001,0.024698)	0.12581923731896	0.320034164434477
C00062	Arginine	panBifidobacterium_breve	4.869521(2.420899,7.318144)	0.075197(0.014654,0.135741)	0.0150722273094091	0.0773856371684231
C00062	Arginine	panPeptostreptococcus_stomatis	3.415294(-0.746964,7.577551)	0.049317(-0.033052,0.131687)	0.239749828438161	0.476358752584824
C00062	Arginine	panBacteroides_intestinalis	1.542561(-2.159895,5.245018)	-0.010951(-0.083659,0.061756)	0.767208476524508	0.89472204062219
C00062	Arginine	panClostridium_bolteae	12.230004(7.610363,16.849646)	0.065313(-0.015153,0.145778)	0.111295152924872	0.29619409329856
C00062	Arginine	panAlistipes_onderdonkii	6.346662(3.795975,8.897349)	-0.068057(-0.15242,0.016307)	0.113495626031051	0.300250593591579
C00062	Arginine	panEscherichia_coli	18.36057(13.648131,23.073009)	0.037788(-0.079762,0.155337)	0.527613583406186	0.741982713106148
C00062	Arginine	panDesulfovibrio_desulfuricans	-1.078155(-4.413116,2.256805)	-0.159504(-0.273322,-0.045686)	0.00615714141049249	0.0406005562315643
C00062	Arginine	panRuminococcus_callidus	-5.087793(-10.655212,0.479626)	0.055818(-0.000252,0.111888)	0.0510332679474489	0.176561851703901
C00062	Arginine	panMegamonas_funiformis	-3.093152(-7.181838,0.995534)	-0.023205(-0.088304,0.041894)	0.483704421725492	0.711067693083624
C00062	Arginine	panDialister_invisus	-4.126614(-8.72435,0.471123)	0.039183(-0.019164,0.09753)	0.18741411065985	0.41069744238923
C00062	Arginine	panMethanobrevibacter_smithii	-4.235234(-9.025908,0.55544)	0.009049(-0.102977,0.121075)	0.873860353632816	0.944124898618692
C00062	Arginine	panParaprevotella_clara	0.318992(-3.918827,4.556811)	-0.067034(-0.12658,-0.007488)	0.0274708745093407	0.117154337822119
C00062	Arginine	panAnaerostipes_hadrus	1.326014(-1.612288,4.264316)	-0.036516(-0.133477,0.060445)	0.459345824845922	0.689665946302575
C00062	Arginine	panRoseburia_inulinivorans	-3.627902(-8.466674,1.210869)	-0.056535(-0.136552,0.023481)	0.16551527529423	0.379569033042033
C00062	Arginine	panBacteroides_stercoris	14.305855(10.783921,17.827789)	0.018314(-0.064478,0.101105)	0.663771488549702	0.833704500469781
C00062	Arginine	panGordonibacter_pamelaeae	3.685136(0.023908,7.346364)	-0.034956(-0.116735,0.046822)	0.401061383011495	0.642445752538214
C00062	Arginine	panBacteroides_ovatus	10.010361(3.606563,16.414159)	0.097764(0.014771,0.180758)	0.021094838360322	0.097355825182632
C00062	Arginine	panEubacterium_callanderi	3.397998(0.802567,5.993429)	0.00424(-0.090051,0.098531)	0.92957668245108	0.968455050962728
C00062	Arginine	panBacteroides_nordii	-0.935492(-2.431904,0.560921)	-0.165322(-0.236132,-0.094512)	6.17625864979768e-06	0.000167324268234519
C00062	Arginine	panPseudoflavonifractor_capillosus	2.864412(-0.702478,6.431302)	-0.036274(-0.093192,0.020645)	0.210876721927013	0.441416124054659
C00062	Arginine	panBlautia_torques	4.571838(-0.092196,9.235871)	-0.124945(-0.221181,-0.028709)	0.011092500899031	0.062255103360292
C00062	Arginine	panParabacteroides_goldsteinii	3.244285(-0.640495,7.129064)	-0.02315(-0.12202,0.07572)	0.645412973514979	0.824247142249428
C00062	Arginine	panFaecalitalea_cylindroides	0.543931(-1.718746,2.806608)	-0.014415(-0.056475,0.027644)	0.500669838476095	0.723964781816709
C00062	Arginine	panHaemophilus_parainfluenzae	-2.876904(-10.608976,4.855168)	-0.070351(-0.161066,0.020364)	0.128086394915546	0.324021103615978
C00062	Arginine	panHoldemanella_biformis	-3.42915(-7.330179,0.47188)	-0.082461(-0.168565,0.003642)	0.0604504196898485	0.197274848661474
C00062	Arginine	panFusobacterium_mortiferum	-0.051677(-4.123895,4.02054)	0.065074(-0.048469,0.178618)	0.26040932128958	0.500166136925336
C00062	Arginine	panSchaalia_odontolytica	-1.633417(-6.515217,3.248384)	0.100306(0.021329,0.179282)	0.0129544166915551	0.0696245448546795
C00062	Arginine	panStreptococcus_mutans	-3.628613(-7.408384,0.151157)	0.015178(-0.003887,0.034243)	0.118289522622728	0.306540163683801
C00062	Arginine	panBacteroides_finegoldii	5.918473(2.657664,9.179282)	-0.013182(-0.066268,0.039904)	0.625565500543753	0.813591453270248
C00062	Arginine	panRuminococcaceae_bacterium_D16	2.996646(-1.826962,7.820254)	0.053935(-0.013586,0.121455)	0.117069356466007	0.304703446957752
C00062	Arginine	panBacteroides_faecis	5.110068(1.578239,8.641897)	0.021381(-0.012111,0.054873)	0.21008787491864	0.440341541135529
C00062	Arginine	panBifidobacterium_adolescentis	-8.138186(-11.245692,-5.030679)	-0.045597(-0.151046,0.059852)	0.395632418752463	0.637919925975915
C00062	Arginine	panRuminococcus_sp_5_1_39BFAA	-6.105846(-10.278682,-1.93301)	-0.02997(-0.128137,0.068196)	0.548564432749626	0.759729722824998
C00062	Arginine	panRothia_mucilaginosa	-4.14372(-9.914199,1.626759)	-0.053711(-0.129708,0.022286)	0.165390063109452	0.379390753263703
C00062	Arginine	panBacteroides_dorei	10.929811(7.113184,14.746437)	0.058525(-0.014388,0.131438)	0.115304994868356	0.302982897905383
C00062	Arginine	panAbiotrophia_defectiva	-0.905582(-5.28713,3.475966)	0.139591(0.100999,0.178182)	6.6488054548292e-12	2.04374050749981e-09
C00062	Arginine	panParabacteroides_johnsonii	3.960355(1.274584,6.646126)	0.03332(-0.021658,0.088298)	0.234054254345143	0.469830347659527
C00062	Arginine	panStreptococcus_thermophilus	1.087695(-2.10127,4.27666)	0.022186(-0.034842,0.079214)	0.444678645329481	0.676466038604285
C00062	Arginine	panAkkermansia_muciniphila	-1.630586(-5.866767,2.605595)	-0.108968(-0.173476,-0.044459)	0.000988654000865936	0.010065379331109
C00062	Arginine	panActinomyces_graevenitzii	1.503784(-0.313111,3.320679)	0.079663(0.037037,0.122289)	0.00027512338298204	0.00365854588484603
C00062	Arginine	panEubacterium_eligens	2.533923(-1.819559,6.887405)	0.058465(-0.000531,0.117461)	0.0520849696736199	0.179114921528214
C00062	Arginine	panRuminococcus_lactaris	-4.994262(-10.358551,0.370027)	-0.023693(-0.113371,0.065986)	0.603637886653979	0.79825895559221
C00062	Arginine	panEggerthella_lenta	4.798032(-1.183508,10.779573)	0.066197(-0.019181,0.151575)	0.128174420364151	0.324065158984592
C00062	Arginine	panBacteroides_thetaiotaomicron	12.756229(5.93234,19.580118)	0.084648(-0.02382,0.193116)	0.125712407441918	0.319966101998665
C00062	Arginine	panBacteroides_vulgatus	12.010755(7.800516,16.220993)	0.050337(-0.030331,0.131006)	0.220528324595342	0.453838479803895
C00062	Arginine	panPhascolarctobacterium_succinatutens	-15.512184(-20.269604,-10.754763)	-0.038657(-0.113288,0.035974)	0.309010162450199	0.553848221193539
C00062	Arginine	panStreptococcus_vestibularis	-2.558789(-6.397392,1.279814)	-0.067903(-0.143202,0.007395)	0.0769943685595628	0.230809825029267
C00062	Arginine	panVeillonella_dispar	-2.774159(-6.818387,1.270069)	-0.065589(-0.123796,-0.007383)	0.0273218510260649	0.116768039251503
C00062	Arginine	panStreptococcus_anginosus	-2.985074(-6.873963,0.903814)	-0.02313(-0.103526,0.057267)	0.571847355971026	0.775662605044202
C00062	Arginine	panAlistipes_finegoldii	3.703598(0.599673,6.807523)	0.007287(-0.049316,0.06389)	0.800251786536499	0.911185678586651
C00062	Arginine	panStreptococcus_intermedius	0.22785(-5.366091,5.821791)	-0.046075(-0.134578,0.042427)	0.306554987824554	0.550885206480908
C00062	Arginine	panHoldemania_filiformis	2.031153(-2.203893,6.266198)	0.070876(-0.000287,0.142038)	0.0509246720383496	0.176434885816504
C00062	Arginine	panSutterella_wadsworthensis	-0.986621(-5.820164,3.846921)	0.045467(-0.037849,0.128783)	0.283852626817833	0.52537058673648
C00062	Arginine	panBilophila_wadsworthia	5.38499(0.492935,10.277045)	-0.049984(-0.139731,0.039762)	0.274076449759367	0.514666115243623
C00062	Arginine	panCatenibacterium_mitsuokai	-9.255916(-15.644066,-2.867766)	-0.098036(-0.185991,-0.010082)	0.0290252657600079	0.121768988952222
C00062	Arginine	panGemella_sanguinis	1.419722(-1.077629,3.917074)	0.121852(0.05003,0.193674)	0.000939950648244846	0.00970553692606306
C00062	Arginine	panAdlercreutzia_equolifaciens	-5.50887(-10.022607,-0.995133)	0.004874(-0.064969,0.074716)	0.890908617689121	0.950752008355275
C00062	Arginine	panClostridium_scindens	0.717795(-4.124574,5.560164)	0.003203(-0.065629,0.072034)	0.92713579349521	0.967825138664279
C00062	Arginine	panPrevotella_stercorea	-15.400489(-19.25133,-11.549648)	-0.017064(-0.093749,0.059622)	0.661896884733251	0.832720821208115
C00062	Arginine	panBacteroides_coprocola	5.968369(2.959414,8.977324)	-0.00429(-0.073897,0.065317)	0.90358791879256	0.956740149309769
C00062	Arginine	panParabacteroides_distasonis	8.519015(4.243472,12.794558)	0.096344(0.001631,0.191058)	0.0462038461529452	0.164913218687295
C00062	Arginine	panAlistipes_shahii	-0.073445(-3.870179,3.723289)	0.028263(-0.051407,0.107933)	0.485790143488531	0.712242675978782
C00062	Arginine	panKlebsiella_pneumoniae	8.367679(4.082369,12.65299)	0.024828(-0.047119,0.096775)	0.497742660187879	0.721608525859118
C00062	Arginine	panStreptococcus_sanguinis	-4.723273(-8.133498,-1.313047)	0.058106(-0.009033,0.125246)	0.089608112403341	0.255949976528771
C00062	Arginine	panClostridium_leptum	0.819455(-2.848565,4.487475)	0.047211(0.003096,0.091325)	0.0360233795604556	0.140009556353283
C00062	Arginine	panClostridium_symbiosum	7.966325(3.064208,12.868441)	0.074351(-0.023316,0.172018)	0.135217817981723	0.334244966031911
C00152	Asparagine	panStreptococcus_gordonii	4.293775(1.305836,7.281715)	-0.032332(-0.141215,0.076552)	0.559442032433276	0.767168964174115
C00152	Asparagine	panBlautia_hydrogenotrophica	1.971388(-0.467494,4.41027)	-0.039185(-0.118155,0.039785)	0.329635154116984	0.572705250370204
C00152	Asparagine	panAnaerobutyricum_hallii	-1.811571(-5.782498,2.159356)	0.007465(-0.080982,0.095912)	0.868197827499616	0.941373991302157
C00152	Asparagine	panRuminococcus_bromii	-10.789264(-14.167447,-7.41108)	0.084138(-0.006092,0.174367)	0.0674921784743759	0.211179330488712
C00152	Asparagine	panClostridium_clostridioforme	2.758461(-0.061286,5.578208)	-0.024863(-0.081333,0.031606)	0.386947368498726	0.629577233111119
C00152	Asparagine	panLactobacillus_salivarius	1.190405(-0.026948,2.407758)	0.018068(-0.059303,0.095439)	0.646184918099826	0.824442826541157
C00152	Asparagine	panAlistipes_putredinis	-2.926496(-6.874189,1.021198)	-0.114072(-0.215928,-0.012216)	0.0282872696080202	0.119614740056771
C00152	Asparagine	panEubacterium_siraeum	1.361405(-1.239132,3.961942)	0.080638(-0.008732,0.170009)	0.0768115626576869	0.230658616780053
C00152	Asparagine	panBlautia_producta	4.46525(1.981492,6.949008)	0.016065(-0.079463,0.111594)	0.740928271169518	0.878821422259838
C00152	Asparagine	panEubacterium_brachy	5.526836(2.336587,8.717086)	0.111615(0.000335,0.222896)	0.0493186897775891	0.172572227978324
C00152	Asparagine	panClostridium_innocuum	5.087737(2.822349,7.353125)	0.003422(-0.055008,0.061852)	0.90832508339994	0.958707615759683
C00152	Asparagine	panEubacterium_rectale	-4.578872(-8.52217,-0.635573)	0.097338(0.018793,0.175883)	0.0153156511959971	0.078262585906911
C00152	Asparagine	panLactobacillus_fermentum	0.027124(-0.687475,0.741722)	-0.109285(-0.144847,-0.073722)	4.32035222647255e-09	4.0149133713917e-07
C00152	Asparagine	panParvimonas_micra	-2.166531(-8.346945,4.013883)	-0.1011(-0.298304,0.096104)	0.313858729151112	0.558666953060251
C00152	Asparagine	panStreptococcus_australis	3.931326(0.432283,7.43037)	0.049452(-0.049478,0.148381)	0.326073898426116	0.569614584788865
C00152	Asparagine	panAnaerotruncus_colihominis	-1.216491(-5.451695,3.018713)	-0.082114(-0.146555,-0.017672)	0.0126819913039772	0.0684827530414769
C00152	Asparagine	panMegasphaera_elsdenii	-2.161323(-4.961398,0.638753)	-0.048649(-0.167604,0.070306)	0.42158202393986	0.659519671155457
C00152	Asparagine	panDorea_longicatena	-1.826726(-5.973876,2.320423)	0.099197(0.004077,0.194316)	0.0410121139383905	0.152238186063919
C00152	Asparagine	panBifidobacterium_pseudocatenulatum	-1.609878(-3.694704,0.474948)	0.017075(-0.122689,0.156838)	0.810177314216669	0.915314828275321
C00152	Asparagine	panAcidaminococcus_fermentans	-2.656445(-6.636855,1.323966)	-0.062537(-0.214613,0.08954)	0.419036553919952	0.657011733657232
C00152	Asparagine	panSolobacterium_moorei	-0.868822(-7.189289,5.451645)	-0.140181(-0.269833,-0.01053)	0.0341737726950608	0.135233390225482
C00152	Asparagine	panBacteroides_cellulosilyticus	0.698232(-1.618861,3.015325)	-0.092631(-0.181681,-0.003581)	0.041523979827089	0.153479823717468
C00152	Asparagine	panRoseburia_hominis	0.526324(-1.673969,2.726617)	0.044682(-0.026699,0.116063)	0.218984699813478	0.451795449449325
C00152	Asparagine	panBacteroides_xylanisolvens	4.864319(2.459802,7.268836)	0.075958(-0.01637,0.168286)	0.106505948900416	0.28795519066716
C00152	Asparagine	panParaprevotella_xylaniphila	0.306879(-1.849604,2.463361)	0.05786(0.002391,0.113329)	0.0409664432476803	0.152169247926152
C00152	Asparagine	panEnterobacter_cloacae	4.626369(2.382893,6.869845)	0.024875(-0.020093,0.069842)	0.277223357584531	0.518634161688804
C00152	Asparagine	panCampylobacter_concisus	1.354697(-1.352907,4.0623)	-0.070356(-0.168078,0.027366)	0.157584219984772	0.368859587952477
C00152	Asparagine	panStreptococcus_parasanguinis	1.891298(-1.368747,5.151343)	0.017988(-0.106186,0.142162)	0.775793962930448	0.898344194392428
C00152	Asparagine	panAcidaminococcus_intestini	1.295968(-1.344721,3.936657)	-0.065326(-0.173522,0.04287)	0.235720952891301	0.471677980848092
C00152	Asparagine	panBlautia_obeum	-1.975692(-5.534639,1.583255)	-0.048806(-0.123254,0.025643)	0.198027405965459	0.423963974424988
C00152	Asparagine	panBacteroides_uniformis	3.04977(-1.370899,7.470438)	0.058811(-0.024123,0.141744)	0.16390655141823	0.377069993936239
C00152	Asparagine	panErysipelatoclostridium_ramosum	5.070511(1.439921,8.701102)	0.113496(-0.020279,0.247271)	0.0960480252788705	0.268583294827707
C00152	Asparagine	panBacteroides_plebeius	-1.549124(-4.628912,1.530664)	0.116764(0.023577,0.209951)	0.0142284116673716	0.0744198076214881
C00152	Asparagine	panBacteroides_eggerthii	1.869532(-1.028981,4.768046)	-0.067115(-0.194539,0.06031)	0.300818676686291	0.54441640943769
C00152	Asparagine	panBacteroides_fragilis	6.38362(2.658692,10.108547)	-0.027059(-0.084104,0.029986)	0.351351585713518	0.593657901273242
C00152	Asparagine	panBacteroides_salyersiae	2.114589(0.244385,3.984794)	0.046898(-0.010904,0.104699)	0.11139624005695	0.296325615549325
C00152	Asparagine	panBacteroides_caccae	6.901712(4.239833,9.563591)	-0.020282(-0.09742,0.056855)	0.605246866982064	0.799129846509277
C00152	Asparagine	panFlavonifractor_plautii	4.945872(1.701295,8.190449)	0.05281(-0.034142,0.139761)	0.232966346726695	0.46886603954665
C00152	Asparagine	panMegamonas_hypermegale	-2.987659(-5.426421,-0.548896)	-0.003106(-0.096273,0.09006)	0.947729599039418	0.976940794704122
C00152	Asparagine	panDorea_formicigenerans	0.216593(-4.163737,4.596923)	-0.063027(-0.150825,0.02477)	0.158787775133303	0.370088042830375
C00152	Asparagine	panBlautia_gnavus	10.132416(6.795489,13.469343)	0.092686(-0.042063,0.227436)	0.176890632670023	0.39709735998217
C00152	Asparagine	panBifidobacterium_dentium	1.078324(-0.393091,2.54974)	-0.061207(-0.220256,0.097842)	0.449475502708527	0.680598427266093
C00152	Asparagine	panVeillonella_parvula	6.081073(3.276435,8.885712)	0.03389(-0.040377,0.108157)	0.369920958322239	0.612219569043556
C00152	Asparagine	panBarnesiella_intestinihominis	-2.092099(-5.669536,1.485339)	-0.061846(-0.156935,0.033244)	0.201578129877381	0.428735880097216
C00152	Asparagine	panCitrobacter_freundii	0.930534(-2.234208,4.095276)	-0.033555(-0.091733,0.024624)	0.257297847121462	0.49654965966009
C00152	Asparagine	panCollinsella_aerofaciens	-2.345157(-5.970558,1.280244)	-0.004322(-0.126263,0.117619)	0.944441052144052	0.97481246141486
C00152	Asparagine	panGranulicatella_adiacens	4.510761(0.218198,8.803323)	-0.001854(-0.112084,0.108376)	0.973616600614961	0.988178241081715
C00152	Asparagine	panParabacteroides_merdae	2.798643(-0.355194,5.95248)	0.041363(-0.07242,0.155146)	0.474949957241743	0.704099435777409
C00152	Asparagine	panEubacterium_ventriosum	-2.103713(-5.638789,1.431364)	0.074971(-0.024975,0.174917)	0.140956836913969	0.342407568747012
C00152	Asparagine	panClostridium_asparagiforme	1.775443(-0.523018,4.073904)	-0.025878(-0.130269,0.078512)	0.626033722345685	0.813591855582623
C00152	Asparagine	panAnaerostipes_caccae	5.03476(3.634478,6.435042)	-0.045744(-0.079739,-0.011749)	0.008521885515593	0.0512467336648753
C00152	Asparagine	panAtopobium_parvulum	2.846166(0.988475,4.703856)	0.076964(-0.003018,0.156946)	0.0592358562886301	0.195060965578381
C00152	Asparagine	panStreptococcus_infantis	4.114121(0.198243,8.029999)	0.016537(-0.114829,0.147903)	0.804522875944622	0.912841735538861
C00152	Asparagine	panBurkholderiales_bacterium_1_1_47	-0.506854(-5.350192,4.336484)	0.007623(-0.075205,0.090451)	0.856412036296962	0.934778065294362
C00152	Asparagine	panStreptococcus_salivarius	2.357679(-0.773433,5.488792)	-0.028479(-0.159105,0.102148)	0.668219580140515	0.83771151129145
C00152	Asparagine	panFusobacterium_ulcerans	4.493278(-1.081159,10.067716)	-0.057925(-0.119416,0.003565)	0.0647503907707064	0.205677711859891
C00152	Asparagine	panBacillus_subtilis	0.477887(-2.216923,3.172698)	0.028538(-0.033504,0.090579)	0.366107731032288	0.609315490714295
C00152	Asparagine	panBifidobacterium_bifidum	-1.752809(-3.577475,0.071857)	0.049685(-0.036021,0.135392)	0.254868347913058	0.493556539016516
C00152	Asparagine	panDesulfovibrio_piger	-3.391834(-6.64366,-0.140007)	-0.035054(-0.182788,0.11268)	0.640896915248095	0.821667550337254
C00152	Asparagine	panStreptococcus_constellatus	0.260839(-2.922971,3.444648)	0.06376(-0.101954,0.229473)	0.449559446638852	0.680598427266093
C00152	Asparagine	panStreptococcus_cristatus	4.709125(1.748783,7.669467)	0.041144(-0.064653,0.14694)	0.444706579432347	0.676466038604285
C00152	Asparagine	panCoprococcus_catus	-2.818037(-7.194194,1.558121)	0.00738(-0.063326,0.078086)	0.837405944213015	0.926793677631771
C00152	Asparagine	panHungatella_hathewayi	0.883994(-1.754304,3.522292)	-0.213537(-0.543737,0.116664)	0.204149464590724	0.431788646248688
C00152	Asparagine	panPrevotella_copri	-8.44179(-11.624412,-5.259168)	0.029166(-0.063405,0.121737)	0.535734398168508	0.748660484378863
C00152	Asparagine	panTyzzerella_nexilis	6.70463(4.068856,9.340403)	0.093759(-0.109471,0.29699)	0.364686197168833	0.607455624796439
C00152	Asparagine	panRoseburia_intestinalis	-0.468063(-4.000501,3.064375)	0.025722(-0.083378,0.134822)	0.643019851661212	0.823164288719591
C00152	Asparagine	panEubacterium_ramulus	2.069241(-0.84792,4.986401)	0.077189(0.014918,0.13946)	0.0152903745368568	0.0782201214578681
C00152	Asparagine	panOdoribacter_splanchnicus	-0.161936(-3.470533,3.146662)	-0.166947(-0.288638,-0.045256)	0.00733067729058019	0.0458784439360351
C00152	Asparagine	panIntestinibacter_bartlettii	-4.375285(-9.259,0.508429)	0.087449(0.007704,0.167194)	0.0317176742707956	0.129330435087856
C00152	Asparagine	panRothia_dentocariosa	3.471922(1.122526,5.821318)	0.008864(-0.165114,0.182843)	0.920205600626943	0.964875775414659
C00152	Asparagine	panBifidobacterium_longum	-3.292858(-5.955889,-0.629828)	-0.058381(-0.185788,0.069026)	0.367932971635817	0.611015778454343
C00152	Asparagine	panCoprococcus_comes	-0.928205(-4.362884,2.506473)	-0.010817(-0.130772,0.109137)	0.859273097604247	0.936081399773267
C00152	Asparagine	panParasutterella_excrementihominis	-0.074152(-4.285163,4.13686)	0.039161(-0.051266,0.129588)	0.394782276603237	0.637003344380826
C00152	Asparagine	panAlistipes_indistinctus	-1.693337(-6.452617,3.065944)	-0.077449(-0.161677,0.006779)	0.0713720433093786	0.218768061295267
C00152	Asparagine	panBacteroides_clarus	3.552892(1.969344,5.13644)	-0.060048(-0.169658,0.049562)	0.281875246972117	0.523269859569011
C00152	Asparagine	panClostridium_citroniae	3.953599(0.323924,7.583274)	-0.054523(-0.166023,0.056976)	0.336684823110939	0.579785629455424
C00152	Asparagine	panFusobacterium_nucleatum	-0.633277(-4.654027,3.387473)	-0.189984(-0.273679,-0.106289)	1.12097178336604e-05	0.00027650637323029
C00152	Asparagine	panOribacterium_sinus	2.198341(-0.510377,4.907059)	-0.001674(-0.14809,0.144742)	0.982068230756978	0.99151770699298
C00152	Asparagine	panFaecalibacterium_prausnitzii	-4.386652(-8.272827,-0.500478)	0.139195(0.032924,0.245466)	0.0104243629620253	0.0596360120204053
C00152	Asparagine	panBacteroides_massiliensis	5.238707(2.1109,8.366514)	-0.021472(-0.124829,0.081885)	0.682970381970809	0.846693576812393
C00152	Asparagine	panGemella_haemolysans	2.160143(-0.489632,4.809918)	0.101563(0.056157,0.146969)	1.4901067221371e-05	0.000350262733038815
C00152	Asparagine	panVeillonella_atypica	2.229489(-0.864028,5.323006)	0.014182(-0.098501,0.126865)	0.804562307384137	0.912841735538861
C00152	Asparagine	panBifidobacterium_breve	3.277788(2.210125,4.345451)	0.014882(-0.056945,0.08671)	0.683765695525212	0.847233401339146
C00152	Asparagine	panPeptostreptococcus_stomatis	3.848809(0.576779,7.120839)	-0.03175(-0.170516,0.107017)	0.652863263433608	0.828007916702011
C00152	Asparagine	panBacteroides_intestinalis	1.532134(-0.765584,3.829851)	-0.069662(-0.201113,0.061789)	0.29785776725343	0.541987484762259
C00152	Asparagine	panClostridium_bolteae	6.148849(2.510203,9.787495)	0.004029(-0.088174,0.096233)	0.93152774735948	0.969118687437772
C00152	Asparagine	panAlistipes_onderdonkii	0.340221(-2.637857,3.3183)	-0.073811(-0.224339,0.076717)	0.335360340840855	0.578377178247758
C00152	Asparagine	panEscherichia_coli	8.865252(3.565011,14.165494)	-0.354794(-0.487816,-0.221771)	2.88396342409882e-07	1.46385997202265e-05
C00152	Asparagine	panDesulfovibrio_desulfuricans	-2.463475(-7.767882,2.840932)	-0.197691(-0.288135,-0.107246)	2.2926190350325e-05	0.000500617795846441
C00152	Asparagine	panRuminococcus_callidus	-2.274993(-5.900172,1.350187)	0.046801(-0.065304,0.158906)	0.41200085389518	0.651377017671667
C00152	Asparagine	panMegamonas_funiformis	-1.966479(-6.246988,2.31403)	0.022421(-0.063264,0.108106)	0.606992340164744	0.799980669953271
C00152	Asparagine	panDialister_invisus	-3.758709(-6.314657,-1.20276)	0.097845(0.028763,0.166928)	0.00565292680325959	0.0383970431717842
C00152	Asparagine	panMethanobrevibacter_smithii	-5.410386(-9.994294,-0.826479)	-0.012801(-0.062402,0.036799)	0.611909290557109	0.803149786521993
C00152	Asparagine	panParaprevotella_clara	-0.143092(-3.629436,3.343252)	-0.079818(-0.192338,0.032703)	0.163767989553461	0.377069993936239
C00152	Asparagine	panAnaerostipes_hadrus	-0.814089(-3.157378,1.529199)	0.018347(-0.124771,0.161466)	0.801006783080824	0.911422021195373
C00152	Asparagine	panRoseburia_inulinivorans	1.528939(-1.843956,4.901834)	-0.036549(-0.152199,0.079102)	0.534490450170692	0.748077605115214
C00152	Asparagine	panBacteroides_stercoris	3.466941(0.170185,6.763697)	-0.131873(-0.2448,-0.018946)	0.0222439111846507	0.101193611070516
C00152	Asparagine	panGordonibacter_pamelaeae	0.172103(-3.491738,3.835945)	-0.04687(-0.143951,0.050212)	0.342852689229417	0.586425920986048
C00152	Asparagine	panBacteroides_ovatus	5.211436(0.659827,9.763046)	0.045733(-0.037856,0.129323)	0.282505316384537	0.523969015675382
C00152	Asparagine	panEubacterium_callanderi	-1.149724(-4.6125,2.313052)	-0.075698(-0.135084,-0.016313)	0.0126503610750638	0.068437044449578
C00152	Asparagine	panBacteroides_nordii	-1.430191(-8.454122,5.593739)	-0.193085(-0.223564,-0.162605)	4.33461010159107e-29	1.73211019659579e-25
C00152	Asparagine	panPseudoflavonifractor_capillosus	-0.920377(-5.105948,3.265193)	-0.096243(-0.179275,-0.01321)	0.0232482897383265	0.103799067926651
C00152	Asparagine	panBlautia_torques	8.618686(5.049543,12.187829)	-0.073939(-0.186331,0.038453)	0.196457238302723	0.42263425262863
C00152	Asparagine	panParabacteroides_goldsteinii	2.702959(-0.379547,5.785465)	-0.009153(-0.103307,0.085)	0.848412150080227	0.93135197265377
C00152	Asparagine	panFaecalitalea_cylindroides	0.595936(-1.388675,2.580548)	0.003142(-0.030927,0.037212)	0.856093820543128	0.934686040133972
C00152	Asparagine	panHaemophilus_parainfluenzae	1.626733(-1.093634,4.3471)	-0.005429(-0.105556,0.094698)	0.915095170849463	0.962467835079679
C00152	Asparagine	panHoldemanella_biformis	-0.78408(-4.936695,3.368534)	0.002648(-0.111136,0.116432)	0.963502334458299	0.983562480136764
C00152	Asparagine	panFusobacterium_mortiferum	6.655001(3.517232,9.79277)	0.062532(-0.064657,0.189721)	0.33408107080528	0.577292090351524
C00152	Asparagine	panSchaalia_odontolytica	4.347527(1.854084,6.840969)	0.121383(0.01361,0.229156)	0.0274111227387476	0.117050316763043
C00152	Asparagine	panStreptococcus_mutans	-0.162684(-2.214843,1.889475)	-0.04536(-0.184859,0.094138)	0.522743037416926	0.738625978395775
C00152	Asparagine	panBacteroides_finegoldii	2.923435(0.085875,5.760996)	0.019778(-0.090852,0.130408)	0.725239925614791	0.869765529038627
C00152	Asparagine	panRuminococcaceae_bacterium_D16	-0.670526(-7.52097,6.179919)	0.028097(-0.063997,0.120191)	0.54871563279997	0.759729722824998
C00152	Asparagine	panBacteroides_faecis	3.442175(0.147628,6.736721)	0.058322(0.020102,0.096542)	0.00289749793725353	0.0232965830126058
C00152	Asparagine	panBifidobacterium_adolescentis	-4.791367(-7.174966,-2.407769)	-0.023511(-0.110267,0.063245)	0.594230212547216	0.79138274598856
C00152	Asparagine	panRuminococcus_sp_5_1_39BFAA	-0.27277(-3.738993,3.193453)	-0.002748(-0.104077,0.09858)	0.957468892700412	0.98083465954764
C00152	Asparagine	panRothia_mucilaginosa	2.7654(0.344815,5.185986)	-0.089184(-0.219334,0.040965)	0.17852587371891	0.399210627521413
C00152	Asparagine	panBacteroides_dorei	6.481518(2.284631,10.678404)	0.065259(-0.03416,0.164678)	0.197450818268932	0.423404062142556
C00152	Asparagine	panAbiotrophia_defectiva	0.700363(-1.079775,2.4805)	0.189513(0.131342,0.247684)	5.51662077813397e-10	7.91965189250371e-08
C00152	Asparagine	panParabacteroides_johnsonii	-0.406581(-2.723528,1.910367)	-0.006705(-0.110031,0.09662)	0.898470119636831	0.954096857597214
C00152	Asparagine	panStreptococcus_thermophilus	-1.099605(-3.45558,1.256371)	0.010062(-0.114114,0.134237)	0.873424350508105	0.943860168954403
C00152	Asparagine	panAkkermansia_muciniphila	-10.731184(-13.879723,-7.582644)	-0.093323(-0.165683,-0.020962)	0.0116532336040754	0.0646754465026185
C00152	Asparagine	panActinomyces_graevenitzii	1.855171(-0.010386,3.720729)	0.114954(0.063349,0.166559)	1.61127682366301e-05	0.00037434082484636
C00152	Asparagine	panEubacterium_eligens	-6.180311(-9.281513,-3.07911)	0.001051(-0.10357,0.105672)	0.984242718066309	0.992572465889329
C00152	Asparagine	panRuminococcus_lactaris	-4.877875(-9.132709,-0.623042)	0.060513(-0.033776,0.154802)	0.207593892617412	0.437293197100252
C00152	Asparagine	panEggerthella_lenta	6.707368(4.072195,9.34254)	0.009585(-0.054408,0.073578)	0.768396297060731	0.895584542235579
C00152	Asparagine	panBacteroides_thetaiotaomicron	10.107752(5.201692,15.013812)	-0.01763(-0.093094,0.057833)	0.646034232331158	0.824382178634938
C00152	Asparagine	panBacteroides_vulgatus	10.430861(6.784092,14.077629)	0.056817(-0.012026,0.12566)	0.105401990633007	0.286229258966698
C00152	Asparagine	panPhascolarctobacterium_succinatutens	-11.265267(-15.028763,-7.50177)	-0.013566(-0.111835,0.084704)	0.786081716088349	0.903739800409002
C00152	Asparagine	panStreptococcus_vestibularis	1.408769(-1.41219,4.229727)	-0.086254(-0.192901,0.020393)	0.112533955810072	0.298200057968865
C00152	Asparagine	panVeillonella_dispar	1.296588(-0.307833,2.90101)	0.041645(-0.02999,0.113281)	0.253535037318925	0.492049453352645
C00152	Asparagine	panStreptococcus_anginosus	2.335819(-0.110171,4.781809)	-0.05957(-0.185489,0.066348)	0.352624968349032	0.595182099992891
C00152	Asparagine	panAlistipes_finegoldii	0.965671(-1.697023,3.628365)	-0.036268(-0.16941,0.096874)	0.592330301067908	0.789641996019136
C00152	Asparagine	panStreptococcus_intermedius	1.928419(-0.520024,4.376861)	0.020096(-0.102045,0.142238)	0.746337721085059	0.882225138163397
C00152	Asparagine	panHoldemania_filiformis	-0.201692(-3.815001,3.411618)	0.068773(-0.01673,0.154275)	0.114512563272742	0.301841822452425
C00152	Asparagine	panSutterella_wadsworthensis	-3.022952(-8.446897,2.400993)	-0.052733(-0.14966,0.044193)	0.285202078206605	0.527257693506173
C00152	Asparagine	panBilophila_wadsworthia	-1.800175(-8.131858,4.531508)	0.012868(-0.096735,0.122472)	0.817446485343536	0.917435511107198
C00152	Asparagine	panCatenibacterium_mitsuokai	-3.41432(-8.160493,1.331852)	-0.072753(-0.14914,0.003635)	0.0618675691048165	0.199695319986144
C00152	Asparagine	panGemella_sanguinis	3.197882(0.096549,6.299215)	0.147549(0.077575,0.217523)	4.33233290350161e-05	0.000842433201089656
C00152	Asparagine	panAdlercreutzia_equolifaciens	-4.726029(-8.701662,-0.750397)	-0.045201(-0.145942,0.055539)	0.377968125084215	0.620526141263978
C00152	Asparagine	panClostridium_scindens	2.628083(-1.448404,6.704571)	0.009516(-0.076273,0.095305)	0.827360366863499	0.921482929113914
C00152	Asparagine	panPrevotella_stercorea	-19.061248(-21.252387,-16.870108)	0.047158(-0.035074,0.12939)	0.260006623794168	0.499599264171079
C00152	Asparagine	panBacteroides_coprocola	-4.575097(-7.769097,-1.381097)	-0.004556(-0.096484,0.087372)	0.922374147611651	0.965924189037297
C00152	Asparagine	panParabacteroides_distasonis	1.531819(-2.579443,5.643082)	0.048731(-0.060622,0.158084)	0.381224285133747	0.622846187364719
C00152	Asparagine	panAlistipes_shahii	-2.76375(-7.073283,1.545784)	-0.009617(-0.121866,0.102632)	0.866225821575794	0.940374795338687
C00152	Asparagine	panKlebsiella_pneumoniae	4.487494(1.774296,7.200692)	-0.008734(-0.154593,0.137124)	0.90627501651656	0.95780877175355
C00152	Asparagine	panStreptococcus_sanguinis	2.0604(-1.065837,5.186636)	0.016526(-0.107329,0.140382)	0.79306199330857	0.907634808889398
C00152	Asparagine	panClostridium_leptum	-3.264106(-6.248424,-0.279787)	0.082767(0.020554,0.14498)	0.00928986308441991	0.05470522400908
C00152	Asparagine	panClostridium_symbiosum	5.97018(1.028778,10.911582)	-0.073972(-0.17275,0.024805)	0.141612345019785	0.343663677760275
C00049	Aspartate	panStreptococcus_gordonii	12.52337(4.953447,20.093293)	0.007462(-0.063121,0.078045)	0.835399330073237	0.925750789387972
C00049	Aspartate	panBlautia_hydrogenotrophica	0.794275(-7.585599,9.174149)	-0.097933(-0.184238,-0.011629)	0.0262653856858268	0.113589265368576
C00049	Aspartate	panAnaerobutyricum_hallii	16.414355(10.608243,22.220466)	-0.015396(-0.078791,0.047999)	0.633178283140056	0.818166667559471
C00049	Aspartate	panRuminococcus_bromii	17.456695(10.799124,24.114266)	-0.033502(-0.101728,0.034723)	0.334794474060797	0.577900094318335
C00049	Aspartate	panClostridium_clostridioforme	-10.751955(-18.585446,-2.918464)	-0.02363(-0.054102,0.006842)	0.128116452380692	0.324021103615978
C00049	Aspartate	panLactobacillus_salivarius	5.322049(-3.926055,14.570152)	0.068226(0.043993,0.092458)	6.12368690589882e-08	3.91524046015547e-06
C00049	Aspartate	panAlistipes_putredinis	-3.600282(-10.365718,3.165153)	-0.025751(-0.096534,0.045031)	0.474734640274085	0.703910806135526
C00049	Aspartate	panEubacterium_siraeum	5.559431(0.616245,10.502617)	-0.02194(-0.091153,0.047272)	0.533356131596484	0.747559137797106
C00049	Aspartate	panBlautia_producta	0.100148(-5.563004,5.763301)	-0.062645(-0.126119,0.000829)	0.0530490091315884	0.181415353435881
C00049	Aspartate	panEubacterium_brachy	8.728552(0.095773,17.361331)	-0.016518(-0.060227,0.027191)	0.457788223409563	0.68862102041958
C00049	Aspartate	panClostridium_innocuum	1.955728(-2.989643,6.901099)	-0.097298(-0.215933,0.021337)	0.107631429121699	0.289763686573139
C00049	Aspartate	panEubacterium_rectale	18.137933(12.420636,23.855229)	0.123321(0.061076,0.185566)	0.000117267178687779	0.00185952240490621
C00049	Aspartate	panLactobacillus_fermentum	5.792881(2.00474,9.581022)	0.029229(0.008222,0.050235)	0.00652787666535933	0.0422629851180835
C00049	Aspartate	panParvimonas_micra	4.914505(-3.319996,13.149006)	-0.178057(-0.276712,-0.079403)	0.000439226339405523	0.0053372311433939
C00049	Aspartate	panStreptococcus_australis	4.649358(-1.538649,10.837365)	-0.058103(-0.135824,0.019618)	0.142360839029899	0.344772068341501
C00049	Aspartate	panAnaerotruncus_colihominis	-5.920235(-12.945771,1.1053)	-0.11996(-0.228301,-0.011618)	0.030100431529697	0.124708475264561
C00049	Aspartate	panMegasphaera_elsdenii	2.646696(-1.309658,6.60305)	0.026176(-0.013722,0.066075)	0.197758474661047	0.423931893750949
C00049	Aspartate	panDorea_longicatena	14.518683(8.368397,20.668968)	-0.034689(-0.112565,0.043188)	0.381567439284985	0.622979974415853
C00049	Aspartate	panBifidobacterium_pseudocatenulatum	10.948169(4.093304,17.803035)	-0.026125(-0.089663,0.037413)	0.419225833447043	0.657011733657232
C00049	Aspartate	panAcidaminococcus_fermentans	2.945113(-5.308552,11.198778)	0.051348(-0.012499,0.115195)	0.114600170392413	0.301973149283272
C00049	Aspartate	panSolobacterium_moorei	2.830704(-4.540791,10.202198)	-0.13447(-0.267068,-0.001871)	0.0468709265397798	0.166782032460338
C00049	Aspartate	panBacteroides_cellulosilyticus	-6.405951(-11.588849,-1.223052)	-0.014867(-0.065923,0.036189)	0.567191852660702	0.771705360310577
C00049	Aspartate	panRoseburia_hominis	2.297617(-1.672787,6.26802)	0.030206(-0.015299,0.075711)	0.192547916012585	0.418277506053976
C00049	Aspartate	panBacteroides_xylanisolvens	-7.77145(-13.416128,-2.126772)	0.039829(-0.008159,0.087817)	0.10348921900234	0.282557963839189
C00049	Aspartate	panParaprevotella_xylaniphila	-3.684081(-9.229186,1.861024)	0.015039(-0.036248,0.066326)	0.564474191365057	0.769302765126505
C00049	Aspartate	panEnterobacter_cloacae	-4.78577(-10.282055,0.710516)	0.034211(-0.014599,0.083022)	0.168914548236723	0.385044229751252
C00049	Aspartate	panCampylobacter_concisus	1.532921(-2.927899,5.99374)	-0.013251(-0.033312,0.00681)	0.194756798612923	0.420237217110546
C00049	Aspartate	panStreptococcus_parasanguinis	15.08103(8.059046,22.103013)	0.040182(-0.016554,0.096919)	0.16451659572688	0.378146860238489
C00049	Aspartate	panAcidaminococcus_intestini	2.483787(-3.284212,8.251786)	0.054694(-0.005034,0.114423)	0.0725577450579307	0.221413325125232
C00049	Aspartate	panBlautia_obeum	18.319881(3.946108,32.693653)	-0.084133(-0.15474,-0.013526)	0.0196644819100489	0.0928663668097181
C00049	Aspartate	panBacteroides_uniformis	-19.608944(-25.430544,-13.787344)	-0.038836(-0.125976,0.048303)	0.381304604907606	0.622846187364719
C00049	Aspartate	panErysipelatoclostridium_ramosum	1.702777(-5.832682,9.238235)	-0.024495(-0.091933,0.042943)	0.475439878483786	0.70456434430603
C00049	Aspartate	panBacteroides_plebeius	-12.016991(-17.175778,-6.858205)	0.039649(-0.03091,0.110209)	0.269817745523533	0.510386608810432
C00049	Aspartate	panBacteroides_eggerthii	-1.824158(-7.400425,3.752109)	0.015747(-0.06577,0.097265)	0.704203702255932	0.859104867719342
C00049	Aspartate	panBacteroides_fragilis	-10.492636(-15.901935,-5.083337)	-0.020971(-0.070373,0.02843)	0.404304997851288	0.644351353509124
C00049	Aspartate	panBacteroides_salyersiae	-0.800726(-5.260804,3.659352)	-0.001742(-0.059684,0.056201)	0.952891077452448	0.978744917147226
C00049	Aspartate	panBacteroides_caccae	-11.455168(-20.090362,-2.819975)	0.013349(-0.046088,0.072786)	0.658939968598319	0.831419216946759
C00049	Aspartate	panFlavonifractor_plautii	-12.515578(-18.984948,-6.046207)	0.011506(-0.049499,0.07251)	0.71089212939157	0.862032633004665
C00049	Aspartate	panMegamonas_hypermegale	0.640968(-5.877169,7.159104)	-0.016233(-0.084018,0.051553)	0.637926789768233	0.820191586844871
C00049	Aspartate	panDorea_formicigenerans	14.535667(6.359261,22.712073)	0.025857(-0.063224,0.114937)	0.568421262453393	0.772457529251406
C00049	Aspartate	panBlautia_gnavus	9.523781(2.982676,16.064886)	-0.152205(-0.233882,-0.070528)	0.000286296470466908	0.00376949158479659
C00049	Aspartate	panBifidobacterium_dentium	9.911401(5.863978,13.958823)	0.06142(0.014467,0.108373)	0.0105047913786184	0.0599245486780287
C00049	Aspartate	panVeillonella_parvula	-2.140646(-8.990225,4.708933)	0.018089(-0.028731,0.064908)	0.447821790253021	0.679147154824007
C00049	Aspartate	panBarnesiella_intestinihominis	-7.318941(-14.601254,-0.036627)	-0.006147(-0.078959,0.066665)	0.868211273401731	0.941373991302157
C00049	Aspartate	panCitrobacter_freundii	6.926669(0.000116,13.853221)	0.043655(0.011789,0.075522)	0.00739648936523809	0.0462541025093762
C00049	Aspartate	panCollinsella_aerofaciens	19.026159(10.988656,27.063661)	-0.053218(-0.128957,0.022521)	0.167855669841032	0.383724975220117
C00049	Aspartate	panGranulicatella_adiacens	11.26826(2.734858,19.801661)	-0.097289(-0.140369,-0.054209)	1.20587987376836e-05	0.000293822925340144
C00049	Aspartate	panParabacteroides_merdae	-11.002947(-16.555081,-5.450813)	0.039365(-0.025733,0.104462)	0.235102475293954	0.471055477930703
C00049	Aspartate	panEubacterium_ventriosum	5.549935(-1.099342,12.199212)	0.053595(-0.020705,0.127894)	0.156865009041672	0.367653913011355
C00049	Aspartate	panClostridium_asparagiforme	-5.014163(-11.654041,1.625715)	-0.017735(-0.071295,0.035825)	0.515288458818634	0.733817776706793
C00049	Aspartate	panAnaerostipes_caccae	1.090314(-2.292397,4.473026)	0.004133(-0.060868,0.069133)	0.900552725378684	0.955171517083801
C00049	Aspartate	panAtopobium_parvulum	4.627649(-1.930346,11.185643)	-0.04867(-0.085517,-0.011823)	0.0097808517726541	0.0566849654583405
C00049	Aspartate	panStreptococcus_infantis	5.220194(-5.587745,16.028133)	-0.063818(-0.11695,-0.010685)	0.0187126184639434	0.089913479177036
C00049	Aspartate	panBurkholderiales_bacterium_1_1_47	-2.539771(-9.886956,4.807414)	0.058835(0.015991,0.101679)	0.00725603063887092	0.0455856352380037
C00049	Aspartate	panStreptococcus_salivarius	18.274911(13.296389,23.253433)	0.03523(-0.030431,0.100892)	0.292012281474602	0.535266548978215
C00049	Aspartate	panFusobacterium_ulcerans	-2.298699(-9.901379,5.30398)	-0.075487(-0.106898,-0.044075)	3.34179444481858e-06	0.00010118213250186
C00049	Aspartate	panBacillus_subtilis	1.733784(-3.511428,6.978996)	-0.012673(-0.081843,0.056496)	0.718783140931134	0.866434628240715
C00049	Aspartate	panBifidobacterium_bifidum	12.913997(9.11715,16.710844)	0.078397(0.01757,0.139225)	0.0116884228956586	0.0647807737739969
C00049	Aspartate	panDesulfovibrio_piger	1.813641(-4.783106,8.410387)	0.027046(-0.039176,0.093268)	0.422343680068402	0.660283781515389
C00049	Aspartate	panStreptococcus_constellatus	6.449378(0.317628,12.581128)	-0.035888(-0.113774,0.041999)	0.365412626399168	0.608412022954615
C00049	Aspartate	panStreptococcus_cristatus	13.344836(6.838724,19.850949)	-0.005041(-0.057779,0.047697)	0.850981605006291	0.932853117799994
C00049	Aspartate	panCoprococcus_catus	16.165135(9.253406,23.076864)	0.012131(-0.065179,0.089442)	0.757779767171637	0.888784252896349
C00049	Aspartate	panHungatella_hathewayi	1.126735(-3.714907,5.968377)	-0.042036(-0.123932,0.039859)	0.31339511782821	0.558202313724772
C00049	Aspartate	panPrevotella_copri	-24.364014(-28.978653,-19.749375)	0.051186(-0.008376,0.110747)	0.0918786541684745	0.260572819061195
C00049	Aspartate	panTyzzerella_nexilis	7.647272(3.401116,11.893429)	-0.0962(-0.167704,-0.024697)	0.00851482893357822	0.0512467336648753
C00049	Aspartate	panRoseburia_intestinalis	14.651306(8.957084,20.345528)	0.041333(-0.02217,0.104836)	0.201322848235888	0.428502810541587
C00049	Aspartate	panEubacterium_ramulus	5.904025(-2.615922,14.423971)	0.039712(-0.005836,0.08526)	0.0872650827407271	0.251142434736727
C00049	Aspartate	panOdoribacter_splanchnicus	-7.484657(-16.409485,1.44017)	-0.002925(-0.080611,0.07476)	0.941001491133803	0.973561644575653
C00049	Aspartate	panIntestinibacter_bartlettii	14.420528(10.518088,18.322969)	-0.040282(-0.120578,0.040015)	0.324466907275549	0.568265568184135
C00049	Aspartate	panRothia_dentocariosa	3.742325(-2.67524,10.159891)	-0.041867(-0.076361,-0.007374)	0.0175101323400733	0.0860975430583681
C00049	Aspartate	panBifidobacterium_longum	17.736339(11.029346,24.443332)	0.036442(-0.049523,0.122407)	0.40496816998317	0.644583945497864
C00049	Aspartate	panCoprococcus_comes	15.628534(9.746652,21.510417)	-0.005297(-0.083325,0.07273)	0.893844648738507	0.951719482110065
C00049	Aspartate	panParasutterella_excrementihominis	0.798676(-5.778601,7.375953)	0.052574(0.00768,0.097467)	0.0218546430011601	0.100035685489846
C00049	Aspartate	panAlistipes_indistinctus	0.414752(-6.252285,7.08179)	-0.151259(-0.208107,-0.09441)	2.91233402842345e-07	1.46385997202265e-05
C00049	Aspartate	panBacteroides_clarus	2.957161(-6.118197,12.032519)	0.043841(0.000571,0.087111)	0.0470695683763468	0.167265447071482
C00049	Aspartate	panClostridium_citroniae	-12.80267(-20.108555,-5.496785)	-0.054897(-0.12621,0.016417)	0.130916350810874	0.328320686031614
C00049	Aspartate	panFusobacterium_nucleatum	-0.426123(-5.375955,4.523708)	-0.107757(-0.223651,0.008137)	0.0682973069746025	0.212966085579798
C00049	Aspartate	panOribacterium_sinus	7.087176(0.727561,13.44679)	-0.09428(-0.14333,-0.045229)	0.000184626396165963	0.00264979908394755
C00049	Aspartate	panFaecalibacterium_prausnitzii	23.004687(16.372632,29.636743)	0.129438(0.055845,0.203031)	0.000609750505321438	0.00693791945719659
C00049	Aspartate	panBacteroides_massiliensis	6.037906(0.220791,11.855021)	0.028017(-0.030858,0.086892)	0.349932614502042	0.591886022243454
C00049	Aspartate	panGemella_haemolysans	4.610154(-1.843162,11.06347)	-0.053924(-0.092713,-0.015135)	0.00657484340110803	0.0424786972204166
C00049	Aspartate	panVeillonella_atypica	8.160851(3.45005,12.871653)	-0.053362(-0.114442,0.007718)	0.0866288273274294	0.249927630414129
C00049	Aspartate	panBifidobacterium_breve	0.475954(-1.996317,2.948225)	0.075249(0.046784,0.103714)	3.44811931474772e-07	1.65014189002777e-05
C00049	Aspartate	panPeptostreptococcus_stomatis	3.689572(-3.572012,10.951156)	-0.044511(-0.094584,0.005561)	0.0812800152003736	0.240144133634523
C00049	Aspartate	panBacteroides_intestinalis	1.896788(-4.001097,7.794672)	-0.006455(-0.057674,0.044763)	0.804360823519959	0.912841735538861
C00049	Aspartate	panClostridium_bolteae	-9.60671(-15.883122,-3.330298)	-0.004185(-0.068636,0.060266)	0.898451412904928	0.954096857597214
C00049	Aspartate	panAlistipes_onderdonkii	4.004989(-3.777017,11.786995)	-0.07206(-0.1584,0.01428)	0.101591253293347	0.279393426125406
C00049	Aspartate	panEscherichia_coli	20.452335(15.798743,25.105926)	-0.127088(-0.22105,-0.033127)	0.00817331272353798	0.0498634467835996
C00049	Aspartate	panDesulfovibrio_desulfuricans	3.033909(-3.153986,9.221804)	-0.158674(-0.258039,-0.059308)	0.00183130259670629	0.0165003047946749
C00049	Aspartate	panRuminococcus_callidus	5.50236(-0.793529,11.798249)	0.056027(-0.003257,0.115311)	0.0639048009629673	0.203964524479247
C00049	Aspartate	panMegamonas_funiformis	-3.695548(-8.555734,1.164637)	0.030938(-0.049223,0.1111)	0.448292037529611	0.679580797408318
C00049	Aspartate	panDialister_invisus	2.21156(-6.560978,10.984099)	0.01934(-0.025739,0.064418)	0.39933757324843	0.641470813371851
C00049	Aspartate	panMethanobrevibacter_smithii	13.886744(8.422794,19.350695)	-0.070007(-0.128588,-0.011425)	0.0193141735896597	0.0917710317054461
C00049	Aspartate	panParaprevotella_clara	-2.671236(-9.50881,4.166338)	-0.022711(-0.080664,0.035241)	0.441337950696966	0.673767507539666
C00049	Aspartate	panAnaerostipes_hadrus	8.306041(3.123218,13.488863)	-0.050652(-0.124543,0.02324)	0.178450679241275	0.399154164146731
C00049	Aspartate	panRoseburia_inulinivorans	10.320024(3.8364,16.803648)	0.087087(0.011303,0.162871)	0.024432145335531	0.107463789500035
C00049	Aspartate	panBacteroides_stercoris	-13.203062(-19.371533,-7.034592)	-0.027852(-0.107805,0.0521)	0.493674793951444	0.71892291422375
C00049	Aspartate	panGordonibacter_pamelaeae	11.540907(1.482935,21.598879)	-0.080477(-0.147948,-0.013005)	0.0195443017824285	0.0925343956428724
C00049	Aspartate	panBacteroides_ovatus	-8.944913(-14.206999,-3.682826)	0.016467(-0.035738,0.068671)	0.535393340817837	0.748445614800796
C00049	Aspartate	panEubacterium_callanderi	2.70963(-6.200964,11.620223)	-0.110019(-0.184125,-0.035913)	0.00373125947158396	0.0282121340557228
C00049	Aspartate	panBacteroides_nordii	7.818815(3.897763,11.739867)	-0.155978(-0.220447,-0.09151)	2.87958352555813e-06	9.16877750448628e-05
C00049	Aspartate	panPseudoflavonifractor_capillosus	3.364222(-4.714625,11.443069)	-0.07495(-0.120083,-0.029818)	0.00119955483418794	0.011578311877814
C00049	Aspartate	panBlautia_torques	13.915686(8.158526,19.672846)	-0.126489(-0.195202,-0.057775)	0.000338285033393308	0.00432571837900691
C00049	Aspartate	panParabacteroides_goldsteinii	-1.131976(-9.673418,7.409466)	8.5e-05(-0.079625,0.079795)	0.998328715099336	0.999215067719461
C00049	Aspartate	panFaecalitalea_cylindroides	4.003954(0.514146,7.493762)	0.038947(-0.006586,0.08448)	0.0933976688682229	0.26376674279978
C00049	Aspartate	panHaemophilus_parainfluenzae	6.425769(-4.469992,17.32153)	-0.028648(-0.074305,0.01701)	0.217994846676132	0.450650495249779
C00049	Aspartate	panHoldemanella_biformis	8.254607(2.096865,14.412349)	0.052219(-0.040876,0.145314)	0.270676887542131	0.51152747345394
C00049	Aspartate	panFusobacterium_mortiferum	2.952451(-2.943124,8.848027)	-0.067032(-0.143981,0.009917)	0.0875383455447994	0.251656999134546
C00049	Aspartate	panSchaalia_odontolytica	13.985024(6.169315,21.800734)	-0.038556(-0.101613,0.024501)	0.229937807463139	0.464760484887559
C00049	Aspartate	panStreptococcus_mutans	9.240432(2.829474,15.65139)	0.060653(0.03382,0.087487)	1.18462375860719e-05	0.000289526393846748
C00049	Aspartate	panBacteroides_finegoldii	-4.291359(-11.010222,2.427504)	-0.001166(-0.092922,0.090589)	0.980068343096239	0.990980035175246
C00049	Aspartate	panRuminococcaceae_bacterium_D16	-2.286177(-9.430772,4.858419)	0.026877(-0.029228,0.082982)	0.346722035067473	0.589748601497334
C00049	Aspartate	panBacteroides_faecis	0.099423(-4.668866,4.867712)	0.052115(0.004087,0.100144)	0.0335284872563829	0.133979835076506
C00049	Aspartate	panBifidobacterium_adolescentis	20.1279(16.155768,24.100032)	0.008952(-0.075762,0.093666)	0.835462244655641	0.925750789387972
C00049	Aspartate	panRuminococcus_sp_5_1_39BFAA	14.426753(7.781643,21.071862)	-0.032531(-0.094257,0.029196)	0.30065291666688	0.54441640943769
C00049	Aspartate	panRothia_mucilaginosa	12.440641(3.147955,21.733328)	-0.003526(-0.065941,0.058889)	0.911591577607953	0.960126500822715
C00049	Aspartate	panBacteroides_dorei	-11.78447(-18.537392,-5.031547)	-0.001001(-0.056081,0.054079)	0.971508696620004	0.986945151059752
C00049	Aspartate	panAbiotrophia_defectiva	7.761128(2.267785,13.254471)	-0.014234(-0.051995,0.023526)	0.458911409852714	0.689272690761678
C00049	Aspartate	panParabacteroides_johnsonii	-3.415296(-9.096409,2.265816)	-0.005495(-0.047467,0.036477)	0.796937141826358	0.909744556131446
C00049	Aspartate	panStreptococcus_thermophilus	10.930081(4.788999,17.071163)	0.002037(-0.056677,0.06075)	0.945643878141453	0.975675945534016
C00049	Aspartate	panAkkermansia_muciniphila	0.70256(-6.589498,7.994618)	-0.141301(-0.203549,-0.079052)	1.09068315348116e-05	0.000270706203808119
C00049	Aspartate	panActinomyces_graevenitzii	4.714628(-1.228479,10.657736)	-0.075301(-0.1456,-0.005003)	0.0358545449264446	0.139701099907481
C00049	Aspartate	panEubacterium_eligens	8.256741(2.322377,14.191105)	0.069325(0.005159,0.133491)	0.0342975682139102	0.135561901664476
C00049	Aspartate	panRuminococcus_lactaris	5.22734(-1.045541,11.500222)	-0.037611(-0.118495,0.043274)	0.361038611220811	0.603392007711569
C00049	Aspartate	panEggerthella_lenta	-2.534067(-10.672239,5.604105)	-0.042288(-0.097523,0.012947)	0.133021700649009	0.330980520419328
C00049	Aspartate	panBacteroides_thetaiotaomicron	-18.661901(-26.182007,-11.141795)	-0.035962(-0.098136,0.026213)	0.256053239098979	0.494962929583983
C00049	Aspartate	panBacteroides_vulgatus	-11.808803(-19.193508,-4.424098)	0.005306(-0.048568,0.05918)	0.846512929728685	0.930949934733383
C00049	Aspartate	panPhascolarctobacterium_succinatutens	2.735611(-5.553455,11.024676)	0.093023(0.031845,0.154202)	0.00298520109078355	0.0238816087262684
C00049	Aspartate	panStreptococcus_vestibularis	6.49241(-0.919555,13.904376)	-0.021677(-0.116751,0.073398)	0.654105462467329	0.8282887107954
C00049	Aspartate	panVeillonella_dispar	10.329996(3.395356,17.264636)	-0.035402(-0.073906,0.003102)	0.0714117911514172	0.218768061295267
C00049	Aspartate	panStreptococcus_anginosus	11.884238(6.422922,17.345555)	0.021247(-0.062391,0.104885)	0.617626986298594	0.807238248626013
C00049	Aspartate	panAlistipes_finegoldii	7.466615(3.969287,10.963943)	-0.022529(-0.101538,0.05648)	0.575254839516616	0.778273475481408
C00049	Aspartate	panStreptococcus_intermedius	0.879759(-6.156303,7.915821)	-0.046086(-0.086293,-0.005879)	0.0247948892758984	0.108581235667386
C00049	Aspartate	panHoldemania_filiformis	-2.314289(-9.192959,4.564381)	0.059495(0.000155,0.118835)	0.0494071589376918	0.172730539908151
C00049	Aspartate	panSutterella_wadsworthensis	-11.802606(-18.9016,-4.703611)	0.046389(-0.017922,0.110699)	0.156869349770861	0.367653913011355
C00049	Aspartate	panBilophila_wadsworthia	-1.214757(-9.34548,6.915965)	-0.00227(-0.082421,0.077882)	0.955616903061453	0.979893544940612
C00049	Aspartate	panCatenibacterium_mitsuokai	7.693733(1.936711,13.450755)	-0.0714(-0.158992,0.016193)	0.109788631129932	0.293511740757696
C00049	Aspartate	panGemella_sanguinis	7.228694(-0.72377,15.181158)	-0.063362(-0.116563,-0.010161)	0.0197241002561244	0.0930549051044547
C00049	Aspartate	panAdlercreutzia_equolifaciens	9.502246(2.475352,16.52914)	0.019343(-0.06342,0.102106)	0.646020774856583	0.824382178634938
C00049	Aspartate	panClostridium_scindens	2.13498(-3.02996,7.299921)	-0.052749(-0.100603,-0.004895)	0.0308375145905501	0.126898736564095
C00049	Aspartate	panPrevotella_stercorea	-5.350974(-10.557596,-0.144352)	0.05897(0.005004,0.112937)	0.0323116254851765	0.130995049130539
C00049	Aspartate	panBacteroides_coprocola	-10.651476(-16.163008,-5.139943)	0.026222(-0.040846,0.093291)	0.442402349183035	0.674876803716514
C00049	Aspartate	panParabacteroides_distasonis	-12.706486(-18.557387,-6.855585)	-0.006448(-0.072735,0.059839)	0.848377574537187	0.93135197265377
C00049	Aspartate	panAlistipes_shahii	3.372253(-3.457059,10.201565)	-0.04558(-0.137412,0.046251)	0.329615098283588	0.572705250370204
C00049	Aspartate	panKlebsiella_pneumoniae	10.267837(1.694322,18.841352)	-0.070969(-0.142747,0.00081)	0.0526264225149263	0.180433448622604
C00049	Aspartate	panStreptococcus_sanguinis	16.403439(8.506077,24.3008)	-0.041305(-0.113201,0.03059)	0.259247990608095	0.498894760640476
C00049	Aspartate	panClostridium_leptum	0.709166(-4.907954,6.326287)	0.0714(0.014756,0.128045)	0.0136454197127841	0.0724131436550933
C00049	Aspartate	panClostridium_symbiosum	-6.937412(-15.266405,1.391582)	-0.027412(-0.104346,0.049521)	0.483873487882438	0.711067693083624
C00719	Betaine	panStreptococcus_gordonii	0.14287(0.032742,0.252998)	0.143902(0.026913,0.260892)	0.0161045420165608	0.0812300719593838
C00719	Betaine	panBlautia_hydrogenotrophica	-0.044331(-0.153617,0.064954)	0.0043(-0.101894,0.110495)	0.936516017184476	0.970895837247157
C00719	Betaine	panAnaerobutyricum_hallii	-0.00232(-0.10101,0.09637)	0.123471(0.019084,0.227858)	0.0206091898521611	0.0959281568424412
C00719	Betaine	panRuminococcus_bromii	-0.183126(-0.271596,-0.094656)	-0.146808(-0.261282,-0.032334)	0.0121438702177133	0.0664297130595241
C00719	Betaine	panClostridium_clostridioforme	0.076626(-0.002409,0.155662)	0.038687(-0.03805,0.115424)	0.321827125259495	0.566030454461682
C00719	Betaine	panLactobacillus_salivarius	0.009581(-0.15784,0.177002)	0.106134(0.063778,0.148491)	1.40677245863312e-06	5.20505809694254e-05
C00719	Betaine	panAlistipes_putredinis	-0.142589(-0.255064,-0.030114)	-0.279481(-0.38911,-0.169851)	9.37363394621387e-07	3.76452675870057e-05
C00719	Betaine	panEubacterium_siraeum	-0.064548(-0.149913,0.020817)	-0.208589(-0.311536,-0.105643)	8.52421473878418e-05	0.00142820805434724
C00719	Betaine	panBlautia_producta	0.089448(-0.012355,0.19125)	0.1107(-0.009025,0.230426)	0.0698110466056316	0.215583417493125
C00719	Betaine	panEubacterium_brachy	0.144038(0.06442,0.223655)	0.235218(0.115395,0.355041)	0.000138998470450065	0.0021528600306917
C00719	Betaine	panClostridium_innocuum	0.067265(-0.00982,0.14435)	0.094463(-0.030095,0.219021)	0.136586282809858	0.336393704843262
C00719	Betaine	panEubacterium_rectale	-0.157616(-0.253884,-0.061348)	-0.077964(-0.201695,0.045766)	0.215859845899572	0.448091399592047
C00719	Betaine	panLactobacillus_fermentum	0.099977(0.048798,0.151156)	-0.027351(-0.087341,0.032638)	0.370195548547795	0.612409520584774
C00719	Betaine	panParvimonas_micra	0.039589(-0.060377,0.139556)	0.010795(-0.097771,0.11936)	0.844952264845107	0.930337070374911
C00719	Betaine	panStreptococcus_australis	0.065542(-0.066987,0.198071)	0.094234(-0.02909,0.217557)	0.133658766564252	0.332048760454306
C00719	Betaine	panAnaerotruncus_colihominis	-0.129869(-0.234818,-0.02492)	-0.151044(-0.296895,-0.005194)	0.0424328339844143	0.15578139253115
C00719	Betaine	panMegasphaera_elsdenii	-0.030558(-0.0837,0.022585)	0.076747(-0.008041,0.161535)	0.0758644069364811	0.229095913880032
C00719	Betaine	panDorea_longicatena	0.006204(-0.09004,0.102448)	0.177569(0.062325,0.292812)	0.00265068637138173	0.0219299021532948
C00719	Betaine	panBifidobacterium_pseudocatenulatum	0.037193(-0.060229,0.134614)	-0.012342(-0.114482,0.089799)	0.81215666418801	0.916362561524879
C00719	Betaine	panAcidaminococcus_fermentans	-0.086021(-0.154733,-0.017309)	0.075175(-0.046951,0.197301)	0.226625621639172	0.460160561011246
C00719	Betaine	panSolobacterium_moorei	0.06367(-0.052032,0.179373)	0.194411(-0.175969,0.564791)	0.30235543185681	0.546208094801
C00719	Betaine	panBacteroides_cellulosilyticus	-0.076091(-0.152439,0.000257)	-0.104803(-0.172008,-0.037598)	0.00235527599681951	0.0200461829250069
C00719	Betaine	panRoseburia_hominis	-0.028894(-0.158182,0.100395)	-0.075984(-0.195146,0.043179)	0.210435175763375	0.440722726598767
C00719	Betaine	panBacteroides_xylanisolvens	0.071939(-0.053906,0.197784)	-0.02754(-0.123711,0.068631)	0.573384924791356	0.777247170357397
C00719	Betaine	panParaprevotella_xylaniphila	-0.061305(-0.164014,0.041403)	-0.01721(-0.100227,0.065808)	0.683510478563284	0.847048495065555
C00719	Betaine	panEnterobacter_cloacae	0.018094(-0.118042,0.154231)	0.024259(-0.016471,0.064988)	0.241993560067002	0.479518094188211
C00719	Betaine	panCampylobacter_concisus	0.065899(-0.039437,0.171236)	0.088857(0.050711,0.127003)	6.88483012408986e-06	0.000182802532729987
C00719	Betaine	panStreptococcus_parasanguinis	-0.019485(-0.137313,0.098343)	0.114182(-0.009372,0.237736)	0.0699515444090913	0.215767172102454
C00719	Betaine	panAcidaminococcus_intestini	0.013855(-0.120603,0.148312)	0.040809(-0.07138,0.152997)	0.474537865546333	0.703749605018796
C00719	Betaine	panBlautia_obeum	-0.056268(-0.157276,0.04474)	0.049799(-0.034504,0.134102)	0.245874387568053	0.48368204497687
C00719	Betaine	panBacteroides_uniformis	-0.163151(-0.251945,-0.074357)	-0.081193(-0.193146,0.030761)	0.154505029081158	0.365002717238136
C00719	Betaine	panErysipelatoclostridium_ramosum	0.104681(-0.014111,0.223473)	0.122725(0.019012,0.226438)	0.0205570237688815	0.0957969294232659
C00719	Betaine	panBacteroides_plebeius	-0.064593(-0.200533,0.071348)	0.001462(-0.079878,0.082802)	0.971798385339669	0.987113967416705
C00719	Betaine	panBacteroides_eggerthii	-0.010124(-0.111037,0.090788)	-0.083409(-0.185024,0.018205)	0.107255440636999	0.289394153129945
C00719	Betaine	panBacteroides_fragilis	0.188642(0.082598,0.294687)	0.01973(-0.083437,0.122897)	0.706844109810099	0.860289749747594
C00719	Betaine	panBacteroides_salyersiae	-0.075268(-0.186835,0.036298)	-0.028548(-0.250266,0.19317)	0.800085791790909	0.911185678586651
C00719	Betaine	panBacteroides_caccae	0.001063(-0.09753,0.099656)	-0.012107(-0.144309,0.120094)	0.857053418774958	0.93509500653235
C00719	Betaine	panFlavonifractor_plautii	-0.073999(-0.165505,0.017507)	0.128916(-0.065234,0.323066)	0.192243794118117	0.417730397659595
C00719	Betaine	panMegamonas_hypermegale	-0.057504(-0.175359,0.060351)	0.05787(-0.061873,0.177614)	0.342226585976723	0.585920067507706
C00719	Betaine	panDorea_formicigenerans	-0.015496(-0.1274,0.096407)	0.0022(-0.099702,0.104101)	0.966136290591833	0.984867504389021
C00719	Betaine	panBlautia_gnavus	0.234021(0.102284,0.365759)	0.315747(0.233758,0.397736)	5.3119405936591e-13	2.49723701320727e-10
C00719	Betaine	panBifidobacterium_dentium	-0.074051(-0.122858,-0.025244)	0.072307(-0.065762,0.210376)	0.303454998643297	0.54722903645369
C00719	Betaine	panVeillonella_parvula	0.093301(-0.015265,0.201867)	0.056103(-0.085213,0.197418)	0.435145165959979	0.670590082212139
C00719	Betaine	panBarnesiella_intestinihominis	-0.174961(-0.258959,-0.090962)	-0.171949(-0.303783,-0.040116)	0.0107682045751887	0.0612087417958095
C00719	Betaine	panCitrobacter_freundii	0.090285(0.013048,0.167522)	0.118722(0.048159,0.189285)	0.00104980212557641	0.0105138077538931
C00719	Betaine	panCollinsella_aerofaciens	-0.059874(-0.162368,0.042619)	0.13117(0.025313,0.237026)	0.0153453776874686	0.0783643824142166
C00719	Betaine	panGranulicatella_adiacens	0.239066(0.163285,0.314847)	0.25135(0.122058,0.380643)	0.000160641882278185	0.00237310521842376
C00719	Betaine	panParabacteroides_merdae	-0.119798(-0.223693,-0.015902)	-0.061653(-0.198685,0.075378)	0.376535693618108	0.618810047994226
C00719	Betaine	panEubacterium_ventriosum	-0.110206(-0.229588,0.009176)	-0.19746(-0.375908,-0.019013)	0.0302278458831501	0.125171473729604
C00719	Betaine	panClostridium_asparagiforme	-0.0682(-0.174989,0.03859)	0.001582(-0.12575,0.128915)	0.980498616684954	0.991164298576543
C00719	Betaine	panAnaerostipes_caccae	0.076341(0.035037,0.117645)	0.056687(-0.017616,0.13099)	0.134267883702709	0.332745483740306
C00719	Betaine	panAtopobium_parvulum	0.124473(0.049352,0.199595)	0.185124(0.027123,0.343126)	0.0218230832627071	0.0999913320782166
C00719	Betaine	panStreptococcus_infantis	0.190613(0.088114,0.293113)	0.187186(0.056209,0.318163)	0.00525505392434472	0.0365203399681417
C00719	Betaine	panBurkholderiales_bacterium_1_1_47	0.007515(-0.114772,0.129803)	0.023274(-0.132772,0.17932)	0.769266582912232	0.895815027048602
C00719	Betaine	panStreptococcus_salivarius	-0.026416(-0.151682,0.098849)	0.121502(0.005357,0.237647)	0.0403940599505004	0.150995943463236
C00719	Betaine	panFusobacterium_ulcerans	0.217948(0.115487,0.320408)	0.097609(0.03461,0.160608)	0.00251092086954292	0.0211234521993548
C00719	Betaine	panBacillus_subtilis	-0.01708(-0.093607,0.059446)	-0.058468(-0.126878,0.009942)	0.093602294812455	0.264055608944984
C00719	Betaine	panBifidobacterium_bifidum	0.127465(0.049451,0.205478)	-0.007264(-0.13432,0.119793)	0.910473343746381	0.959786314875791
C00719	Betaine	panDesulfovibrio_piger	-0.154373(-0.248425,-0.060321)	-0.020696(-0.109787,0.068395)	0.64779764443724	0.825161254149492
C00719	Betaine	panStreptococcus_constellatus	0.046162(-0.078492,0.170816)	0.104422(0.015964,0.192881)	0.0208598478454662	0.0968692062643613
C00719	Betaine	panStreptococcus_cristatus	0.187662(0.115224,0.260101)	0.201968(0.102268,0.301668)	8.55318414513564e-05	0.00143006375916159
C00719	Betaine	panCoprococcus_catus	-0.09563(-0.219071,0.02781)	-0.016859(-0.131197,0.097479)	0.77182516901952	0.897084884545838
C00719	Betaine	panHungatella_hathewayi	0.101521(0.034055,0.168987)	0.231806(-0.218622,0.682234)	0.311887179792136	0.55741961986731
C00719	Betaine	panPrevotella_copri	-0.053566(-0.171664,0.064532)	-0.071298(-0.177955,0.035358)	0.18926816524315	0.413201729163425
C00719	Betaine	panTyzzerella_nexilis	0.18765(0.102501,0.272799)	0.183565(0.074555,0.292575)	0.00103971802741829	0.010465272638699
C00719	Betaine	panRoseburia_intestinalis	-0.035298(-0.166946,0.096351)	-0.051675(-0.157549,0.0542)	0.337473632150439	0.580768576258895
C00719	Betaine	panEubacterium_ramulus	0.041023(-0.064191,0.146237)	-0.080588(-0.171246,0.01007)	0.0812409927265492	0.240117608679949
C00719	Betaine	panOdoribacter_splanchnicus	-0.058582(-0.183104,0.065939)	-0.230839(-0.379822,-0.081856)	0.00251010051470457	0.0211234521993548
C00719	Betaine	panIntestinibacter_bartlettii	0.098569(-0.023816,0.220953)	0.223628(0.039168,0.408088)	0.017680137544477	0.0863540699501434
C00719	Betaine	panRothia_dentocariosa	0.170864(0.116935,0.224793)	0.190805(0.120842,0.260768)	1.69028387715635e-07	9.44667744491857e-06
C00719	Betaine	panBifidobacterium_longum	0.092663(-0.012486,0.197812)	0.079044(-0.02152,0.179607)	0.122926138926654	0.314880032789044
C00719	Betaine	panCoprococcus_comes	-0.12838(-0.224873,-0.031887)	0.069543(-0.041375,0.180462)	0.218145096396542	0.450844481613955
C00719	Betaine	panParasutterella_excrementihominis	-0.029054(-0.171596,0.113488)	0.014087(-0.105279,0.133453)	0.816449741855894	0.917233150582014
C00719	Betaine	panAlistipes_indistinctus	-0.109633(-0.180287,-0.03898)	-0.248275(-0.366815,-0.129735)	4.95655039858763e-05	0.000936471649775705
C00719	Betaine	panBacteroides_clarus	-0.002919(-0.1453,0.139462)	0.024314(-0.045164,0.093792)	0.491442433061266	0.717371310506966
C00719	Betaine	panClostridium_citroniae	-0.028907(-0.123999,0.066184)	-0.072032(-0.217667,0.073603)	0.33105983949194	0.57468076394865
C00719	Betaine	panFusobacterium_nucleatum	0.006801(-0.088341,0.101942)	0.11753(0.005678,0.229381)	0.0395216910502406	0.148778782323845
C00719	Betaine	panOribacterium_sinus	0.199328(0.126757,0.271899)	0.230352(0.168278,0.292426)	3.02164100105485e-12	1.14995023240145e-09
C00719	Betaine	panFaecalibacterium_prausnitzii	-0.164718(-0.271135,-0.058302)	-0.093548(-0.224639,0.037542)	0.161192546462653	0.372792462928436
C00719	Betaine	panBacteroides_massiliensis	0.104295(-0.014951,0.223541)	0.123448(0.017308,0.229588)	0.0227995061969845	0.102367221082191
C00719	Betaine	panGemella_haemolysans	0.139869(0.055181,0.224558)	0.179781(0.033403,0.326159)	0.0162631937456001	0.0816400078647258
C00719	Betaine	panVeillonella_atypica	0.027947(-0.11605,0.171945)	0.183411(0.109948,0.256875)	1.53062145517555e-06	5.49405394464564e-05
C00719	Betaine	panBifidobacterium_breve	0.056752(-0.017203,0.130707)	0.108763(0.039087,0.178438)	0.00233226490269271	0.0199139541691454
C00719	Betaine	panPeptostreptococcus_stomatis	0.059763(-0.034358,0.153885)	0.088191(0.013314,0.163068)	0.0211461307593322	0.0973827847293922
C00719	Betaine	panBacteroides_intestinalis	-0.060587(-0.117293,-0.003881)	-0.071969(-0.18416,0.040222)	0.20770771957473	0.437417679800064
C00719	Betaine	panClostridium_bolteae	0.105561(-0.02643,0.237553)	0.155198(0.021587,0.288809)	0.0229743307392617	0.103038575335383
C00719	Betaine	panAlistipes_onderdonkii	-0.14086(-0.212243,-0.069476)	-0.13668(-0.31275,0.03939)	0.127607928408589	0.323554112893859
C00719	Betaine	panEscherichia_coli	0.344286(0.21129,0.477283)	0.154986(0.062846,0.247126)	0.00105281567324083	0.0105176285756759
C00719	Betaine	panDesulfovibrio_desulfuricans	-0.039202(-0.119917,0.041513)	0.032612(-0.103048,0.168273)	0.636405583267802	0.819643358276955
C00719	Betaine	panRuminococcus_callidus	-0.021305(-0.141603,0.098994)	-0.15239(-0.262786,-0.041994)	0.00699643920009186	0.0443774143548684
C00719	Betaine	panMegamonas_funiformis	-0.0753(-0.155473,0.004873)	-0.040409(-0.101008,0.020191)	0.190371774804301	0.414677357382386
C00719	Betaine	panDialister_invisus	-0.013531(-0.107923,0.08086)	-0.102807(-0.240922,0.035307)	0.143959488066873	0.347590401398927
C00719	Betaine	panMethanobrevibacter_smithii	-0.057409(-0.123132,0.008314)	-0.116816(-0.207063,-0.026568)	0.0113736199483091	0.0634319404235076
C00719	Betaine	panParaprevotella_clara	-0.144729(-0.212965,-0.076493)	-0.171539(-0.241771,-0.101306)	2.51342344486143e-06	8.1325020936569e-05
C00719	Betaine	panAnaerostipes_hadrus	-0.083015(-0.15349,-0.01254)	0.044362(-0.025579,0.114303)	0.21284855139006	0.444031746987564
C00719	Betaine	panRoseburia_inulinivorans	0.009323(-0.110889,0.129536)	-0.013946(-0.121244,0.093352)	0.798236615247327	0.910534723171195
C00719	Betaine	panBacteroides_stercoris	-0.106134(-0.209583,-0.002684)	-0.090924(-0.205282,0.023434)	0.11867836957898	0.307348519013353
C00719	Betaine	panGordonibacter_pamelaeae	-0.090827(-0.178524,-0.003129)	0.032493(-0.05668,0.121666)	0.47377088232644	0.703134055998683
C00719	Betaine	panBacteroides_ovatus	0.110704(0.022632,0.198777)	-0.070194(-0.186199,0.045811)	0.234592854330136	0.47068791395578
C00719	Betaine	panEubacterium_callanderi	-0.009528(-0.104927,0.085871)	0.000972(-0.084184,0.086128)	0.982084690818013	0.99151770699298
C00719	Betaine	panBacteroides_nordii	0.097005(-0.032219,0.22623)	0.174823(0.082219,0.267426)	0.000244816183696513	0.00333885825956063
C00719	Betaine	panPseudoflavonifractor_capillosus	-0.13766(-0.247885,-0.027435)	-0.12375(-0.238057,-0.009443)	0.0339550094992767	0.134900009806811
C00719	Betaine	panBlautia_torques	0.105329(0.011996,0.198662)	0.107978(0.004192,0.211763)	0.0414949387228318	0.153479823717468
C00719	Betaine	panParabacteroides_goldsteinii	0.052085(-0.051698,0.155868)	-0.020051(-0.281952,0.24185)	0.880305571483818	0.946474749105751
C00719	Betaine	panFaecalitalea_cylindroides	-0.002031(-0.078018,0.073955)	-0.014765(-0.098487,0.068957)	0.728716284817892	0.871806447960394
C00719	Betaine	panHaemophilus_parainfluenzae	0.125508(0.013415,0.2376)	0.152692(0.054176,0.251208)	0.00250231680764062	0.0211096911523533
C00719	Betaine	panHoldemanella_biformis	-0.062265(-0.20417,0.079641)	-0.061393(-0.188753,0.065967)	0.343465610476103	0.587160889609629
C00719	Betaine	panFusobacterium_mortiferum	0.088885(-0.015957,0.193727)	0.111283(-0.007999,0.230566)	0.0673468174548454	0.210947233444026
C00719	Betaine	panSchaalia_odontolytica	0.111257(-0.012744,0.235259)	0.312103(0.214263,0.409944)	1.32359538371341e-09	1.60275368282387e-07
C00719	Betaine	panStreptococcus_mutans	-0.062313(-0.129619,0.004992)	0.04296(-0.092878,0.178798)	0.534058887668735	0.748019388406682
C00719	Betaine	panBacteroides_finegoldii	0.015223(-0.082037,0.112482)	-0.0535(-0.213527,0.106527)	0.510989858251474	0.730168236571747
C00719	Betaine	panRuminococcaceae_bacterium_D16	0.049634(-0.066497,0.165765)	0.042574(-0.057204,0.142352)	0.401639921049329	0.642495246002049
C00719	Betaine	panBacteroides_faecis	0.008396(-0.139202,0.155994)	0.037943(-0.039248,0.115135)	0.334053670280283	0.577292090351524
C00719	Betaine	panBifidobacterium_adolescentis	-0.045114(-0.126356,0.036128)	0.04246(-0.064849,0.14977)	0.436675197023658	0.670902796219874
C00719	Betaine	panRuminococcus_sp_5_1_39BFAA	-0.09871(-0.186392,-0.011028)	0.113399(-0.016768,0.243566)	0.0874659948245513	0.251539485655924
C00719	Betaine	panRothia_mucilaginosa	0.082329(-0.095369,0.260027)	0.192253(0.078595,0.305911)	0.000987655570335962	0.010065379331109
C00719	Betaine	panBacteroides_dorei	-0.003919(-0.102228,0.09439)	-0.02028(-0.161581,0.121021)	0.777736737755058	0.898856267612102
C00719	Betaine	panAbiotrophia_defectiva	0.007089(-0.074616,0.088794)	0.183591(0.07223,0.294952)	0.0013178073511289	0.0125679192723415
C00719	Betaine	panParabacteroides_johnsonii	-0.053062(-0.144326,0.038201)	-0.008531(-0.15055,0.133489)	0.905956905762155	0.957721465521587
C00719	Betaine	panStreptococcus_thermophilus	0.079455(-0.027368,0.186277)	0.000801(-0.115929,0.117532)	0.989225634177675	0.995453446027194
C00719	Betaine	panAkkermansia_muciniphila	-0.071597(-0.14889,0.005697)	-0.092939(-0.453465,0.267587)	0.61221434854811	0.803154476952806
C00719	Betaine	panActinomyces_graevenitzii	0.109322(0.047907,0.170736)	0.1826(0.052879,0.312322)	0.00596818654426741	0.0397481223848209
C00719	Betaine	panEubacterium_eligens	-0.033344(-0.153497,0.086809)	-0.196362(-0.332425,-0.060299)	0.00483329788646637	0.0344197068752647
C00719	Betaine	panRuminococcus_lactaris	-0.182161(-0.316404,-0.047918)	0.030451(-0.069272,0.130174)	0.548239822066503	0.759627714624739
C00719	Betaine	panEggerthella_lenta	0.228162(0.150998,0.305327)	0.090689(-0.0098,0.191177)	0.0767310406256945	0.230658616780053
C00719	Betaine	panBacteroides_thetaiotaomicron	0.107737(0.00582,0.209655)	0.029281(-0.10156,0.160122)	0.659873984694705	0.831437931326084
C00719	Betaine	panBacteroides_vulgatus	0.102075(-0.003154,0.207304)	-0.003246(-0.116181,0.10969)	0.954924020510881	0.979811628183716
C00719	Betaine	panPhascolarctobacterium_succinatutens	-0.09859(-0.204205,0.007026)	0.014394(-0.084041,0.11283)	0.773653493178196	0.897772734462582
C00719	Betaine	panStreptococcus_vestibularis	-0.035046(-0.132561,0.062468)	0.097808(-0.069644,0.265259)	0.251193474173582	0.488887474317575
C00719	Betaine	panVeillonella_dispar	-0.038579(-0.109517,0.032359)	0.103547(0.010894,0.196199)	0.0286322556278479	0.120437427337884
C00719	Betaine	panStreptococcus_anginosus	-0.016655(-0.134788,0.101478)	0.197657(0.001974,0.39334)	0.0477492257116784	0.168566038822858
C00719	Betaine	panAlistipes_finegoldii	0.125113(0.076478,0.173748)	0.02603(-0.035018,0.087078)	0.401970079847822	0.642808257775343
C00719	Betaine	panStreptococcus_intermedius	0.125496(0.058522,0.192471)	0.168173(0.033675,0.30267)	0.014449519346765	0.0751337401557228
C00719	Betaine	panHoldemania_filiformis	-0.020027(-0.144596,0.104541)	-0.105083(-0.215362,0.005197)	0.0617334020797246	0.199503982782515
C00719	Betaine	panSutterella_wadsworthensis	-0.012717(-0.129437,0.104004)	0.045415(-0.058277,0.149106)	0.389315247549041	0.631373266723201
C00719	Betaine	panBilophila_wadsworthia	-0.073608(-0.169094,0.021877)	0.019155(-0.104663,0.142972)	0.760935889826745	0.890917027760818
C00719	Betaine	panCatenibacterium_mitsuokai	-0.054245(-0.162407,0.053918)	0.001404(-0.168542,0.17135)	0.987035601844269	0.994627226067255
C00719	Betaine	panGemella_sanguinis	0.173229(0.083329,0.26313)	0.199896(0.080218,0.319575)	0.00113999713524035	0.0111515998835262
C00719	Betaine	panAdlercreutzia_equolifaciens	-0.167654(-0.25007,-0.085238)	-0.11911(-0.226206,-0.012013)	0.0294044867825211	0.122927127565048
C00719	Betaine	panClostridium_scindens	-0.010253(-0.152732,0.132227)	0.051671(-0.059972,0.163314)	0.363021638675394	0.605313777653609
C00719	Betaine	panPrevotella_stercorea	-0.09524(-0.181783,-0.008696)	-0.051267(-0.146606,0.044072)	0.29070786890549	0.533929498762901
C00719	Betaine	panBacteroides_coprocola	-0.020601(-0.125974,0.084772)	-0.079698(-0.190668,0.031272)	0.158531054371372	0.369705336018677
C00719	Betaine	panParabacteroides_distasonis	-0.021608(-0.1369,0.093684)	-0.089407(-0.198131,0.019316)	0.10661876647501	0.288065308204287
C00719	Betaine	panAlistipes_shahii	-0.050339(-0.164028,0.063349)	-0.191693(-0.323366,-0.06002)	0.004478798683724	0.0325997805831714
C00719	Betaine	panKlebsiella_pneumoniae	0.216395(0.104027,0.328763)	0.010075(-0.167773,0.187922)	0.91128547869076	0.960126500822715
C00719	Betaine	panStreptococcus_sanguinis	0.059678(-0.105177,0.224534)	0.181507(0.080827,0.282188)	0.000454692211933387	0.00549394639380446
C00719	Betaine	panClostridium_leptum	-0.09535(-0.167202,-0.023497)	-0.097846(-0.216367,0.020674)	0.105257076239264	0.285932886915091
C00719	Betaine	panClostridium_symbiosum	0.162949(0.048598,0.2773)	0.104211(-0.00757,0.215991)	0.0675393354265702	0.211179330488712
C00246	butyrate	panStreptococcus_gordonii	1.241378(-2.84769,5.330445)	-0.052349(-0.133308,0.02861)	0.204288214578715	0.431788646248688
C00246	butyrate	panBlautia_hydrogenotrophica	0.571996(-4.74941,5.893402)	-0.004796(-0.05459,0.044998)	0.849839371253494	0.932315203165123
C00246	butyrate	panAnaerobutyricum_hallii	5.0237(-1.999344,12.046743)	-0.018582(-0.091781,0.054618)	0.617881729361188	0.807238248626013
C00246	butyrate	panRuminococcus_bromii	10.763969(4.594423,16.933515)	0.082461(0.006936,0.157986)	0.0324510210814039	0.131198186160094
C00246	butyrate	panClostridium_clostridioforme	-9.171949(-12.778181,-5.565717)	-0.091141(-0.133687,-0.048595)	3.22583706395369e-05	0.000662747810157272
C00246	butyrate	panLactobacillus_salivarius	-4.724316(-6.672626,-2.776005)	-0.042779(-0.130144,0.044586)	0.336158949224812	0.579327495455821
C00246	butyrate	panAlistipes_putredinis	2.22717(-2.503976,6.958316)	0.029977(-0.031309,0.091263)	0.336675818943913	0.579785629455424
C00246	butyrate	panEubacterium_siraeum	13.173994(9.990788,16.357201)	-0.012438(-0.057031,0.032155)	0.583604381339383	0.782460601137002
C00246	butyrate	panBlautia_producta	-6.681031(-9.914519,-3.447544)	-0.025635(-0.085174,0.033904)	0.397650069516838	0.640084462352179
C00246	butyrate	panEubacterium_brachy	-1.760538(-4.560741,1.039665)	-0.149398(-0.22846,-0.070337)	0.000235847821542289	0.00323309740954712
C00246	butyrate	panClostridium_innocuum	-1.733302(-4.760421,1.293817)	-0.052696(-0.114494,0.009101)	0.0944040998227849	0.265738179431568
C00246	butyrate	panEubacterium_rectale	30.627909(26.723264,34.532555)	0.181214(0.128606,0.233823)	5.50008532859711e-11	1.12709440887559e-08
C00246	butyrate	panLactobacillus_fermentum	-4.126719(-6.51542,-1.738018)	-0.022426(-0.049722,0.00487)	0.107008179977628	0.289019727739508
C00246	butyrate	panParvimonas_micra	1.790885(-3.448612,7.030383)	-0.008602(-0.078272,0.061068)	0.808266092557474	0.914060083729918
C00246	butyrate	panStreptococcus_australis	1.491497(-2.715297,5.698292)	-0.071666(-0.174973,0.031641)	0.173302132948493	0.391472766117681
C00246	butyrate	panAnaerotruncus_colihominis	-5.442623(-9.139668,-1.745578)	-0.047212(-0.103812,0.009389)	0.101786254136727	0.279737188122669
C00246	butyrate	panMegasphaera_elsdenii	3.097364(-0.419433,6.614161)	0.047167(0.019295,0.075038)	0.000968407194130293	0.00990974429640116
C00246	butyrate	panDorea_longicatena	9.285234(3.897928,14.672539)	-0.009044(-0.075398,0.057309)	0.788779452760633	0.905236030844088
C00246	butyrate	panBifidobacterium_pseudocatenulatum	-0.882382(-5.306958,3.542195)	-0.039819(-0.176126,0.096488)	0.565937044101912	0.770340313392179
C00246	butyrate	panAcidaminococcus_fermentans	1.17668(-2.703086,5.056446)	0.019739(-0.038362,0.07784)	0.504422365327729	0.726337099497192
C00246	butyrate	panSolobacterium_moorei	2.142323(-2.901351,7.185997)	-0.039282(-0.103042,0.024479)	0.226421889921515	0.460020504151449
C00246	butyrate	panBacteroides_cellulosilyticus	-0.72633(-4.237932,2.785272)	-0.031017(-0.08274,0.020705)	0.238995143672084	0.476202739523135
C00246	butyrate	panRoseburia_hominis	6.888118(0.60297,13.173266)	0.073596(0.035003,0.11219)	0.000207110373599661	0.00292442774877825
C00246	butyrate	panBacteroides_xylanisolvens	-2.464521(-6.591012,1.66197)	-0.060297(-0.134425,0.013831)	0.110532666469443	0.294753777251848
C00246	butyrate	panParaprevotella_xylaniphila	-3.069967(-5.887864,-0.252069)	0.029173(-0.013949,0.072296)	0.184175796524784	0.406050473331331
C00246	butyrate	panEnterobacter_cloacae	-0.84639(-4.173607,2.480826)	-0.020198(-0.072603,0.032207)	0.448899259608287	0.680372251619463
C00246	butyrate	panCampylobacter_concisus	-0.500153(-3.382342,2.382036)	-0.006614(-0.036597,0.023369)	0.664633530520193	0.83426278874154
C00246	butyrate	panStreptococcus_parasanguinis	0.183838(-5.583224,5.9509)	-0.008405(-0.079223,0.062413)	0.815554555634722	0.917111581346939
C00246	butyrate	panAcidaminococcus_intestini	3.0034(-3.152603,9.159403)	0.032813(-0.033774,0.0994)	0.333087300509832	0.576822038065997
C00246	butyrate	panBlautia_obeum	8.138253(1.264377,15.012129)	-0.00513(-0.077537,0.067278)	0.889257621681583	0.94961877505067
C00246	butyrate	panBacteroides_uniformis	-6.996245(-10.943808,-3.048682)	-0.02362(-0.093369,0.04613)	0.505805493001214	0.72724765576667
C00246	butyrate	panErysipelatoclostridium_ramosum	-5.75954(-11.472687,-0.046393)	-0.071372(-0.147087,0.004343)	0.0645848464861187	0.205315072838926
C00246	butyrate	panBacteroides_plebeius	-3.988008(-7.922283,-0.053732)	-0.036616(-0.09385,0.020617)	0.209107744918488	0.438977960963634
C00246	butyrate	panBacteroides_eggerthii	-2.580706(-6.00824,0.846829)	0.023056(-0.024411,0.070524)	0.340048880399574	0.583441531162172
C00246	butyrate	panBacteroides_fragilis	-5.253651(-8.639071,-1.868231)	-0.068788(-0.12255,-0.015025)	0.0123062691030949	0.0671342680354501
C00246	butyrate	panBacteroides_salyersiae	-4.064905(-6.235061,-1.894749)	-0.004618(-0.061377,0.052142)	0.872952355812232	0.943553587726719
C00246	butyrate	panBacteroides_caccae	-4.582762(-8.726397,-0.439126)	-0.005083(-0.08702,0.076853)	0.902945472053363	0.956682758052421
C00246	butyrate	panFlavonifractor_plautii	-8.599995(-12.904062,-4.295927)	-0.071646(-0.139251,-0.004041)	0.0378583809037258	0.144491012503618
C00246	butyrate	panMegamonas_hypermegale	-2.889876(-7.10132,1.321567)	-0.042257(-0.106996,0.022481)	0.200044887307821	0.427018894060926
C00246	butyrate	panDorea_formicigenerans	11.115909(4.919212,17.312606)	0.001942(-0.091273,0.095158)	0.967329451773901	0.985706614634326
C00246	butyrate	panBlautia_gnavus	-11.124995(-15.413453,-6.836537)	-0.107066(-0.214122,-1.1e-05)	0.0499775219950833	0.174115237918355
C00246	butyrate	panBifidobacterium_dentium	-1.969816(-4.919705,0.980074)	-0.089636(-0.125318,-0.053953)	1.22264223958334e-06	4.60913055601418e-05
C00246	butyrate	panVeillonella_parvula	-7.290481(-10.028667,-4.552294)	-0.069364(-0.127975,-0.010753)	0.0205082323775076	0.0957779928798458
C00246	butyrate	panBarnesiella_intestinihominis	1.16455(-3.438562,5.767662)	0.004868(-0.05088,0.060616)	0.863727839377873	0.938533364011959
C00246	butyrate	panCitrobacter_freundii	2.114354(-1.653061,5.881768)	0.080275(0.03421,0.126339)	0.000683440415503484	0.00755471065104266
C00246	butyrate	panCollinsella_aerofaciens	4.90635(-0.299123,10.111823)	-0.020721(-0.113858,0.072416)	0.661946368510405	0.832720821208115
C00246	butyrate	panGranulicatella_adiacens	-1.448575(-5.443714,2.546564)	-0.087203(-0.174127,-0.000279)	0.0492738033380969	0.172566273566201
C00246	butyrate	panParabacteroides_merdae	-0.615358(-4.790379,3.559662)	0.046206(-0.016171,0.108583)	0.146027417882241	0.350504362080703
C00246	butyrate	panEubacterium_ventriosum	13.610674(7.877971,19.343378)	0.105963(0.024461,0.187465)	0.0109829234034053	0.0618137491831093
C00246	butyrate	panClostridium_asparagiforme	-6.431836(-9.778374,-3.085298)	-0.029876(-0.071382,0.01163)	0.157737265767285	0.368879716518661
C00246	butyrate	panAnaerostipes_caccae	-4.338431(-9.229936,0.553073)	-0.031135(-0.057085,-0.005184)	0.0188429458709134	0.0901924973626562
C00246	butyrate	panAtopobium_parvulum	-2.538452(-5.008245,-0.068659)	-0.152953(-0.254178,-0.051728)	0.00316859411919237	0.0249984246797487
C00246	butyrate	panStreptococcus_infantis	-3.91167(-7.48201,-0.34133)	-0.153313(-0.261871,-0.044756)	0.00577504152491769	0.0389486344870398
C00246	butyrate	panBurkholderiales_bacterium_1_1_47	0.670553(-3.855106,5.196213)	0.040686(-0.024762,0.106134)	0.222258394658115	0.455685414706881
C00246	butyrate	panStreptococcus_salivarius	-2.739925(-6.972753,1.492904)	-0.044306(-0.122335,0.033724)	0.264842370211916	0.504918946262794
C00246	butyrate	panFusobacterium_ulcerans	-8.751547(-14.428116,-3.074977)	-0.081844(-0.142657,-0.021031)	0.00849474558273628	0.0511991000733246
C00246	butyrate	panBacillus_subtilis	-0.953508(-6.069996,4.162981)	0.01696(-0.022578,0.056499)	0.399394240157449	0.641470813371851
C00246	butyrate	panBifidobacterium_bifidum	-1.802501(-5.741237,2.136235)	-0.04837(-0.181708,0.084967)	0.47599176317971	0.704990024338814
C00246	butyrate	panDesulfovibrio_piger	3.717457(-0.000768,7.435682)	0.011944(-0.037157,0.061046)	0.632611974449694	0.817699320686067
C00246	butyrate	panStreptococcus_constellatus	-1.996879(-5.243413,1.249655)	-0.164156(-0.227453,-0.10086)	5.62645660752701e-07	2.47069457183274e-05
C00246	butyrate	panStreptococcus_cristatus	-1.343789(-4.882149,2.194571)	-0.079005(-0.204839,0.046829)	0.217694244955337	0.45021689062733
C00246	butyrate	panCoprococcus_catus	10.226756(5.047753,15.40576)	0.07168(-0.001356,0.144716)	0.0543814552455547	0.184628967851518
C00246	butyrate	panHungatella_hathewayi	-2.105092(-7.190783,2.980599)	-0.022885(-0.10029,0.05452)	0.561264966257295	0.767831438458754
C00246	butyrate	panPrevotella_copri	-6.826804(-10.460783,-3.192825)	0.027378(-0.043502,0.098258)	0.447921002637305	0.679147154824007
C00246	butyrate	panTyzzerella_nexilis	-2.483294(-6.498086,1.531497)	-0.013901(-0.110683,0.082881)	0.777718483242937	0.898856267612102
C00246	butyrate	panRoseburia_intestinalis	16.159668(9.697559,22.621777)	0.105201(-0.007322,0.217723)	0.0667908000593141	0.209823928488223
C00246	butyrate	panEubacterium_ramulus	8.078424(-0.680489,16.837336)	0.022036(-0.03245,0.076523)	0.426867956189003	0.664567410423478
C00246	butyrate	panOdoribacter_splanchnicus	2.913667(-1.081502,6.908836)	0.054787(-0.018609,0.128184)	0.142959280423913	0.345697600347326
C00246	butyrate	panIntestinibacter_bartlettii	4.122936(-3.752261,11.998132)	-0.009583(-0.078574,0.059407)	0.784842038334184	0.90295348500131
C00246	butyrate	panRothia_dentocariosa	-6.324067(-9.016146,-3.631988)	-0.141573(-0.227573,-0.055574)	0.00132234358668747	0.0125961501129991
C00246	butyrate	panBifidobacterium_longum	-4.233612(-7.13954,-1.327684)	-0.016708(-0.094328,0.060913)	0.672280009441746	0.839884742477531
C00246	butyrate	panCoprococcus_comes	12.067451(7.64916,16.485741)	0.019775(-0.057203,0.096753)	0.613670280920919	0.803745146692885
C00246	butyrate	panParasutterella_excrementihominis	1.354324(-2.908996,5.617643)	0.024645(-0.024738,0.074027)	0.326977337039122	0.57037630537761
C00246	butyrate	panAlistipes_indistinctus	-1.942896(-5.081319,1.195528)	-0.027723(-0.075939,0.020494)	0.258878930742808	0.498575137356981
C00246	butyrate	panBacteroides_clarus	0.88008(-2.420559,4.18072)	0.106721(0.042543,0.170898)	0.0011821628913529	0.0114658323151607
C00246	butyrate	panClostridium_citroniae	-10.242388(-14.087083,-6.397693)	-0.042878(-0.105253,0.019498)	0.177234742782923	0.397435483816252
C00246	butyrate	panFusobacterium_nucleatum	-0.202115(-3.84072,3.436491)	-0.041766(-0.088999,0.005468)	0.0828907096915729	0.242838178832497
C00246	butyrate	panOribacterium_sinus	-1.388303(-6.909009,4.132402)	-0.125537(-0.235004,-0.01607)	0.0247233640494851	0.108458502706689
C00246	butyrate	panFaecalibacterium_prausnitzii	30.590483(26.076322,35.104644)	0.145096(0.061169,0.229022)	0.000752608855348573	0.0082075176779532
C00246	butyrate	panBacteroides_massiliensis	-3.897677(-7.471325,-0.324029)	-0.044551(-0.12963,0.040528)	0.303748298158769	0.547363336839883
C00246	butyrate	panGemella_haemolysans	-3.176505(-4.517204,-1.835806)	-0.143762(-0.182491,-0.105032)	2.04619652582447e-12	8.60694875494167e-10
C00246	butyrate	panVeillonella_atypica	-5.582706(-8.557239,-2.608173)	-0.081196(-0.118417,-0.043976)	2.32438122016126e-05	0.000506170428107052
C00246	butyrate	panBifidobacterium_breve	-4.902352(-7.332447,-2.472257)	-0.008237(-0.033109,0.016636)	0.515235288097234	0.733817776706793
C00246	butyrate	panPeptostreptococcus_stomatis	-2.080821(-3.960258,-0.201384)	0.014861(-0.041432,0.071154)	0.603902402263023	0.798277869481654
C00246	butyrate	panBacteroides_intestinalis	2.539405(-2.855531,7.93434)	-0.027329(-0.047069,-0.007589)	0.00680005723985819	0.0435116552929917
C00246	butyrate	panClostridium_bolteae	-11.877847(-16.392661,-7.363033)	-0.086625(-0.149337,-0.023913)	0.00692538867398424	0.0440666451293647
C00246	butyrate	panAlistipes_onderdonkii	-1.331926(-4.686466,2.022614)	-0.031083(-0.079129,0.016962)	0.204051709292448	0.431788646248688
C00246	butyrate	panEscherichia_coli	-9.54624(-12.838895,-6.253584)	-0.074368(-0.140898,-0.007838)	0.0285737337791342	0.120380221593485
C00246	butyrate	panDesulfovibrio_desulfuricans	4.622096(-0.212497,9.456688)	-0.058049(-0.108248,-0.00785)	0.0235543265678713	0.10493097989433
C00246	butyrate	panRuminococcus_callidus	7.584682(2.553429,12.615936)	0.047943(-0.01542,0.111305)	0.137602135224927	0.337758685287488
C00246	butyrate	panMegamonas_funiformis	-0.176505(-5.80426,5.45125)	0.001518(-0.060754,0.06379)	0.961785437119824	0.98274410862804
C00246	butyrate	panDialister_invisus	1.463409(-3.350552,6.277369)	0.01188(-0.049036,0.072796)	0.70150517209526	0.857514428783316
C00246	butyrate	panMethanobrevibacter_smithii	4.528074(0.623898,8.432249)	-0.046675(-0.085445,-0.007906)	0.0184409273606236	0.0889975190012704
C00246	butyrate	panParaprevotella_clara	0.887549(-3.535206,5.310304)	0.076449(0.025251,0.127648)	0.0035394510317725	0.0272780064088002
C00246	butyrate	panAnaerostipes_hadrus	5.319182(1.72869,8.909674)	-0.017702(-0.094648,0.059244)	0.651189819690461	0.827262603555264
C00246	butyrate	panRoseburia_inulinivorans	18.519777(12.44749,24.592064)	0.159124(0.094765,0.223484)	1.77088515403647e-06	6.12680266279631e-05
C00246	butyrate	panBacteroides_stercoris	-5.936433(-10.35112,-1.521747)	0.058272(-0.012397,0.128941)	0.105746958798529	0.28665193074911
C00246	butyrate	panGordonibacter_pamelaeae	-1.1054(-5.739079,3.528279)	-0.055728(-0.114275,0.002818)	0.0620254984165525	0.199914695412684
C00246	butyrate	panBacteroides_ovatus	-3.904938(-7.429611,-0.380265)	-0.007184(-0.065441,0.051073)	0.808491613330968	0.914185763121264
C00246	butyrate	panEubacterium_callanderi	-5.446101(-7.832236,-3.059967)	-0.071406(-0.135824,-0.006988)	0.0299167280355351	0.124334108403534
C00246	butyrate	panBacteroides_nordii	3.385319(-2.162011,8.932649)	-0.019024(-0.058964,0.020917)	0.349490103743152	0.591763751931201
C00246	butyrate	panPseudoflavonifractor_capillosus	-0.63411(-3.309011,2.04079)	-0.027576(-0.080048,0.024896)	0.302001673686198	0.545809464659726
C00246	butyrate	panBlautia_torques	-0.112779(-4.60096,4.375401)	-0.012702(-0.119108,0.093705)	0.814507037487414	0.916752955879046
C00246	butyrate	panParabacteroides_goldsteinii	-0.820422(-5.968861,4.328017)	-0.031199(-0.102662,0.040264)	0.391090203985315	0.633352160131841
C00246	butyrate	panFaecalitalea_cylindroides	0.941456(-0.483459,2.366371)	-0.009949(-0.037882,0.017984)	0.484034896760113	0.711067693083624
C00246	butyrate	panHaemophilus_parainfluenzae	0.798949(-7.13663,8.734528)	-0.054236(-0.126302,0.01783)	0.139716501598308	0.340652951990941
C00246	butyrate	panHoldemanella_biformis	5.551545(1.936859,9.166231)	-0.062772(-0.124089,-0.001456)	0.0448330586808822	0.161763343105016
C00246	butyrate	panFusobacterium_mortiferum	4.574965(1.512936,7.636994)	-0.002086(-0.066084,0.061912)	0.948915925265724	0.977159654003823
C00246	butyrate	panSchaalia_odontolytica	-0.019564(-5.187986,5.148858)	-0.164386(-0.260129,-0.068644)	0.000817283754166973	0.00868581351502985
C00246	butyrate	panStreptococcus_mutans	-3.726205(-5.927321,-1.52509)	-0.120806(-0.180763,-0.060848)	9.02035981019666e-05	0.0014953102704633
C00246	butyrate	panBacteroides_finegoldii	-3.343671(-7.764879,1.077537)	-0.034939(-0.09744,0.027562)	0.272302258126519	0.513022076130867
C00246	butyrate	panRuminococcaceae_bacterium_D16	1.923049(-2.677111,6.523208)	0.020895(-0.038933,0.080724)	0.49256688942421	0.718356675233264
C00246	butyrate	panBacteroides_faecis	1.187279(-2.315016,4.689574)	0.022165(-0.03375,0.078081)	0.436091510742203	0.670902796219874
C00246	butyrate	panBifidobacterium_adolescentis	0.711322(-2.578075,4.000719)	0.015085(-0.091812,0.121982)	0.781513633239126	0.901018026088733
C00246	butyrate	panRuminococcus_sp_5_1_39BFAA	7.86778(2.763825,12.971736)	0.023233(-0.044979,0.091445)	0.503343604754301	0.725730126140425
C00246	butyrate	panRothia_mucilaginosa	3.796281(-3.531527,11.12409)	-0.022383(-0.124112,0.079347)	0.665451467680698	0.834896095714935
C00246	butyrate	panBacteroides_dorei	-3.21418(-7.196669,0.768309)	0.000238(-0.073089,0.073566)	0.994899906157316	0.997990100972269
C00246	butyrate	panAbiotrophia_defectiva	0.71581(-3.767986,5.199605)	-0.066268(-0.17355,0.041014)	0.225209827710608	0.458857769495354
C00246	butyrate	panParabacteroides_johnsonii	-1.856066(-6.08071,2.368578)	-0.022854(-0.074804,0.029096)	0.38748178543079	0.629805659785006
C00246	butyrate	panStreptococcus_thermophilus	-3.294337(-6.932545,0.34387)	-0.056431(-0.171821,0.05896)	0.336766327527162	0.579801053338449
C00246	butyrate	panAkkermansia_muciniphila	-5.437337(-7.809164,-3.065511)	-0.088331(-0.146052,-0.03061)	0.00280729269015847	0.0227951790279376
C00246	butyrate	panActinomyces_graevenitzii	-2.072984(-4.716669,0.5707)	-0.150584(-0.196207,-0.104961)	3.00613274605808e-10	4.90306385846861e-08
C00246	butyrate	panEubacterium_eligens	9.835634(5.038791,14.632477)	0.062939(0.001319,0.124558)	0.0453187727331521	0.162927409664126
C00246	butyrate	panRuminococcus_lactaris	9.33914(4.566912,14.111367)	0.018564(-0.099707,0.136835)	0.757708428089645	0.888784252896349
C00246	butyrate	panEggerthella_lenta	-6.444659(-9.764951,-3.124367)	-0.097391(-0.165293,-0.029488)	0.00506645713364096	0.0356122475040093
C00246	butyrate	panBacteroides_thetaiotaomicron	-9.299758(-13.731752,-4.867765)	-0.06808(-0.124446,-0.011714)	0.0180677085607856	0.0878348333851453
C00246	butyrate	panBacteroides_vulgatus	-3.823936(-8.708149,1.060277)	-0.024146(-0.079903,0.031611)	0.394913723467403	0.637003344380826
C00246	butyrate	panPhascolarctobacterium_succinatutens	2.851355(-2.015804,7.718514)	0.036298(-0.024788,0.097385)	0.243299127745866	0.480941535727173
C00246	butyrate	panStreptococcus_vestibularis	-5.944051(-8.225272,-3.662831)	-0.051703(-0.161696,0.05829)	0.355833386345762	0.598447058854236
C00246	butyrate	panVeillonella_dispar	-1.713248(-6.610708,3.184212)	-0.04372(-0.091835,0.004394)	0.0747734246691101	0.226445323969507
C00246	butyrate	panStreptococcus_anginosus	-3.234497(-7.010056,0.541062)	-0.058968(-0.146963,0.029026)	0.188343625276911	0.412282183843624
C00246	butyrate	panAlistipes_finegoldii	0.104854(-2.451939,2.661647)	0.003533(-0.090699,0.097766)	0.941248971045335	0.973561644575653
C00246	butyrate	panStreptococcus_intermedius	-3.303087(-7.165674,0.5595)	-0.07421(-0.102066,-0.046354)	2.82631111645432e-07	1.45728248017438e-05
C00246	butyrate	panHoldemania_filiformis	4.539713(0.183947,8.89548)	0.033574(-0.034547,0.101696)	0.333012249978742	0.576817057180344
C00246	butyrate	panSutterella_wadsworthensis	-1.340644(-6.006095,3.324807)	-0.009177(-0.081714,0.06336)	0.803626357608591	0.912817204378604
C00246	butyrate	panBilophila_wadsworthia	-1.249218(-5.450713,2.952278)	-0.00696(-0.071642,0.057722)	0.832498254868376	0.923984672488685
C00246	butyrate	panCatenibacterium_mitsuokai	4.908635(-0.856416,10.673686)	-0.054078(-0.136298,0.028141)	0.196633313014067	0.422789135717654
C00246	butyrate	panGemella_sanguinis	-2.211662(-5.001933,0.57861)	-0.182737(-0.246119,-0.119355)	3.04273998855742e-08	2.09634293004749e-06
C00246	butyrate	panAdlercreutzia_equolifaciens	7.590725(2.187072,12.994379)	0.011749(-0.050285,0.073782)	0.709728191205419	0.861243198316688
C00246	butyrate	panClostridium_scindens	-0.664405(-6.651483,5.322674)	-0.050721(-0.097174,-0.004269)	0.0324432473344156	0.131198186160094
C00246	butyrate	panPrevotella_stercorea	3.024603(-1.579469,7.628675)	0.071506(0.016348,0.126664)	0.0112129334467183	0.0627108216278325
C00246	butyrate	panBacteroides_coprocola	-4.250595(-8.023727,-0.477462)	-0.005844(-0.085512,0.073825)	0.885365646586998	0.948377194414058
C00246	butyrate	panParabacteroides_distasonis	-6.32103(-9.724093,-2.917968)	-0.044418(-0.11939,0.030554)	0.244690945748301	0.482490843672211
C00246	butyrate	panAlistipes_shahii	5.084758(0.693956,9.475559)	-0.000813(-0.059487,0.057861)	0.978273634951279	0.990035404038025
C00246	butyrate	panKlebsiella_pneumoniae	-5.080202(-7.099927,-3.060478)	-0.037241(-0.069575,-0.004908)	0.0241079101059968	0.106567193375941
C00246	butyrate	panStreptococcus_sanguinis	1.359738(-2.603815,5.323291)	-0.080028(-0.171102,0.011046)	0.0848227116710845	0.246509107568044
C00246	butyrate	panClostridium_leptum	-0.661974(-3.819407,2.495458)	-0.044608(-0.102131,0.012916)	0.128106293690232	0.324021103615978
C00246	butyrate	panClostridium_symbiosum	-9.457436(-14.564789,-4.350084)	-0.066383(-0.121696,-0.011071)	0.0188076107049507	0.0901924973626562
C01672	1,5-diaminopentane	panStreptococcus_gordonii	-3.208587(-5.932211,-0.484962)	0.170579(-0.019745,0.360904)	0.0788130945384123	0.234502699758373
C01672	1,5-diaminopentane	panBlautia_hydrogenotrophica	-1.560948(-3.121962,6.6e-05)	0.02605(-0.201895,0.253995)	0.822276206702192	0.919488202234907
C01672	1,5-diaminopentane	panAnaerobutyricum_hallii	-3.084798(-6.341912,0.172315)	-0.057682(-0.26342,0.148055)	0.581661838916132	0.781712320573223
C01672	1,5-diaminopentane	panRuminococcus_bromii	-7.527234(-10.401114,-4.653353)	-0.291061(-0.539674,-0.042448)	0.0218943527187111	0.100160084102999
C01672	1,5-diaminopentane	panClostridium_clostridioforme	0.013353(-2.323945,2.350652)	0.110995(-0.042638,0.264629)	0.156207413982467	0.367176980848625
C01672	1,5-diaminopentane	panLactobacillus_salivarius	-2.020991(-3.404168,-0.637814)	0.190666(0.104286,0.277046)	1.87162814064498e-05	0.000422543844633748
C01672	1,5-diaminopentane	panAlistipes_putredinis	-4.690154(-8.197851,-1.182456)	-0.54399(-0.751795,-0.336184)	4.45638732361705e-07	2.07066555176439e-05
C01672	1,5-diaminopentane	panEubacterium_siraeum	-3.953205(-6.4712,-1.43521)	-0.562299(-0.714,-0.410598)	2.20929876591922e-12	8.8283578686132e-10
C01672	1,5-diaminopentane	panBlautia_producta	-0.953288(-3.078494,1.171917)	-0.154782(-0.33013,0.020565)	0.0834181187491693	0.243986124182414
C01672	1,5-diaminopentane	panEubacterium_brachy	3.661181(-3.233513,10.555874)	-0.039756(-0.260014,0.180503)	0.722781659722303	0.868480824983681
C01672	1,5-diaminopentane	panClostridium_innocuum	3.987436(-2.935254,10.910127)	0.000271(-0.186313,0.186854)	0.997725118697857	0.999192453681588
C01672	1,5-diaminopentane	panEubacterium_rectale	-7.44188(-11.274884,-3.608876)	-0.055991(-0.274239,0.162256)	0.614141563446129	0.80423060381148
C01672	1,5-diaminopentane	panLactobacillus_fermentum	0.000537(-0.988918,0.989993)	0.131262(0.0701,0.192424)	3.12517395727943e-05	0.000645384761410264
C01672	1,5-diaminopentane	panParvimonas_micra	1.774796(-1.407868,4.957461)	0.196144(-0.017034,0.409322)	0.0712099143073201	0.218720074997733
C01672	1,5-diaminopentane	panStreptococcus_australis	-1.41432(-4.301769,1.473129)	-0.078637(-0.281818,0.124544)	0.447011591093235	0.678490072918054
C01672	1,5-diaminopentane	panAnaerotruncus_colihominis	-2.602416(-5.410519,0.205688)	-0.25877(-0.506337,-0.011204)	0.040547967855217	0.151429607055558
C01672	1,5-diaminopentane	panMegasphaera_elsdenii	-1.753949(-3.597799,0.089902)	0.12947(0.014881,0.24406)	0.0269152445205331	0.115400554832672
C01672	1,5-diaminopentane	panDorea_longicatena	-4.11415(-6.858551,-1.369748)	0.115554(-0.05594,0.287048)	0.185936923838629	0.408356113030592
C01672	1,5-diaminopentane	panBifidobacterium_pseudocatenulatum	-2.063565(-4.534472,0.407341)	0.022865(-0.078768,0.124498)	0.658391101842839	0.831126470688354
C01672	1,5-diaminopentane	panAcidaminococcus_fermentans	-0.351637(-2.174863,1.471589)	0.30596(0.209345,0.402575)	1.39722264559816e-09	1.66665722143589e-07
C01672	1,5-diaminopentane	panSolobacterium_moorei	0.784514(-0.707972,2.277)	0.265307(0.116331,0.414282)	0.000522037182988542	0.00612646279947787
C01672	1,5-diaminopentane	panBacteroides_cellulosilyticus	-1.445502(-4.273581,1.382577)	-0.334641(-0.566337,-0.102945)	0.00477079178599501	0.034103062018083
C01672	1,5-diaminopentane	panRoseburia_hominis	-5.476052(-9.955434,-0.99667)	-0.274307(-0.691448,0.142833)	0.196724495895318	0.422867716835767
C01672	1,5-diaminopentane	panBacteroides_xylanisolvens	-1.742912(-3.7707,0.284876)	-0.247041(-0.506273,0.012191)	0.0617234403118073	0.199503982782515
C01672	1,5-diaminopentane	panParaprevotella_xylaniphila	0.228661(-2.512212,2.969534)	0.103567(-0.106543,0.313677)	0.332951009409455	0.576817057180344
C01672	1,5-diaminopentane	panEnterobacter_cloacae	-1.793622(-3.17116,-0.416083)	0.134074(0.065583,0.202565)	0.000141023249221853	0.00217159500535848
C01672	1,5-diaminopentane	panCampylobacter_concisus	-1.795966(-2.841102,-0.75083)	0.173665(0.064272,0.283057)	0.00194701238108554	0.0172702807432138
C01672	1,5-diaminopentane	panStreptococcus_parasanguinis	-3.34253(-6.026607,-0.658452)	0.239295(-0.077387,0.555977)	0.138121761741779	0.338687390767426
C01672	1,5-diaminopentane	panAcidaminococcus_intestini	-0.24002(-3.805087,3.325047)	0.203172(0.035693,0.37065)	0.017572933806407	0.0860975430583681
C01672	1,5-diaminopentane	panBlautia_obeum	-4.505758(-6.981397,-2.030119)	-0.294032(-0.506456,-0.081608)	0.00681174762848492	0.043516776216508
C01672	1,5-diaminopentane	panBacteroides_uniformis	-5.742879(-8.58927,-2.896489)	-0.397446(-0.600149,-0.194743)	0.000137609100984929	0.00213547948557583
C01672	1,5-diaminopentane	panErysipelatoclostridium_ramosum	4.660792(1.352074,7.969509)	0.029689(-0.216726,0.276104)	0.812805358193347	0.91662894075802
C01672	1,5-diaminopentane	panBacteroides_plebeius	-4.172283(-6.779534,-1.565033)	0.017547(-0.210609,0.245702)	0.879845559437212	0.946269103892101
C01672	1,5-diaminopentane	panBacteroides_eggerthii	-0.537287(-4.527788,3.453214)	0.024327(-0.219132,0.267786)	0.844299036251428	0.930195464257156
C01672	1,5-diaminopentane	panBacteroides_fragilis	2.343777(-0.154757,4.84231)	0.031647(-0.211415,0.27471)	0.798021396777278	0.910534723171195
C01672	1,5-diaminopentane	panBacteroides_salyersiae	-1.492857(-3.457866,0.472153)	-0.079557(-0.241704,0.082591)	0.335180304235484	0.578377178247758
C01672	1,5-diaminopentane	panBacteroides_caccae	1.564729(-5.042024,8.171482)	0.047594(-0.158266,0.253454)	0.649568059143456	0.826253052470874
C01672	1,5-diaminopentane	panFlavonifractor_plautii	-2.646205(-6.352214,1.059804)	-0.157682(-0.371889,0.056525)	0.148556373825099	0.354040536612813
C01672	1,5-diaminopentane	panMegamonas_hypermegale	1.394074(-1.87532,4.663467)	0.200819(0.093173,0.308466)	0.000282328395992461	0.00372338043031642
C01672	1,5-diaminopentane	panDorea_formicigenerans	-2.1577(-5.532976,1.217577)	-0.092993(-0.248862,0.062877)	0.24140710745948	0.47881368344167
C01672	1,5-diaminopentane	panBlautia_gnavus	6.780087(2.785705,10.774468)	0.150476(-0.076854,0.377805)	0.193794683167365	0.419325634745352
C01672	1,5-diaminopentane	panBifidobacterium_dentium	0.8393(-2.661693,4.340294)	0.122313(-0.046554,0.29118)	0.155153887471615	0.365792526256879
C01672	1,5-diaminopentane	panVeillonella_parvula	0.326325(-2.927723,3.580373)	0.282934(0.124503,0.441365)	0.000503834334431921	0.00595727166261009
C01672	1,5-diaminopentane	panBarnesiella_intestinihominis	-4.358177(-6.752848,-1.963506)	-0.377788(-0.630575,-0.125)	0.00351213189925499	0.0271197663177255
C01672	1,5-diaminopentane	panCitrobacter_freundii	1.37534(-5.070602,7.821283)	0.223825(0.117484,0.330167)	4.39072068873977e-05	0.000851714556903113
C01672	1,5-diaminopentane	panCollinsella_aerofaciens	-4.049308(-6.929364,-1.169252)	0.191468(-0.012045,0.39498)	0.0651002477716426	0.206297057966284
C01672	1,5-diaminopentane	panGranulicatella_adiacens	7.079091(-2.305136,16.463318)	0.296162(0.157532,0.434793)	3.38839955017407e-05	0.000689060794020132
C01672	1,5-diaminopentane	panParabacteroides_merdae	-3.385098(-7.061783,0.291588)	-0.154973(-0.415902,0.105957)	0.243524651209895	0.481268301797597
C01672	1,5-diaminopentane	panEubacterium_ventriosum	-5.317084(-8.568891,-2.065276)	-0.121338(-0.317327,0.074651)	0.224150970208023	0.458162290000644
C01672	1,5-diaminopentane	panClostridium_asparagiforme	-2.730588(-5.263158,-0.198018)	-0.112142(-0.332941,0.108657)	0.318494267326652	0.562722280127154
C01672	1,5-diaminopentane	panAnaerostipes_caccae	1.816468(-1.08672,4.719656)	0.094931(-0.124187,0.314049)	0.394711629839252	0.637003344380826
C01672	1,5-diaminopentane	panAtopobium_parvulum	0.922132(-1.212751,3.057015)	-0.118756(-0.227183,-0.010328)	0.0319172847726562	0.129945460979658
C01672	1,5-diaminopentane	panStreptococcus_infantis	-0.842027(-2.746816,1.062761)	0.135945(-0.014631,0.286521)	0.076651878183163	0.230658616780053
C01672	1,5-diaminopentane	panBurkholderiales_bacterium_1_1_47	-4.705933(-6.924047,-2.48782)	0.098121(-0.077014,0.273256)	0.271229979666368	0.512330417748431
C01672	1,5-diaminopentane	panStreptococcus_salivarius	-3.200825(-6.558347,0.156697)	0.28909(0.120011,0.45817)	0.000859095008687189	0.00905789882510292
C01672	1,5-diaminopentane	panFusobacterium_ulcerans	4.827998(1.320341,8.335654)	0.154821(0.011838,0.297804)	0.0339056896058483	0.134880174878019
C01672	1,5-diaminopentane	panBacillus_subtilis	-3.062914(-5.556471,-0.569357)	0.05735(-0.095825,0.210525)	0.461954793612172	0.692152739135448
C01672	1,5-diaminopentane	panBifidobacterium_bifidum	-0.483605(-2.206672,1.239462)	0.130255(-0.033761,0.29427)	0.1191940683126	0.308184727904982
C01672	1,5-diaminopentane	panDesulfovibrio_piger	-3.467385(-5.879877,-1.054893)	-0.20954(-0.468286,0.049206)	0.112108147738509	0.297407080501197
C01672	1,5-diaminopentane	panStreptococcus_constellatus	0.200744(-2.518028,2.919515)	-0.020507(-0.145187,0.104173)	0.746491223858529	0.882225138163397
C01672	1,5-diaminopentane	panStreptococcus_cristatus	3.825906(-2.004402,9.656214)	0.165633(-0.023752,0.355019)	0.0862906605407437	0.24940196635722
C01672	1,5-diaminopentane	panCoprococcus_catus	-2.019926(-7.47725,3.437398)	-0.054241(-0.273939,0.165457)	0.62753763732206	0.814433387053898
C01672	1,5-diaminopentane	panHungatella_hathewayi	1.25008(-0.244902,2.745061)	0.024562(-0.054988,0.104112)	0.54403236446825	0.755894759532381
C01672	1,5-diaminopentane	panPrevotella_copri	-3.866373(-6.77769,-0.955055)	0.175161(-0.005819,0.356141)	0.0577907314694207	0.191963227723861
C01672	1,5-diaminopentane	panTyzzerella_nexilis	7.059591(2.318056,11.801126)	0.045074(-0.121697,0.211844)	0.595329685660356	0.792042724988773
C01672	1,5-diaminopentane	panRoseburia_intestinalis	-0.760604(-5.537675,4.016468)	0.037409(-0.087026,0.161844)	0.554681859955276	0.764049883619884
C01672	1,5-diaminopentane	panEubacterium_ramulus	-3.056266(-6.034716,-0.077815)	-0.187979(-0.380296,0.004337)	0.0553640280683379	0.186695912372218
C01672	1,5-diaminopentane	panOdoribacter_splanchnicus	-3.821783(-7.87428,0.230713)	-0.221587(-0.50621,0.063036)	0.126611765768836	0.321436223641848
C01672	1,5-diaminopentane	panIntestinibacter_bartlettii	-1.874529(-4.585118,0.836059)	0.084724(-0.085815,0.255263)	0.329161749750954	0.572498864278534
C01672	1,5-diaminopentane	panRothia_dentocariosa	0.573534(-2.699678,3.846746)	0.126294(-0.041951,0.294539)	0.140726573032427	0.342162084476774
C01672	1,5-diaminopentane	panBifidobacterium_longum	-2.322888(-4.107551,-0.538224)	-0.031976(-0.285968,0.222016)	0.80456492481456	0.912841735538861
C01672	1,5-diaminopentane	panCoprococcus_comes	-3.900825(-6.786411,-1.015239)	-0.018409(-0.224397,0.187579)	0.860562781291867	0.936548550422566
C01672	1,5-diaminopentane	panParasutterella_excrementihominis	-5.144956(-7.545552,-2.74436)	0.016826(-0.192947,0.2266)	0.874727560562967	0.944126981692975
C01672	1,5-diaminopentane	panAlistipes_indistinctus	-2.742585(-4.331701,-1.153469)	-0.227222(-0.472484,0.018039)	0.0692875358428638	0.214547069529705
C01672	1,5-diaminopentane	panBacteroides_clarus	4.261637(-1.468159,9.991433)	-0.099658(-0.33794,0.138625)	0.411274188874239	0.650951502636354
C01672	1,5-diaminopentane	panClostridium_citroniae	-2.772093(-5.434223,-0.109964)	-0.142348(-0.370346,0.08565)	0.220270585658829	0.453595083892131
C01672	1,5-diaminopentane	panFusobacterium_nucleatum	0.92713(-1.61686,3.47112)	0.348197(0.188074,0.50832)	2.46598117527412e-05	0.000534002060594344
C01672	1,5-diaminopentane	panOribacterium_sinus	-0.225368(-2.343696,1.892961)	0.088464(-0.088877,0.265806)	0.327184915262086	0.570432339174213
C01672	1,5-diaminopentane	panFaecalibacterium_prausnitzii	-10.548449(-14.410058,-6.68684)	-0.496066(-0.703094,-0.289037)	3.57287472602403e-06	0.00010775250871843
C01672	1,5-diaminopentane	panBacteroides_massiliensis	0.218748(-3.145413,3.582908)	0.143659(-0.06873,0.356048)	0.184256400904276	0.406095678362738
C01672	1,5-diaminopentane	panGemella_haemolysans	1.128182(-1.283603,3.539966)	0.014315(-0.106911,0.13554)	0.816466045200256	0.917233150582014
C01672	1,5-diaminopentane	panVeillonella_atypica	0.350393(-3.266621,3.967406)	0.21068(0.022758,0.398601)	0.0281120082190361	0.119070019926688
C01672	1,5-diaminopentane	panBifidobacterium_breve	-1.293284(-2.066953,-0.519615)	0.101537(-0.062923,0.265997)	0.2254312568873	0.458857769495354
C01672	1,5-diaminopentane	panPeptostreptococcus_stomatis	8.274787(-2.942697,19.49227)	0.358829(0.250792,0.466866)	2.37683259472315e-10	4.04162682915477e-08
C01672	1,5-diaminopentane	panBacteroides_intestinalis	-2.001883(-3.492601,-0.511164)	-0.271447(-0.468196,-0.074699)	0.00699262370160686	0.0443774143548684
C01672	1,5-diaminopentane	panClostridium_bolteae	0.903953(-2.499857,4.307764)	0.033966(-0.163203,0.231136)	0.734927405379274	0.87548354292789
C01672	1,5-diaminopentane	panAlistipes_onderdonkii	-3.184652(-5.157407,-1.211897)	-0.53893(-0.710582,-0.367279)	1.89408598844822e-09	2.13204721403918e-07
C01672	1,5-diaminopentane	panEscherichia_coli	38.542446(35.94103,41.143862)	0.200258(-0.011685,0.4122)	0.0639582968681158	0.203995617298489
C01672	1,5-diaminopentane	panDesulfovibrio_desulfuricans	0.312332(-2.192567,2.81723)	-0.336016(-0.570485,-0.101546)	0.00510325558590565	0.035799163232964
C01672	1,5-diaminopentane	panRuminococcus_callidus	-4.04729(-8.602005,0.507425)	-0.189419(-0.372544,-0.006295)	0.0426694653559478	0.156285227829851
C01672	1,5-diaminopentane	panMegamonas_funiformis	0.298084(-2.840439,3.436606)	0.209479(-0.005583,0.42454)	0.0562151140432479	0.188775975432827
C01672	1,5-diaminopentane	panDialister_invisus	-2.524338(-4.682614,-0.366061)	-0.047865(-0.223921,0.128191)	0.593154353543546	0.790476837338673
C01672	1,5-diaminopentane	panMethanobrevibacter_smithii	-1.992602(-4.469681,0.484478)	-0.188392(-0.367351,-0.009433)	0.0391472655327392	0.14785677983821
C01672	1,5-diaminopentane	panParaprevotella_clara	-2.436607(-4.891879,0.018665)	-0.162793(-0.328253,0.002666)	0.0537854777152331	0.183242687779217
C01672	1,5-diaminopentane	panAnaerostipes_hadrus	-4.231886(-6.776149,-1.687623)	-0.117247(-0.325791,0.091297)	0.269558287512123	0.510137303764359
C01672	1,5-diaminopentane	panRoseburia_inulinivorans	-1.396868(-4.58933,1.795594)	0.122435(-0.085187,0.330058)	0.246885393855202	0.484253984776794
C01672	1,5-diaminopentane	panBacteroides_stercoris	-0.159336(-3.868291,3.549619)	0.149519(-0.066341,0.365379)	0.173952275169634	0.391970511800284
C01672	1,5-diaminopentane	panGordonibacter_pamelaeae	-2.502928(-5.619481,0.613625)	-0.391545(-0.612089,-0.171002)	0.0005428912820713	0.00630637663708405
C01672	1,5-diaminopentane	panBacteroides_ovatus	-1.280107(-3.654074,1.093861)	0.122708(-0.028821,0.274237)	0.112119377750223	0.297407080501197
C01672	1,5-diaminopentane	panEubacterium_callanderi	-0.330894(-1.738031,1.076242)	-0.072833(-0.318507,0.172841)	0.560182613619952	0.767730056870583
C01672	1,5-diaminopentane	panBacteroides_nordii	0.15432(-1.325429,1.634068)	-0.016579(-0.250347,0.217189)	0.889134564034142	0.949614250402361
C01672	1,5-diaminopentane	panPseudoflavonifractor_capillosus	-3.114105(-6.307699,0.079489)	-0.46568(-0.683843,-0.247517)	3.43908518114069e-05	0.000697593115930873
C01672	1,5-diaminopentane	panBlautia_torques	-0.978572(-4.533224,2.576081)	0.08699(-0.125775,0.299754)	0.421831723684011	0.659741513832214
C01672	1,5-diaminopentane	panParabacteroides_goldsteinii	-1.504363(-3.63167,0.622945)	-0.059723(-0.353701,0.234255)	0.689694855611493	0.850844299506125
C01672	1,5-diaminopentane	panFaecalitalea_cylindroides	-0.824419(-1.837366,0.188528)	0.100832(-0.028191,0.229855)	0.125173348029055	0.319204019606958
C01672	1,5-diaminopentane	panHaemophilus_parainfluenzae	-3.614188(-6.556284,-0.672093)	0.271913(0.075483,0.468344)	0.00680796708935531	0.043516776216508
C01672	1,5-diaminopentane	panHoldemanella_biformis	-3.109232(-5.695827,-0.522636)	0.118405(-0.049228,0.286038)	0.165635583854389	0.379735968492334
C01672	1,5-diaminopentane	panFusobacterium_mortiferum	13.13963(11.348418,14.930841)	0.209286(0.024617,0.393955)	0.026456883958471	0.114113007948478
C01672	1,5-diaminopentane	panSchaalia_odontolytica	2.721962(-1.542074,6.985997)	-0.011059(-0.222587,0.200468)	0.918147763768601	0.963856157630193
C01672	1,5-diaminopentane	panStreptococcus_mutans	0.356322(-2.178301,2.890945)	0.041146(-0.086559,0.16885)	0.52666329364956	0.74129852815204
C01672	1,5-diaminopentane	panBacteroides_finegoldii	2.3032(-5.720937,10.327338)	0.114184(-0.045251,0.27362)	0.159832917540868	0.371116989246548
C01672	1,5-diaminopentane	panRuminococcaceae_bacterium_D16	-1.735581(-3.741584,0.270421)	-0.1908(-0.379402,-0.002198)	0.0474037524510829	0.167855910318589
C01672	1,5-diaminopentane	panBacteroides_faecis	-1.852483(-3.631792,-0.073174)	0.120477(0.00401,0.236943)	0.0426574161933586	0.156285227829851
C01672	1,5-diaminopentane	panBifidobacterium_adolescentis	-2.811843(-5.005298,-0.618387)	-0.021132(-0.33215,0.289885)	0.893759343801571	0.951719482110065
C01672	1,5-diaminopentane	panRuminococcus_sp_5_1_39BFAA	-4.557834(-7.450395,-1.665273)	0.017001(-0.199797,0.233799)	0.877505777444359	0.944932965765178
C01672	1,5-diaminopentane	panRothia_mucilaginosa	-0.814063(-3.167628,1.539501)	0.261685(0.080483,0.442886)	0.00477494074051988	0.034103062018083
C01672	1,5-diaminopentane	panBacteroides_dorei	-3.84158(-6.517817,-1.165344)	-0.190309(-0.411662,0.031045)	0.0917323342692577	0.26034261913349
C01672	1,5-diaminopentane	panAbiotrophia_defectiva	3.672137(0.939428,6.404846)	-0.134999(-0.271711,0.001713)	0.0529241777577886	0.18114348121638
C01672	1,5-diaminopentane	panParabacteroides_johnsonii	-0.751496(-2.143162,0.640169)	0.170191(0.037794,0.302588)	0.0119100895803164	0.0656451282247508
C01672	1,5-diaminopentane	panStreptococcus_thermophilus	-1.304161(-3.599829,0.991507)	0.043956(-0.109685,0.197597)	0.573971863018162	0.777247330434408
C01672	1,5-diaminopentane	panAkkermansia_muciniphila	-2.291615(-4.719004,0.135774)	-0.356169(-0.626926,-0.085412)	0.0100845069596169	0.0581410403971361
C01672	1,5-diaminopentane	panActinomyces_graevenitzii	0.724939(-0.93399,2.383868)	-0.064421(-0.154355,0.025513)	0.15975479545074	0.371054664398051
C01672	1,5-diaminopentane	panEubacterium_eligens	-5.448278(-9.06855,-1.828005)	-0.440786(-0.69366,-0.187911)	0.000681632847250272	0.0075451658105598
C01672	1,5-diaminopentane	panRuminococcus_lactaris	-4.831036(-7.900769,-1.761303)	-0.294901(-0.500954,-0.088849)	0.00516144965071013	0.035995031071968
C01672	1,5-diaminopentane	panEggerthella_lenta	3.397317(-3.029585,9.824219)	-0.082895(-0.268715,0.102926)	0.380845621810621	0.622691941389215
C01672	1,5-diaminopentane	panBacteroides_thetaiotaomicron	0.78101(-2.777901,4.339921)	0.01505(-0.180596,0.210696)	0.87982114060798	0.946269103892101
C01672	1,5-diaminopentane	panBacteroides_vulgatus	1.158922(-2.725731,5.043576)	-0.028194(-0.229463,0.173075)	0.783069297606074	0.902160851444103
C01672	1,5-diaminopentane	panPhascolarctobacterium_succinatutens	-4.260277(-7.368916,-1.151638)	0.12633(-0.088205,0.340866)	0.247564376131302	0.484697328280589
C01672	1,5-diaminopentane	panStreptococcus_vestibularis	-1.190424(-4.264991,1.884143)	0.13255(-0.008823,0.273923)	0.0660219107440336	0.208062740799021
C01672	1,5-diaminopentane	panVeillonella_dispar	-1.150635(-3.522245,1.220975)	0.139242(-0.061402,0.339887)	0.173142807064905	0.391223441917648
C01672	1,5-diaminopentane	panStreptococcus_anginosus	0.231425(-2.655628,3.118479)	0.107478(-0.12307,0.338027)	0.359799415174529	0.602958409504111
C01672	1,5-diaminopentane	panAlistipes_finegoldii	3.111364(-0.145383,6.368111)	-0.057268(-0.24264,0.128105)	0.543809252625702	0.755716144493933
C01672	1,5-diaminopentane	panStreptococcus_intermedius	-0.50595(-2.846855,1.834954)	0.176071(0.091958,0.260184)	4.82185618314369e-05	0.000919720157892228
C01672	1,5-diaminopentane	panHoldemania_filiformis	-4.082391(-6.705716,-1.459066)	-0.196069(-0.398196,0.006057)	0.0572304385734175	0.190959867405733
C01672	1,5-diaminopentane	panSutterella_wadsworthensis	3.676204(0.727693,6.624715)	0.436953(0.22954,0.644365)	4.32295629718109e-05	0.000842433201089656
C01672	1,5-diaminopentane	panBilophila_wadsworthia	-3.198101(-6.071716,-0.324486)	-0.125082(-0.333772,0.083607)	0.239238163633607	0.476330693512653
C01672	1,5-diaminopentane	panCatenibacterium_mitsuokai	-3.141499(-6.159105,-0.123892)	0.111852(-0.047625,0.271328)	0.168620899202516	0.384783405121574
C01672	1,5-diaminopentane	panGemella_sanguinis	1.048965(-1.066955,3.164885)	-0.044516(-0.131981,0.042948)	0.317473342030027	0.562070501753066
C01672	1,5-diaminopentane	panAdlercreutzia_equolifaciens	-6.002825(-8.875361,-3.130289)	-0.45096(-0.628809,-0.273111)	9.80460935146792e-07	3.89842974810605e-05
C01672	1,5-diaminopentane	panClostridium_scindens	-2.459802(-4.345875,-0.573729)	0.042129(-0.072208,0.156465)	0.469094275079345	0.698788713221645
C01672	1,5-diaminopentane	panPrevotella_stercorea	-2.098615(-4.522431,0.3252)	0.255301(0.11249,0.398111)	0.000497278837881771	0.00589651702129245
C01672	1,5-diaminopentane	panBacteroides_coprocola	-1.963201(-5.029239,1.102837)	0.192029(0.035612,0.348446)	0.016272839405469	0.0816400078647258
C01672	1,5-diaminopentane	panParabacteroides_distasonis	-1.785465(-4.433146,0.862216)	-0.218258(-0.441421,0.004904)	0.0552213096419466	0.186450657650375
C01672	1,5-diaminopentane	panAlistipes_shahii	-4.143805(-7.411538,-0.876073)	-0.456136(-0.65112,-0.261151)	5.9462911471217e-06	0.000161840819326781
C01672	1,5-diaminopentane	panKlebsiella_pneumoniae	19.93814(9.320624,30.555656)	0.253092(0.073726,0.432459)	0.00581856176763389	0.0391101309057444
C01672	1,5-diaminopentane	panStreptococcus_sanguinis	-1.029438(-3.7103,1.651424)	0.02091(-0.180236,0.222055)	0.838102007232165	0.927037946883141
C01672	1,5-diaminopentane	panClostridium_leptum	-2.673794(-5.391964,0.044376)	0.03788(-0.116167,0.191928)	0.628917213399376	0.815693990504351
C01672	1,5-diaminopentane	panClostridium_symbiosum	5.514843(-1.156947,12.186633)	0.281648(0.134477,0.428819)	0.000196909665723282	0.0028101822293937
C00114	Choline	panStreptococcus_gordonii	0.114433(0.077761,0.151106)	0.127928(0.031324,0.224531)	0.00959678712523644	0.0559562733122722
C00114	Choline	panBlautia_hydrogenotrophica	-0.042454(-0.070327,-0.014582)	-0.048304(-0.154162,0.057554)	0.370064683793648	0.612330632066011
C00114	Choline	panAnaerobutyricum_hallii	0.056746(0.021343,0.092148)	0.096551(-0.024285,0.217388)	0.116963047138507	0.304584122753649
C00114	Choline	panRuminococcus_bromii	-0.027963(-0.06561,0.009684)	-0.155365(-0.263299,-0.047432)	0.00491075732687183	0.0347316571295218
C00114	Choline	panClostridium_clostridioforme	-0.020927(-0.065556,0.023702)	0.051327(-0.070332,0.172987)	0.407209515136065	0.646873075922765
C00114	Choline	panLactobacillus_salivarius	0.039579(0.019556,0.059602)	0.128611(0.0671,0.190121)	4.90700978161622e-05	0.000930880040868278
C00114	Choline	panAlistipes_putredinis	-0.03926(-0.082778,0.004258)	-0.375568(-0.493874,-0.257262)	1.26701527658506e-09	1.58218532663559e-07
C00114	Choline	panEubacterium_siraeum	-0.003538(-0.05346,0.046384)	-0.205126(-0.305919,-0.104333)	7.67853846695751e-05	0.00130846224793016
C00114	Choline	panBlautia_producta	-0.028005(-0.050769,-0.005241)	0.073612(-0.017883,0.165108)	0.114461521579987	0.301841822452425
C00114	Choline	panEubacterium_brachy	0.070546(0.03454,0.106553)	0.200067(0.080868,0.319266)	0.00106397506012702	0.0105630915286151
C00114	Choline	panClostridium_innocuum	-0.032518(-0.057266,-0.007769)	-0.004456(-0.103577,0.094666)	0.929594821474107	0.968455050962728
C00114	Choline	panEubacterium_rectale	0.022077(-0.020563,0.064717)	0.01412(-0.09093,0.119171)	0.791644219122191	0.906681083293859
C00114	Choline	panLactobacillus_fermentum	0.044819(0.025852,0.063786)	0.019988(-0.038229,0.078206)	0.499923274424365	0.723408801231129
C00114	Choline	panParvimonas_micra	0.009792(-0.02765,0.047233)	0.019727(-0.134805,0.17426)	0.801889363732818	0.911881018063842
C00114	Choline	panStreptococcus_australis	0.104327(0.066754,0.141901)	0.0871(-0.031535,0.205735)	0.149628054641805	0.35600697013912
C00114	Choline	panAnaerotruncus_colihominis	-0.051509(-0.080127,-0.022891)	-0.207668(-0.367708,-0.047627)	0.0111370011565647	0.0624171902126684
C00114	Choline	panMegasphaera_elsdenii	-0.018475(-0.036561,-0.000389)	0.092206(-0.007068,0.19148)	0.0685881359328846	0.213456535192996
C00114	Choline	panDorea_longicatena	0.003453(-0.041367,0.048273)	0.097672(-0.024904,0.220248)	0.11796740822037	0.30600309201467
C00114	Choline	panBifidobacterium_pseudocatenulatum	-0.007012(-0.049307,0.035282)	0.019109(-0.096913,0.135131)	0.746163719678123	0.882225138163397
C00114	Choline	panAcidaminococcus_fermentans	-0.018182(-0.048775,0.012411)	0.014536(-0.071847,0.100919)	0.740863478474887	0.878821422259838
C00114	Choline	panSolobacterium_moorei	0.013056(-0.030896,0.057008)	-0.043778(-0.171442,0.083886)	0.500456475927037	0.723943370149073
C00114	Choline	panBacteroides_cellulosilyticus	-0.014842(-0.052676,0.022991)	-0.191545(-0.290831,-0.09226)	0.000174862581289576	0.00254983739621042
C00114	Choline	panRoseburia_hominis	0.032401(0.001364,0.063438)	-0.128654(-0.2754,0.018092)	0.0855335293353874	0.248124851705414
C00114	Choline	panBacteroides_xylanisolvens	-0.015417(-0.065168,0.034334)	-0.083993(-0.199465,0.03148)	0.153424719169391	0.363094567841804
C00114	Choline	panParaprevotella_xylaniphila	-0.002329(-0.036515,0.031858)	-0.016622(-0.095417,0.062173)	0.678446906893353	0.844264881437241
C00114	Choline	panEnterobacter_cloacae	0.01088(-0.035845,0.057606)	0.063735(-0.004855,0.132324)	0.0684646720297527	0.213201755058548
C00114	Choline	panCampylobacter_concisus	0.044931(0.003408,0.086455)	0.101642(0.05332,0.149964)	4.43075778369541e-05	0.000856798045016346
C00114	Choline	panStreptococcus_parasanguinis	0.106366(0.056104,0.156629)	0.169815(0.073035,0.266596)	0.000628041671096959	0.00706944934564352
C00114	Choline	panAcidaminococcus_intestini	0.043906(0.007732,0.08008)	0.04403(-0.029097,0.117157)	0.237117114766282	0.473404941596834
C00114	Choline	panBlautia_obeum	0.010295(-0.035983,0.056573)	0.003362(-0.089825,0.096548)	0.943473815321621	0.974076934775092
C00114	Choline	panBacteroides_uniformis	-0.070147(-0.110891,-0.029403)	-0.187(-0.313375,-0.060625)	0.00384517776185587	0.0289093703412532
C00114	Choline	panErysipelatoclostridium_ramosum	0.010122(-0.01843,0.038674)	0.119896(0.002808,0.236984)	0.044782692353874	0.161713078594679
C00114	Choline	panBacteroides_plebeius	0.01881(-0.027449,0.06507)	0.066283(-0.02648,0.159045)	0.160792664955975	0.372479703863233
C00114	Choline	panBacteroides_eggerthii	-0.047846(-0.08431,-0.011383)	-0.108029(-0.191162,-0.024897)	0.0110211864958167	0.061927876165822
C00114	Choline	panBacteroides_fragilis	0.020427(-0.024114,0.064968)	0.074079(-0.072905,0.221063)	0.322226814081735	0.56648409549961
C00114	Choline	panBacteroides_salyersiae	-0.032984(-0.067763,0.001794)	-0.030895(-0.131546,0.069757)	0.546412883387161	0.758147875699686
C00114	Choline	panBacteroides_caccae	-0.028325(-0.069369,0.012718)	0.11399(-0.02457,0.25255)	0.106553479018393	0.287986271327358
C00114	Choline	panFlavonifractor_plautii	-0.077416(-0.111269,-0.043562)	-0.033866(-0.153006,0.085273)	0.576446051641878	0.77909241283692
C00114	Choline	panMegamonas_hypermegale	-0.020797(-0.054979,0.013384)	0.070608(-0.014673,0.155889)	0.104338417839204	0.283919862230479
C00114	Choline	panDorea_formicigenerans	0.02336(-0.010137,0.056856)	-0.021525(-0.113819,0.07077)	0.646724333434883	0.824867678393167
C00114	Choline	panBlautia_gnavus	0.022909(-0.020378,0.066195)	0.345167(0.229736,0.460598)	9.69575554896827e-09	7.99326360080553e-07
C00114	Choline	panBifidobacterium_dentium	0.034478(0.021641,0.047314)	0.054704(-0.085082,0.19449)	0.44198539604859	0.674369470259704
C00114	Choline	panVeillonella_parvula	0.014477(-0.032521,0.061475)	0.082132(-0.025469,0.189734)	0.134184738143748	0.332745483740306
C00114	Choline	panBarnesiella_intestinihominis	-0.039229(-0.081059,0.002601)	-0.165983(-0.274482,-0.057484)	0.00281556817230565	0.0228215221430697
C00114	Choline	panCitrobacter_freundii	0.030821(-0.001777,0.063419)	0.092736(0.034239,0.151233)	0.0019743952378967	0.0174550517049452
C00114	Choline	panCollinsella_aerofaciens	0.036662(-0.008091,0.081416)	0.135615(0.02868,0.242549)	0.0130865191067621	0.0701458488941936
C00114	Choline	panGranulicatella_adiacens	0.076249(0.038982,0.113516)	0.265691(0.130407,0.400975)	0.000134052875673859	0.00209657648216337
C00114	Choline	panParabacteroides_merdae	-0.021484(-0.060031,0.017062)	-0.100027(-0.225154,0.025101)	0.116791516401751	0.304335767552264
C00114	Choline	panEubacterium_ventriosum	0.022656(-0.020227,0.06554)	-0.164381(-0.273091,-0.055672)	0.003146420491638	0.0248725940347882
C00114	Choline	panClostridium_asparagiforme	-0.055859(-0.09596,-0.015759)	-0.125633(-0.240107,-0.01116)	0.0315706226640662	0.128928163684832
C00114	Choline	panAnaerostipes_caccae	-0.022796(-0.043406,-0.002187)	0.046006(-0.00822,0.100233)	0.0960810360250769	0.268583294827707
C00114	Choline	panAtopobium_parvulum	0.052647(0.017835,0.087458)	0.176489(-0.013837,0.366815)	0.0690351334482511	0.214180429549077
C00114	Choline	panStreptococcus_infantis	0.080223(0.007941,0.152506)	0.237231(0.1192,0.355263)	9.37229353903457e-05	0.00153805687811015
C00114	Choline	panBurkholderiales_bacterium_1_1_47	0.008575(-0.031741,0.048891)	0.048135(-0.052499,0.148769)	0.347456382400381	0.590321302751668
C00114	Choline	panStreptococcus_salivarius	0.104952(0.068468,0.141435)	0.130122(-0.014588,0.274832)	0.0778443395113208	0.232341359718074
C00114	Choline	panFusobacterium_ulcerans	0.01017(-0.02943,0.049771)	0.134951(-0.014578,0.284481)	0.0767599802717339	0.230658616780053
C00114	Choline	panBacillus_subtilis	0.028545(-0.00131,0.0584)	-0.041186(-0.164748,0.082376)	0.512509465115979	0.731009290350497
C00114	Choline	panBifidobacterium_bifidum	0.023586(-0.004412,0.051584)	0.081564(0.003537,0.159591)	0.040533394385311	0.151429607055558
C00114	Choline	panDesulfovibrio_piger	-0.046106(-0.083515,-0.008698)	-0.022261(-0.115348,0.070827)	0.63839086244729	0.820430259003138
C00114	Choline	panStreptococcus_constellatus	0.025916(-0.004011,0.055843)	0.11796(0.017249,0.21867)	0.0218324417513123	0.0999913320782166
C00114	Choline	panStreptococcus_cristatus	0.070225(0.037707,0.102743)	0.197164(0.100514,0.293815)	7.3877697589288e-05	0.00127798822323288
C00114	Choline	panCoprococcus_catus	0.013777(-0.027382,0.054937)	-0.104351(-0.226915,0.018212)	0.0949144472311264	0.266730714801005
C00114	Choline	panHungatella_hathewayi	-0.025475(-0.050947,-3e-06)	-0.028444(-0.0824,0.025512)	0.300506865737766	0.54441640943769
C00114	Choline	panPrevotella_copri	0.001105(-0.04579,0.048001)	0.013939(-0.081413,0.109291)	0.773877257512357	0.897772734462582
C00114	Choline	panTyzzerella_nexilis	0.035182(0.010843,0.05952)	0.224358(0.130563,0.318153)	3.69606491880127e-06	0.000109942041183832
C00114	Choline	panRoseburia_intestinalis	0.015938(-0.03898,0.070856)	0.017776(-0.066603,0.102156)	0.67885992897101	0.844307635681728
C00114	Choline	panEubacterium_ramulus	0.02453(-0.024335,0.073395)	-0.010841(-0.102331,0.080648)	0.815840816046139	0.917149430776213
C00114	Choline	panOdoribacter_splanchnicus	-0.013229(-0.056724,0.030267)	-0.212152(-0.34297,-0.081333)	0.00155556300439135	0.0143693418230997
C00114	Choline	panIntestinibacter_bartlettii	0.04721(0.019504,0.074917)	0.148399(0.031666,0.265131)	0.0128698188711894	0.0693096983952464
C00114	Choline	panRothia_dentocariosa	0.03516(0.013212,0.057107)	0.2099(0.125046,0.294755)	1.74748804915435e-06	6.07214108210503e-05
C00114	Choline	panBifidobacterium_longum	0.022987(-0.009151,0.055125)	0.02112(-0.134776,0.177016)	0.79003892957142	0.905751129699439
C00114	Choline	panCoprococcus_comes	0.038364(-0.005131,0.081858)	0.03627(-0.071708,0.144248)	0.509249368612157	0.729597900530885
C00114	Choline	panParasutterella_excrementihominis	0.01809(-0.025637,0.061818)	0.069848(-0.023996,0.163693)	0.144114490677792	0.347859561913897
C00114	Choline	panAlistipes_indistinctus	-0.054517(-0.075278,-0.033757)	-0.224049(-0.300767,-0.147331)	2.04561309574459e-08	1.49795589286047e-06
C00114	Choline	panBacteroides_clarus	-0.015468(-0.04499,0.014055)	0.078857(0.027849,0.129864)	0.00254164079995153	0.021292236135443
C00114	Choline	panClostridium_citroniae	-0.038446(-0.077654,0.000761)	-0.134983(-0.239552,-0.030415)	0.0115592839223061	0.0642432525083938
C00114	Choline	panFusobacterium_nucleatum	0.032875(-0.03118,0.09693)	-0.016514(-0.12702,0.093991)	0.768975820515921	0.895815027048602
C00114	Choline	panOribacterium_sinus	0.057406(0.031246,0.083566)	0.249257(0.197976,0.300539)	2.41899122582716e-19	4.83314446920267e-16
C00114	Choline	panFaecalibacterium_prausnitzii	0.054526(0.010926,0.098126)	-0.079409(-0.202525,0.043707)	0.205423822318325	0.433578396273492
C00114	Choline	panBacteroides_massiliensis	0.005587(-0.031219,0.042394)	0.159217(0.059709,0.258724)	0.00179379620602687	0.0162172163784692
C00114	Choline	panGemella_haemolysans	0.036098(-0.011892,0.084087)	0.163376(-0.005775,0.332527)	0.0583045843097807	0.192930041346228
C00114	Choline	panVeillonella_atypica	0.077513(0.039563,0.115464)	0.230159(0.164434,0.295885)	2.73842501347182e-11	6.25299791647622e-09
C00114	Choline	panBifidobacterium_breve	-0.016446(-0.040999,0.008107)	0.021032(-0.049739,0.091802)	0.559243554300056	0.767028399856881
C00114	Choline	panPeptostreptococcus_stomatis	0.006298(-0.028014,0.04061)	0.113939(0.008548,0.21933)	0.0341806116435778	0.135233390225482
C00114	Choline	panBacteroides_intestinalis	-0.012236(-0.047896,0.023424)	-0.115373(-0.236338,0.005593)	0.0615094049281413	0.199503982782515
C00114	Choline	panClostridium_bolteae	-0.019683(-0.073343,0.033977)	0.168212(0.08668,0.249744)	6.13865336358185e-05	0.00110805504177374
C00114	Choline	panAlistipes_onderdonkii	-0.032004(-0.080143,0.016136)	-0.159951(-0.280163,-0.039739)	0.0092612586023553	0.0546471054540884
C00114	Choline	panEscherichia_coli	-0.07419(-0.103928,-0.044452)	0.135892(0.021046,0.250739)	0.0205289917171141	0.0957779928798458
C00114	Choline	panDesulfovibrio_desulfuricans	-0.007899(-0.0433,0.027503)	-0.132152(-0.229841,-0.034463)	0.00816307931838107	0.0498390602845695
C00114	Choline	panRuminococcus_callidus	0.010804(-0.035084,0.056691)	-0.129538(-0.245069,-0.014008)	0.0280901161339105	0.119070019926688
C00114	Choline	panMegamonas_funiformis	0.024305(-0.019438,0.068048)	0.030962(-0.043027,0.104951)	0.411023872648428	0.650733516284912
C00114	Choline	panDialister_invisus	0.001218(-0.051641,0.054076)	-0.051239(-0.201039,0.09856)	0.501530702447638	0.724259015535908
C00114	Choline	panMethanobrevibacter_smithii	-0.012335(-0.064462,0.039792)	-0.091643(-0.182223,-0.001063)	0.0473848624484701	0.167855910318589
C00114	Choline	panParaprevotella_clara	0.016023(-0.024494,0.056541)	-0.142499(-0.252482,-0.032517)	0.0112571118379737	0.0628699076234003
C00114	Choline	panAnaerostipes_hadrus	0.016939(-0.024586,0.058465)	0.010548(-0.090178,0.111275)	0.836925337132349	0.92641375268168
C00114	Choline	panRoseburia_inulinivorans	0.089108(0.047999,0.130216)	0.078228(-0.018966,0.175422)	0.11431871272867	0.301841822452425
C00114	Choline	panBacteroides_stercoris	-0.040555(-0.078963,-0.002147)	-0.079259(-0.176848,0.01833)	0.111082834239717	0.295924670414606
C00114	Choline	panGordonibacter_pamelaeae	-0.058453(-0.098401,-0.018506)	-0.130331(-0.312184,0.051523)	0.159548717090262	0.370833519294294
C00114	Choline	panBacteroides_ovatus	-0.032673(-0.062593,-0.002753)	0.013894(-0.093319,0.121107)	0.79895783707328	0.910676125819045
C00114	Choline	panEubacterium_callanderi	-0.023642(-0.050002,0.002719)	-0.071029(-0.203066,0.061007)	0.290748395722741	0.533929498762901
C00114	Choline	panBacteroides_nordii	0.013794(-0.025712,0.053301)	-0.073458(-0.204748,0.057832)	0.271880651550111	0.512590272986197
C00114	Choline	panPseudoflavonifractor_capillosus	-0.023844(-0.059813,0.012125)	-0.200976(-0.29496,-0.106992)	3.32441345985693e-05	0.000679506710260271
C00114	Choline	panBlautia_torques	0.036053(-0.02,0.092106)	0.157135(0.055403,0.258867)	0.00256417795298188	0.0214136992687891
C00114	Choline	panParabacteroides_goldsteinii	-0.047195(-0.075479,-0.018911)	-0.141581(-0.230254,-0.052908)	0.00183369232189663	0.0165032308970697
C00114	Choline	panFaecalitalea_cylindroides	-0.020277(-0.037116,-0.003439)	0.02235(-0.028008,0.072709)	0.383291866100599	0.625284464967542
C00114	Choline	panHaemophilus_parainfluenzae	0.143248(0.040982,0.245514)	0.230305(0.14265,0.31796)	4.037901606264e-07	1.90952128031135e-05
C00114	Choline	panHoldemanella_biformis	-0.005302(-0.038345,0.027741)	-0.087109(-0.204506,0.030289)	0.145356123522375	0.349484398071848
C00114	Choline	panFusobacterium_mortiferum	0.011734(-0.023254,0.046722)	0.102231(-0.048106,0.252568)	0.181934767421428	0.403332303635645
C00114	Choline	panSchaalia_odontolytica	0.080832(0.046212,0.115452)	0.268084(0.160323,0.375844)	1.53190530465447e-06	5.49405394464564e-05
C00114	Choline	panStreptococcus_mutans	0.037327(0.024359,0.050296)	0.045513(-0.104848,0.195875)	0.551983986803531	0.762461035440234
C00114	Choline	panBacteroides_finegoldii	-0.015771(-0.049742,0.0182)	0.015001(-0.068233,0.098234)	0.72319067696026	0.868480824983681
C00114	Choline	panRuminococcaceae_bacterium_D16	0.004841(-0.038327,0.048009)	-0.00468(-0.12539,0.11603)	0.939253756546368	0.972850702736984
C00114	Choline	panBacteroides_faecis	0.002013(-0.037705,0.041732)	-0.042017(-0.1407,0.056667)	0.402915112282489	0.643109786214449
C00114	Choline	panBifidobacterium_adolescentis	-0.007029(-0.047445,0.033386)	-0.078533(-0.203358,0.046291)	0.216751116095	0.448844115878828
C00114	Choline	panRuminococcus_sp_5_1_39BFAA	0.059496(0.026492,0.0925)	0.112064(0.008949,0.215179)	0.0332556499189742	0.133405555765254
C00114	Choline	panRothia_mucilaginosa	0.087746(0.031644,0.143849)	0.225223(0.042086,0.408359)	0.0160876387500769	0.0812300719593838
C00114	Choline	panBacteroides_dorei	-0.043523(-0.079645,-0.007401)	-0.067773(-0.184479,0.048932)	0.254153980522875	0.492701602678603
C00114	Choline	panAbiotrophia_defectiva	0.012452(-0.015506,0.04041)	0.12198(0.043148,0.200812)	0.00251973972827529	0.0211753521644334
C00114	Choline	panParabacteroides_johnsonii	-0.018011(-0.049332,0.01331)	-0.045853(-0.112679,0.020972)	0.17802618255241	0.398422985254645
C00114	Choline	panStreptococcus_thermophilus	0.033781(-0.009243,0.076806)	0.00861(-0.109511,0.126731)	0.886077299202755	0.948885136704867
C00114	Choline	panAkkermansia_muciniphila	-0.040243(-0.062877,-0.017609)	-0.247071(-0.356788,-0.137353)	1.27516374890666e-05	0.000307888479796436
C00114	Choline	panActinomyces_graevenitzii	0.026855(-0.003304,0.057014)	0.160537(0.014149,0.306925)	0.0316991653236155	0.129320943984857
C00114	Choline	panEubacterium_eligens	0.031429(-0.013126,0.075984)	-0.178611(-0.295276,-0.061946)	0.00279509545670553	0.0227951790279376
C00114	Choline	panRuminococcus_lactaris	-0.00564(-0.049183,0.037903)	-0.047656(-0.205698,0.110386)	0.553496993227685	0.763338735095023
C00114	Choline	panEggerthella_lenta	0.007399(-0.040043,0.05484)	0.146051(0.008444,0.283658)	0.0375724322402879	0.144018646745506
C00114	Choline	panBacteroides_thetaiotaomicron	-0.026554(-0.09805,0.044942)	-0.004339(-0.123784,0.115106)	0.943082090623775	0.974043445574537
C00114	Choline	panBacteroides_vulgatus	0.001281(-0.04957,0.052132)	0.000913(-0.10285,0.104676)	0.986200535898658	0.994036408488091
C00114	Choline	panPhascolarctobacterium_succinatutens	0.004866(-0.03493,0.044663)	-0.001607(-0.08487,0.081657)	0.96974817247776	0.986321666767157
C00114	Choline	panStreptococcus_vestibularis	0.070039(0.040807,0.099272)	0.106197(-0.062528,0.274921)	0.216562282223959	0.448733668533544
C00114	Choline	panVeillonella_dispar	0.07435(0.043824,0.104876)	0.182636(0.093226,0.272046)	7.23052790442224e-05	0.00125896250571117
C00114	Choline	panStreptococcus_anginosus	0.05774(0.019117,0.096363)	0.104264(-0.033312,0.24184)	0.136971665967117	0.336720256662319
C00114	Choline	panAlistipes_finegoldii	0.012044(-0.027417,0.051504)	-0.020184(-0.132816,0.092447)	0.724687616562004	0.869494585131892
C00114	Choline	panStreptococcus_intermedius	0.062377(6e-04,0.124154)	0.193765(0.105346,0.282184)	2.1349862874159e-05	0.000471348353840549
C00114	Choline	panHoldemania_filiformis	0.023834(-0.01365,0.061318)	-0.029906(-0.12165,0.061838)	0.521839101067445	0.737879434386678
C00114	Choline	panSutterella_wadsworthensis	0.009162(-0.030567,0.04889)	0.117075(0.009833,0.224317)	0.0324738629608567	0.131208853783199
C00114	Choline	panBilophila_wadsworthia	-0.058552(-0.096613,-0.020491)	-0.023817(-0.142721,0.095087)	0.693832967628699	0.853919907677235
C00114	Choline	panCatenibacterium_mitsuokai	0.007668(-0.040064,0.0554)	-0.019899(-0.189876,0.150078)	0.818023705223961	0.917435511107198
C00114	Choline	panGemella_sanguinis	0.034446(0.001305,0.067586)	0.196971(0.039039,0.354904)	0.0146612902075093	0.0759876986630443
C00114	Choline	panAdlercreutzia_equolifaciens	0.014187(-0.025953,0.054327)	-0.166991(-0.311739,-0.022243)	0.0238800782911573	0.105968676126002
C00114	Choline	panClostridium_scindens	-0.000812(-0.054272,0.052647)	0.062301(-0.037686,0.162288)	0.22120002785136	0.454688946138907
C00114	Choline	panPrevotella_stercorea	0.025176(-0.004245,0.054597)	0.120461(0.038892,0.202029)	0.00391484423563027	0.0293228070582541
C00114	Choline	panBacteroides_coprocola	-0.014443(-0.048023,0.019138)	-0.02742(-0.123503,0.068664)	0.574949468054595	0.778021698051528
C00114	Choline	panParabacteroides_distasonis	-0.017134(-0.057052,0.022783)	-0.049929(-0.149817,0.049959)	0.326216961283613	0.569614584788865
C00114	Choline	panAlistipes_shahii	-0.014084(-0.05949,0.031322)	-0.298686(-0.430209,-0.167163)	1.08085130287549e-05	0.000269561322337333
C00114	Choline	panKlebsiella_pneumoniae	-0.027279(-0.059827,0.005269)	-0.0146(-0.165513,0.136314)	0.849196216560395	0.93186546241256
C00114	Choline	panStreptococcus_sanguinis	0.115792(0.05811,0.173475)	0.210922(0.117655,0.30419)	1.17367680118651e-05	0.000287730828070018
C00114	Choline	panClostridium_leptum	-0.017018(-0.0537,0.019664)	-0.087129(-0.16306,-0.011198)	0.0246397626119988	0.10825782451627
C00114	Choline	panClostridium_symbiosum	-0.006307(-0.05422,0.041605)	0.150345(0.055775,0.244916)	0.00191805943507918	0.0170935481461698
C00475	Cytidine	panStreptococcus_gordonii	2.168639(0.930749,3.406529)	0.040193(-0.036132,0.116517)	0.300768480287514	0.54441640943769
C00475	Cytidine	panBlautia_hydrogenotrophica	-0.374955(-3.294853,2.544944)	0.098034(0.002839,0.19323)	0.0435936868859788	0.158724713254097
C00475	Cytidine	panAnaerobutyricum_hallii	-1.750893(-3.873555,0.371768)	-0.072276(-0.158239,0.013688)	0.0990251613250856	0.274985785027826
C00475	Cytidine	panRuminococcus_bromii	-3.13174(-5.29116,-0.972319)	0.017073(-0.065607,0.099754)	0.684660459488757	0.84807910604993
C00475	Cytidine	panClostridium_clostridioforme	2.447321(1.232527,3.662116)	-0.045645(-0.093534,0.002244)	0.0616591840868956	0.199503982782515
C00475	Cytidine	panLactobacillus_salivarius	-0.669431(-1.25662,-0.082242)	0.080475(-0.045973,0.206923)	0.211290059823208	0.441999887789384
C00475	Cytidine	panAlistipes_putredinis	1.857235(0.131048,3.583423)	-0.160177(-0.24417,-0.076185)	0.000212763274357026	0.00298316506782693
C00475	Cytidine	panEubacterium_siraeum	-0.76796(-2.203057,0.667138)	-0.023494(-0.075979,0.028991)	0.378931162669255	0.620959165891467
C00475	Cytidine	panBlautia_producta	1.166671(-0.017696,2.351038)	0.017904(-0.069585,0.105393)	0.687342038175673	0.849163328041425
C00475	Cytidine	panEubacterium_brachy	0.211437(-1.227468,1.650342)	0.072066(-0.031373,0.175505)	0.171304066862525	0.38816617589036
C00475	Cytidine	panClostridium_innocuum	1.317069(-0.002828,2.636966)	0.035236(-0.021619,0.092091)	0.223458806344002	0.457116724309429
C00475	Cytidine	panEubacterium_rectale	-6.142398(-8.237535,-4.047261)	0.057802(-0.025077,0.140681)	0.170860254658516	0.387417555897995
C00475	Cytidine	panLactobacillus_fermentum	-0.032829(-0.417929,0.352272)	0.083021(0.062355,0.103687)	6.74075930637795e-14	3.59147655843817e-11
C00475	Cytidine	panParvimonas_micra	-0.32376(-2.247635,1.600114)	-0.059796(-0.126936,0.007344)	0.0806614132772694	0.238757783300717
C00475	Cytidine	panStreptococcus_australis	-0.003594(-1.988591,1.981403)	-0.02778(-0.097928,0.042368)	0.436252536861268	0.670902796219874
C00475	Cytidine	panAnaerotruncus_colihominis	1.325503(0.137522,2.513485)	-0.018982(-0.109677,0.071713)	0.680620939736417	0.845434030210358
C00475	Cytidine	panMegasphaera_elsdenii	-0.970756(-2.57241,0.630897)	-0.040713(-0.085817,0.00439)	0.0766692608439158	0.230658616780053
C00475	Cytidine	panDorea_longicatena	-2.487083(-5.154284,0.180118)	-9e-06(-0.108512,0.108494)	0.999872937167151	0.999872937167151
C00475	Cytidine	panBifidobacterium_pseudocatenulatum	-2.647142(-3.881236,-1.413048)	-0.025119(-0.088953,0.038716)	0.43918592171416	0.672280001214244
C00475	Cytidine	panAcidaminococcus_fermentans	-0.878652(-2.5156,0.758296)	0.091558(0.037915,0.145202)	0.000891100207727368	0.00932156133528419
C00475	Cytidine	panSolobacterium_moorei	0.590178(-1.437995,2.618351)	-0.040981(-0.089146,0.007185)	0.0950701546562491	0.267065263976359
C00475	Cytidine	panBacteroides_cellulosilyticus	1.559041(0.362808,2.755274)	-0.047377(-0.114365,0.019611)	0.164942985579754	0.378800097917642
C00475	Cytidine	panRoseburia_hominis	2.195707(0.727967,3.663448)	0.016745(-0.045685,0.079175)	0.597875091099199	0.793297040844065
C00475	Cytidine	panBacteroides_xylanisolvens	2.729155(0.876485,4.581825)	-0.002769(-0.078781,0.073243)	0.942872317749151	0.974043445574537
C00475	Cytidine	panParaprevotella_xylaniphila	1.449563(0.035987,2.863139)	0.005825(-0.074539,0.086189)	0.886625708447378	0.948963795622264
C00475	Cytidine	panEnterobacter_cloacae	3.437807(1.981915,4.893699)	0.292958(-0.074945,0.660861)	0.118113842436736	0.306237439645936
C00475	Cytidine	panCampylobacter_concisus	0.027339(-3.396324,3.451002)	0.082708(0.050664,0.114752)	7.00752142927991e-07	2.9631804900955e-05
C00475	Cytidine	panStreptococcus_parasanguinis	2.203468(0.328018,4.078918)	0.054756(-0.042263,0.151776)	0.267487067449573	0.507660090965801
C00475	Cytidine	panAcidaminococcus_intestini	0.930721(-0.327826,2.189269)	0.057716(-0.033712,0.149145)	0.21500079219313	0.446888512667749
C00475	Cytidine	panBlautia_obeum	-1.04498(-3.187825,1.097866)	-0.123501(-0.200074,-0.046927)	0.00167043449141748	0.0153273392140166
C00475	Cytidine	panBacteroides_uniformis	5.264486(3.563724,6.965248)	-0.028326(-0.102555,0.045903)	0.453125748225276	0.68444168962699
C00475	Cytidine	panErysipelatoclostridium_ramosum	-0.221031(-2.56627,2.124208)	0.10816(0.030427,0.185894)	0.0065653662059663	0.042451785370617
C00475	Cytidine	panBacteroides_plebeius	-1.359964(-3.098756,0.378828)	-0.012219(-0.116662,0.092224)	0.818002235970293	0.917435511107198
C00475	Cytidine	panBacteroides_eggerthii	1.338653(-0.124364,2.801671)	-0.02987(-0.101668,0.041928)	0.413467253613526	0.653049464600652
C00475	Cytidine	panBacteroides_fragilis	3.591187(1.634408,5.547967)	-0.026743(-0.083546,0.030059)	0.354782773002323	0.59756036287346
C00475	Cytidine	panBacteroides_salyersiae	1.326328(0.25972,2.392936)	0.022986(-0.055708,0.101679)	0.56572234304555	0.770340313392179
C00475	Cytidine	panBacteroides_caccae	1.952154(0.259152,3.645156)	-0.020712(-0.139074,0.097651)	0.730730668595509	0.872481577884797
C00475	Cytidine	panFlavonifractor_plautii	2.849982(1.444337,4.255627)	0.060717(-0.062438,0.183872)	0.332592240587444	0.576520012371709
C00475	Cytidine	panMegamonas_hypermegale	-0.743246(-3.079632,1.593139)	0.071599(-0.018525,0.161724)	0.118962108872715	0.307820567160255
C00475	Cytidine	panDorea_formicigenerans	-1.109687(-3.457286,1.237911)	-0.074626(-0.185552,0.0363)	0.186448876202503	0.40903085880055
C00475	Cytidine	panBlautia_gnavus	-2.139088(-4.673593,0.395416)	0.031942(-0.055521,0.119405)	0.472744051483777	0.702262167185566
C00475	Cytidine	panBifidobacterium_dentium	0.175963(-0.536166,0.888092)	-0.009352(-0.058369,0.039664)	0.707470522871624	0.860332382652164
C00475	Cytidine	panVeillonella_parvula	2.429443(0.954812,3.904075)	0.036029(-0.055934,0.127993)	0.441184291839704	0.673661608785425
C00475	Cytidine	panBarnesiella_intestinihominis	0.332798(-1.436316,2.101912)	-0.046189(-0.130977,0.0386)	0.284445355163559	0.526102124153475
C00475	Cytidine	panCitrobacter_freundii	0.951412(-0.583212,2.486036)	0.065224(0.037218,0.09323)	6.95157994564167e-06	0.000183963665316451
C00475	Cytidine	panCollinsella_aerofaciens	-4.000278(-5.91246,-2.088097)	0.020624(-0.121478,0.162726)	0.775294677725621	0.898181767239833
C00475	Cytidine	panGranulicatella_adiacens	1.089509(-1.047472,3.22649)	-0.021152(-0.085446,0.043141)	0.517710653643467	0.735363027586536
C00475	Cytidine	panParabacteroides_merdae	2.345726(0.911505,3.779947)	0.064785(-0.060469,0.190038)	0.3094385042875	0.554387719614894
C00475	Cytidine	panEubacterium_ventriosum	-0.423215(-2.575683,1.729252)	0.017671(-0.087153,0.122494)	0.740225026745129	0.878639301016942
C00475	Cytidine	panClostridium_asparagiforme	2.361735(0.899071,3.824398)	0.075267(0.01554,0.134993)	0.0137096731693271	0.0725955434294794
C00475	Cytidine	panAnaerostipes_caccae	1.013355(0.274934,1.751775)	0.074485(0.006467,0.142504)	0.0319700980385097	0.130094207496828
C00475	Cytidine	panAtopobium_parvulum	0.420646(-0.567131,1.408423)	0.108041(-0.107047,0.323129)	0.323569376452998	0.56772073516837
C00475	Cytidine	panStreptococcus_infantis	0.997256(-0.564683,2.559195)	-0.001809(-0.055298,0.051681)	0.946972612133219	0.976445787818893
C00475	Cytidine	panBurkholderiales_bacterium_1_1_47	0.971237(-0.746777,2.689251)	0.045923(-0.046967,0.138812)	0.331255602349391	0.574770901861992
C00475	Cytidine	panStreptococcus_salivarius	1.843958(0.273318,3.414598)	0.019293(-0.085371,0.123957)	0.716950307488535	0.865538800218787
C00475	Cytidine	panFusobacterium_ulcerans	2.260922(0.746357,3.775486)	-0.020162(-0.098357,0.058033)	0.612116554394686	0.803154476952806
C00475	Cytidine	panBacillus_subtilis	0.296153(-0.699686,1.291992)	0.04065(-0.05031,0.13161)	0.379713874580102	0.621349976585621
C00475	Cytidine	panBifidobacterium_bifidum	-0.977469(-2.493572,0.538634)	0.124028(-0.001472,0.249527)	0.0527292712656356	0.180631091279451
C00475	Cytidine	panDesulfovibrio_piger	0.617169(-1.083419,2.317756)	-0.039735(-0.122223,0.042754)	0.343788918589292	0.587336690330402
C00475	Cytidine	panStreptococcus_constellatus	0.518531(-0.510833,1.547894)	-0.044945(-0.10716,0.017271)	0.156101145537316	0.367037468412542
C00475	Cytidine	panStreptococcus_cristatus	2.031528(0.682014,3.381042)	0.041592(-0.03974,0.122923)	0.314924679676396	0.559392257236727
C00475	Cytidine	panCoprococcus_catus	-2.249716(-4.221464,-0.277968)	-0.025882(-0.117408,0.065644)	0.578159567292532	0.779593599089238
C00475	Cytidine	panHungatella_hathewayi	0.913894(-1.002446,2.830235)	-0.048761(-0.078382,-0.019139)	0.00134149365890559	0.0127179327662793
C00475	Cytidine	panPrevotella_copri	-3.558877(-4.96288,-2.154874)	0.009267(-0.078737,0.097271)	0.835914470410454	0.925750789387972
C00475	Cytidine	panTyzzerella_nexilis	-3.442265(-6.658325,-0.226205)	0.050255(-0.069227,0.169737)	0.408347970533749	0.647833726804271
C00475	Cytidine	panRoseburia_intestinalis	-0.480786(-2.861164,1.899591)	0.006032(-0.049609,0.061673)	0.831146734595002	0.923593611361451
C00475	Cytidine	panEubacterium_ramulus	-0.729487(-2.587924,1.12895)	-0.040849(-0.111438,0.029739)	0.255572252902411	0.494201172319397
C00475	Cytidine	panOdoribacter_splanchnicus	3.319209(1.79664,4.841778)	-0.186948(-0.306883,-0.067014)	0.00236796876122674	0.0201327727018342
C00475	Cytidine	panIntestinibacter_bartlettii	-1.995915(-5.24383,1.251999)	0.087442(-0.13076,0.305644)	0.430815915497801	0.667393060022955
C00475	Cytidine	panRothia_dentocariosa	1.242065(-0.135274,2.619404)	0.016504(-0.067144,0.100152)	0.697987224079273	0.855438413562575
C00475	Cytidine	panBifidobacterium_longum	-0.31526(-1.771269,1.140749)	0.037756(-0.114668,0.19018)	0.626167201964702	0.813591855582623
C00475	Cytidine	panCoprococcus_comes	-0.418173(-2.196356,1.36001)	0.093388(-0.015915,0.202691)	0.0937005409319317	0.264203021037334
C00475	Cytidine	panParasutterella_excrementihominis	1.774116(0.19499,3.353242)	0.001768(-0.085343,0.08888)	0.968150573548946	0.985859433493755
C00475	Cytidine	panAlistipes_indistinctus	0.168724(-1.496672,1.83412)	-0.04777(-0.117936,0.022396)	0.181248906862717	0.402596237811794
C00475	Cytidine	panBacteroides_clarus	1.101876(0.234557,1.969194)	-0.016646(-0.077184,0.043892)	0.588701998999952	0.786116353551816
C00475	Cytidine	panClostridium_citroniae	2.95051(1.415135,4.485886)	-0.017659(-0.107966,0.072647)	0.700545242025705	0.856603056038775
C00475	Cytidine	panFusobacterium_nucleatum	0.794194(-0.80317,2.391557)	-0.022276(-0.111558,0.067006)	0.623666527166313	0.812179059004917
C00475	Cytidine	panOribacterium_sinus	0.115422(-2.157285,2.388128)	0.057399(-0.024473,0.13927)	0.168637560907065	0.384783405121574
C00475	Cytidine	panFaecalibacterium_prausnitzii	2.342756(0.205399,4.480114)	0.065441(-0.03607,0.166952)	0.205450623959924	0.433578396273492
C00475	Cytidine	panBacteroides_massiliensis	5.076767(3.716206,6.437327)	0.05094(-0.061301,0.163182)	0.372365321504114	0.614356657609595
C00475	Cytidine	panGemella_haemolysans	0.212946(-0.441909,0.867802)	0.00408(-0.021276,0.029437)	0.751622097192182	0.88547257106201
C00475	Cytidine	panVeillonella_atypica	0.963809(-0.859201,2.78682)	-0.006039(-0.082429,0.070352)	0.876441023081358	0.94481405241001
C00475	Cytidine	panBifidobacterium_breve	1.867201(0.801013,2.933388)	0.371189(0.200679,0.5417)	2.53674246790786e-05	0.000543529378110445
C00475	Cytidine	panPeptostreptococcus_stomatis	0.869918(-0.361577,2.101413)	0.04455(-0.038371,0.127471)	0.291113574841953	0.534354545277191
C00475	Cytidine	panBacteroides_intestinalis	0.216257(-1.454238,1.886752)	-0.05299(-0.129363,0.023383)	0.173072109946838	0.391174293748623
C00475	Cytidine	panClostridium_bolteae	3.415696(1.703911,5.127481)	0.068308(-0.091591,0.228207)	0.401054419906848	0.642445752538214
C00475	Cytidine	panAlistipes_onderdonkii	0.803041(-0.178423,1.784505)	-0.027381(-0.099964,0.045202)	0.458301613141454	0.689001391366608
C00475	Cytidine	panEscherichia_coli	-1.699684(-5.806213,2.406844)	-0.125536(-0.194184,-0.056887)	0.000378305341576184	0.00473148089182608
C00475	Cytidine	panDesulfovibrio_desulfuricans	-0.790144(-2.172578,0.592291)	0.004302(-0.062609,0.071213)	0.899366985053274	0.954547270192001
C00475	Cytidine	panRuminococcus_callidus	1.531115(0.029132,3.033098)	0.009841(-0.071401,0.091084)	0.811680712820973	0.916236194472488
C00475	Cytidine	panMegamonas_funiformis	-1.344174(-3.649341,0.960993)	0.014704(-0.08426,0.113668)	0.770109461802131	0.896255010391396
C00475	Cytidine	panDialister_invisus	-2.917214(-5.001271,-0.833158)	0.017917(-0.049379,0.085214)	0.600574311736321	0.796117083993478
C00475	Cytidine	panMethanobrevibacter_smithii	-0.487182(-2.076421,1.102057)	-0.046134(-0.094471,0.002203)	0.0613142307679852	0.199176254186061
C00475	Cytidine	panParaprevotella_clara	0.558599(-0.765095,1.882292)	-0.077896(-0.175479,0.019687)	0.117213876161702	0.304703446957752
C00475	Cytidine	panAnaerostipes_hadrus	-0.618606(-2.807953,1.570741)	0.030405(-0.066495,0.127304)	0.53725330586448	0.749905585779531
C00475	Cytidine	panRoseburia_inulinivorans	-0.888056(-2.71371,0.937597)	-0.027523(-0.109901,0.054856)	0.511242939916291	0.730399280624061
C00475	Cytidine	panBacteroides_stercoris	3.500959(1.921528,5.08039)	-0.000856(-0.077939,0.076227)	0.9825702576744	0.991753157278834
C00475	Cytidine	panGordonibacter_pamelaeae	-0.053589(-2.002527,1.89535)	0.007997(-0.063559,0.079553)	0.826023115726315	0.920774770718178
C00475	Cytidine	panBacteroides_ovatus	4.015637(0.841425,7.189848)	0.025324(-0.034101,0.084748)	0.402210597249162	0.642808257775343
C00475	Cytidine	panEubacterium_callanderi	0.801085(-1.211272,2.813443)	0.06188(0.019034,0.104727)	0.0048054055828378	0.0342900012661069
C00475	Cytidine	panBacteroides_nordii	-0.300046(-1.851403,1.251311)	-0.038557(-0.08356,0.006447)	0.0928051633063647	0.262455366293159
C00475	Cytidine	panPseudoflavonifractor_capillosus	-0.445295(-2.316824,1.426233)	-0.026377(-0.104998,0.052245)	0.50948347815113	0.729597900530885
C00475	Cytidine	panBlautia_torques	1.098966(-1.285394,3.483325)	-0.034165(-0.133243,0.064913)	0.497776251634299	0.721608525859118
C00475	Cytidine	panParabacteroides_goldsteinii	1.343794(-0.124647,2.812235)	-0.093859(-0.163027,-0.024692)	0.00800772302805273	0.0491762813390386
C00475	Cytidine	panFaecalitalea_cylindroides	-0.057558(-1.199978,1.084862)	0.03864(0.010785,0.066495)	0.00672861636912549	0.0432275739727097
C00475	Cytidine	panHaemophilus_parainfluenzae	0.121486(-2.103271,2.346242)	0.051722(-0.046983,0.150427)	0.303151784991727	0.547028463683423
C00475	Cytidine	panHoldemanella_biformis	0.67919(-0.821004,2.179385)	0.013365(-0.083379,0.110109)	0.785842086859597	0.903661864486604
C00475	Cytidine	panFusobacterium_mortiferum	-5.011301(-7.357515,-2.665087)	0.067383(-0.112138,0.246903)	0.460556346653923	0.690964205454881
C00475	Cytidine	panSchaalia_odontolytica	0.54048(-0.827686,1.908646)	0.047147(-0.02938,0.123673)	0.226210188219489	0.460018275890625
C00475	Cytidine	panStreptococcus_mutans	-0.253088(-0.998376,0.4922)	-0.022068(-0.057651,0.013515)	0.223142360972463	0.456801677482563
C00475	Cytidine	panBacteroides_finegoldii	1.613617(0.083952,3.143281)	0.034976(-0.062378,0.132329)	0.479973518431333	0.707502941479905
C00475	Cytidine	panRuminococcaceae_bacterium_D16	1.00432(-1.711996,3.720635)	0.00394(-0.069484,0.077365)	0.915931440952073	0.962873946496584
C00475	Cytidine	panBacteroides_faecis	2.802834(0.911375,4.694292)	0.032446(-0.028722,0.093615)	0.297266480508734	0.541297268677558
C00475	Cytidine	panBifidobacterium_adolescentis	0.140912(-0.936808,1.218631)	-0.057029(-0.165963,0.051906)	0.303608346475667	0.547343567622663
C00475	Cytidine	panRuminococcus_sp_5_1_39BFAA	-2.684551(-4.544509,-0.824594)	-0.029077(-0.090139,0.031985)	0.349326437771567	0.591611970898573
C00475	Cytidine	panRothia_mucilaginosa	0.835037(-0.687436,2.35751)	0.011084(-0.084568,0.106736)	0.819706861542077	0.918647300930841
C00475	Cytidine	panBacteroides_dorei	3.345858(1.907723,4.783994)	0.028022(-0.04296,0.099005)	0.437698348957869	0.671303336427716
C00475	Cytidine	panAbiotrophia_defectiva	-2.027754(-3.25883,-0.796679)	0.052664(0.006932,0.098397)	0.0241687440343687	0.106598566403242
C00475	Cytidine	panParabacteroides_johnsonii	0.331776(-1.516487,2.180039)	0.050415(-0.02023,0.12106)	0.161164603529857	0.372792462928436
C00475	Cytidine	panStreptococcus_thermophilus	-2.197823(-4.162494,-0.233151)	0.05174(-0.077219,0.180699)	0.430271787517143	0.667214227580703
C00475	Cytidine	panAkkermansia_muciniphila	-2.122381(-4.201395,-0.043367)	0.006521(-0.084747,0.097788)	0.88823750375172	0.949614250402361
C00475	Cytidine	panActinomyces_graevenitzii	-0.033893(-1.072469,1.004682)	0.004441(-0.027245,0.036127)	0.782809956675894	0.902160851444103
C00475	Cytidine	panEubacterium_eligens	4.600835(3.268739,5.932931)	0.00099(-0.093343,0.095322)	0.983536394352533	0.992312542265742
C00475	Cytidine	panRuminococcus_lactaris	-1.441411(-3.515629,0.632808)	0.005279(-0.08644,0.096997)	0.909868180762619	0.959322757342329
C00475	Cytidine	panEggerthella_lenta	1.973167(0.283785,3.662549)	-0.010613(-0.117137,0.095911)	0.844637222266456	0.930337070374911
C00475	Cytidine	panBacteroides_thetaiotaomicron	4.375605(2.319692,6.431518)	-0.095337(-0.172399,-0.018275)	0.0155122005316559	0.0791151925009534
C00475	Cytidine	panBacteroides_vulgatus	1.106683(-0.379628,2.592994)	-0.013953(-0.09592,0.068014)	0.737773857294458	0.876641193502425
C00475	Cytidine	panPhascolarctobacterium_succinatutens	-3.457633(-5.122903,-1.792363)	0.019056(-0.083634,0.121746)	0.715134045762215	0.864652238083453
C00475	Cytidine	panStreptococcus_vestibularis	0.455626(-0.66563,1.576881)	0.014502(-0.114857,0.143862)	0.825476863507855	0.920636153466722
C00475	Cytidine	panVeillonella_dispar	0.819987(-1.291124,2.931098)	0.037862(-0.079754,0.155477)	0.526761016029276	0.741305518595875
C00475	Cytidine	panStreptococcus_anginosus	1.109423(-0.114321,2.333166)	0.015636(-0.081462,0.112734)	0.751457891652121	0.88547257106201
C00475	Cytidine	panAlistipes_finegoldii	0.849344(-0.124413,1.8231)	0.000345(-0.056383,0.057073)	0.990454834663461	0.996258685357886
C00475	Cytidine	panStreptococcus_intermedius	0.593581(-1.110885,2.298047)	0.017547(-0.064456,0.09955)	0.673883540110622	0.841249180344282
C00475	Cytidine	panHoldemania_filiformis	0.28188(-1.17819,1.74195)	-0.109376(-0.206158,-0.012594)	0.0269097062579017	0.115400554832672
C00475	Cytidine	panSutterella_wadsworthensis	-0.868656(-3.01774,1.280427)	0.045622(-0.044332,0.135575)	0.318920616126371	0.562722280127154
C00475	Cytidine	panBilophila_wadsworthia	1.036354(-1.050284,3.122991)	-0.044985(-0.129952,0.039983)	0.298179241896542	0.542341488674821
C00475	Cytidine	panCatenibacterium_mitsuokai	-0.310063(-2.521916,1.901789)	0.083827(-0.07139,0.239044)	0.288606013050137	0.531407493348742
C00475	Cytidine	panGemella_sanguinis	0.026121(-1.609364,1.661607)	0.013821(-0.029548,0.05719)	0.530906351649376	0.745432811381204
C00475	Cytidine	panAdlercreutzia_equolifaciens	-0.864966(-2.717304,0.987373)	-0.065095(-0.142291,0.012101)	0.0980400810580005	0.272897888794547
C00475	Cytidine	panClostridium_scindens	2.043853(1.129545,2.958161)	0.036196(-0.039422,0.111815)	0.346824127507191	0.589748601497334
C00475	Cytidine	panPrevotella_stercorea	-3.788268(-5.224536,-2.352001)	-0.002875(-0.056998,0.051247)	0.9167721627909	0.963171174579318
C00475	Cytidine	panBacteroides_coprocola	-3.629391(-5.716342,-1.54244)	0.029633(-0.062258,0.121524)	0.526027295561113	0.740794739405183
C00475	Cytidine	panParabacteroides_distasonis	1.860263(0.113952,3.606574)	-0.014856(-0.12766,0.097948)	0.795610181684726	0.908878869643272
C00475	Cytidine	panAlistipes_shahii	1.412872(-0.033919,2.859663)	-0.093412(-0.183072,-0.003752)	0.0412143770728916	0.152774954059989
C00475	Cytidine	panKlebsiella_pneumoniae	3.015658(1.176298,4.855017)	0.002368(-0.039529,0.044265)	0.911490837445798	0.960126500822715
C00475	Cytidine	panStreptococcus_sanguinis	-0.662835(-2.481369,1.1557)	0.060874(-0.029026,0.150773)	0.18360969155048	0.405578299723687
C00475	Cytidine	panClostridium_leptum	-0.466233(-2.131659,1.199194)	0.080332(0.005719,0.154944)	0.0349446109972379	0.137112996719728
C00475	Cytidine	panClostridium_symbiosum	3.652565(1.810454,5.494677)	0.029749(-0.057829,0.117328)	0.504208225727251	0.72622160200889
C02679	Dodecanoic acid	panStreptococcus_gordonii	-0.200338(-1.19214,0.791463)	0.001599(-0.175049,0.178247)	0.985793455033149	0.993751424397695
C02679	Dodecanoic acid	panBlautia_hydrogenotrophica	1.126818(-0.223207,2.476844)	0.077772(-0.117953,0.273498)	0.434650681771754	0.670086467731454
C02679	Dodecanoic acid	panAnaerobutyricum_hallii	-0.313999(-1.717141,1.089143)	0.114158(-0.019372,0.247688)	0.093483147520656	0.263905798299217
C02679	Dodecanoic acid	panRuminococcus_bromii	-2.232211(-3.272259,-1.192162)	0.053054(-0.055029,0.161136)	0.334641251356167	0.577786369543306
C02679	Dodecanoic acid	panClostridium_clostridioforme	-0.172643(-1.095431,0.750146)	0.026981(-0.136852,0.190815)	0.745966563805124	0.882225138163397
C02679	Dodecanoic acid	panLactobacillus_salivarius	1.138137(-1.041862,3.318137)	-0.218208(-0.529501,0.093085)	0.168668209702032	0.384783405121574
C02679	Dodecanoic acid	panAlistipes_putredinis	-2.272112(-3.635365,-0.90886)	0.047654(-0.045453,0.140762)	0.314452843673903	0.559089460876937
C02679	Dodecanoic acid	panEubacterium_siraeum	-1.638169(-2.41943,-0.856908)	0.020626(-0.071516,0.112769)	0.659718169480324	0.831437931326084
C02679	Dodecanoic acid	panBlautia_producta	3.094085(1.776762,4.411408)	0.038374(-0.087494,0.164241)	0.548788749983573	0.759729722824998
C02679	Dodecanoic acid	panEubacterium_brachy	3.110752(1.587456,4.634049)	-0.038369(-0.097265,0.020528)	0.200691479766536	0.427917491372092
C02679	Dodecanoic acid	panClostridium_innocuum	2.350543(-0.472417,5.173502)	-0.010544(-0.058568,0.037479)	0.665829759949652	0.835239592139008
C02679	Dodecanoic acid	panEubacterium_rectale	-3.528051(-4.814952,-2.241149)	-0.018598(-0.121714,0.084517)	0.722743260259176	0.868480824983681
C02679	Dodecanoic acid	panLactobacillus_fermentum	0.359122(-0.205011,0.923256)	-0.004654(-0.025421,0.016113)	0.659351225851922	0.831419216946759
C02679	Dodecanoic acid	panParvimonas_micra	1.408964(-0.222755,3.040683)	0.099394(-0.00608,0.204868)	0.0646375440109283	0.205400895322202
C02679	Dodecanoic acid	panStreptococcus_australis	1.104058(-0.317453,2.525569)	-0.127108(-0.223537,-0.030679)	0.0099812014535801	0.0577623186220218
C02679	Dodecanoic acid	panAnaerotruncus_colihominis	-1.037729(-2.417253,0.341794)	0.048497(-0.036295,0.133288)	0.26108451118593	0.500679564487125
C02679	Dodecanoic acid	panMegasphaera_elsdenii	-0.20745(-0.98768,0.57278)	-0.010511(-0.152721,0.131698)	0.884385350773398	0.94821675924081
C02679	Dodecanoic acid	panDorea_longicatena	-0.56664(-2.123038,0.989757)	0.069585(-0.071616,0.210786)	0.332730753595804	0.576579397818228
C02679	Dodecanoic acid	panBifidobacterium_pseudocatenulatum	0.171616(-0.903124,1.246356)	0.087266(-0.029966,0.204498)	0.143903033498155	0.347559094505063
C02679	Dodecanoic acid	panAcidaminococcus_fermentans	-0.038617(-1.171703,1.094469)	-0.03594(-0.112996,0.041116)	0.35923399663922	0.60251796456257
C02679	Dodecanoic acid	panSolobacterium_moorei	0.601482(-0.891943,2.094908)	0.01764(-0.090555,0.125836)	0.748420870784021	0.883512496204711
C02679	Dodecanoic acid	panBacteroides_cellulosilyticus	-1.192543(-1.841838,-0.543247)	0.035041(-0.037037,0.107119)	0.339291395949056	0.582642208084412
C02679	Dodecanoic acid	panRoseburia_hominis	-2.054823(-3.620008,-0.489639)	0.114488(-0.032619,0.261596)	0.126608914747581	0.321436223641848
C02679	Dodecanoic acid	panBacteroides_xylanisolvens	0.490705(-0.841441,1.822852)	0.011096(-0.094426,0.116619)	0.836112953323183	0.925770950811704
C02679	Dodecanoic acid	panParaprevotella_xylaniphila	-0.419715(-1.666503,0.827073)	0.006946(-0.074179,0.088071)	0.866246151561989	0.940374795338687
C02679	Dodecanoic acid	panEnterobacter_cloacae	-0.795858(-1.199519,-0.392198)	-0.040987(-0.08874,0.006766)	0.0921979482484898	0.261015232873514
C02679	Dodecanoic acid	panCampylobacter_concisus	0.116343(-0.527125,0.759812)	0.184919(-0.026367,0.396206)	0.0860021485970391	0.249122570347059
C02679	Dodecanoic acid	panStreptococcus_parasanguinis	-0.664762(-1.639294,0.309769)	-0.001943(-0.152405,0.148518)	0.979729793943717	0.990888447633281
C02679	Dodecanoic acid	panAcidaminococcus_intestini	0.076409(-1.015517,1.168336)	0.008397(-0.109761,0.126555)	0.888813057700155	0.949614250402361
C02679	Dodecanoic acid	panBlautia_obeum	-1.618228(-3.004602,-0.231855)	0.07703(-0.011233,0.165293)	0.0868890219629561	0.250240383253314
C02679	Dodecanoic acid	panBacteroides_uniformis	-1.594337(-2.508479,-0.680194)	0.032873(-0.059712,0.125458)	0.48505922168485	0.711562646788789
C02679	Dodecanoic acid	panErysipelatoclostridium_ramosum	3.460006(1.972016,4.947996)	-0.072238(-0.147451,0.002974)	0.059698364637042	0.196018623738389
C02679	Dodecanoic acid	panBacteroides_plebeius	-0.434634(-1.575525,0.706258)	-0.006246(-0.143512,0.131019)	0.928665021980096	0.968455050962728
C02679	Dodecanoic acid	panBacteroides_eggerthii	-0.35299(-1.339521,0.63354)	-0.076291(-0.184273,0.031692)	0.165341491606677	0.379388228802918
C02679	Dodecanoic acid	panBacteroides_fragilis	0.545113(-0.237591,1.327816)	0.040796(-0.138857,0.220448)	0.655122244494416	0.829095325098871
C02679	Dodecanoic acid	panBacteroides_salyersiae	0.433064(-1.095724,1.961851)	0.026039(-0.040362,0.092441)	0.440682348909004	0.67353290582086
C02679	Dodecanoic acid	panBacteroides_caccae	1.281857(-0.709125,3.27284)	0.078132(-0.016076,0.17234)	0.103653114084049	0.282633321835676
C02679	Dodecanoic acid	panFlavonifractor_plautii	1.096998(-0.322428,2.516424)	0.024055(-0.107401,0.15551)	0.718884887370393	0.866434628240715
C02679	Dodecanoic acid	panMegamonas_hypermegale	0.626908(-0.758558,2.012373)	0.153841(-0.08099,0.388671)	0.198184919277124	0.424181541205885
C02679	Dodecanoic acid	panDorea_formicigenerans	-1.482439(-2.569219,-0.395659)	0.021039(-0.041477,0.083556)	0.508101258219941	0.728907782389835
C02679	Dodecanoic acid	panBlautia_gnavus	10.566571(8.678179,12.454962)	-0.038184(-0.180077,0.103709)	0.596618795690999	0.792504128177504
C02679	Dodecanoic acid	panBifidobacterium_dentium	-0.493274(-1.269273,0.282725)	-0.087342(-0.196193,0.021509)	0.115308829084265	0.302982897905383
C02679	Dodecanoic acid	panVeillonella_parvula	0.438346(-0.534078,1.410769)	-0.076744(-0.177529,0.024041)	0.134971951903775	0.333937064052554
C02679	Dodecanoic acid	panBarnesiella_intestinihominis	-1.366174(-3.083968,0.35162)	0.050086(-0.054157,0.154328)	0.344956843413221	0.588635750262827
C02679	Dodecanoic acid	panCitrobacter_freundii	-0.330976(-1.635117,0.973165)	-0.064393(-0.108904,-0.019882)	0.00474299663531105	0.0340269561125726
C02679	Dodecanoic acid	panCollinsella_aerofaciens	-0.969787(-2.614977,0.675402)	0.067282(-0.048067,0.18263)	0.251773329057598	0.48957967051784
C02679	Dodecanoic acid	panGranulicatella_adiacens	2.591306(0.095308,5.087304)	-0.066071(-0.234106,0.101965)	0.439468007265162	0.672454205258123
C02679	Dodecanoic acid	panParabacteroides_merdae	-0.033715(-1.187948,1.120517)	-0.014152(-0.126724,0.098421)	0.804675929288198	0.912841735538861
C02679	Dodecanoic acid	panEubacterium_ventriosum	-2.736782(-4.20143,-1.272135)	0.009136(-0.119581,0.137852)	0.888955300419712	0.949614250402361
C02679	Dodecanoic acid	panClostridium_asparagiforme	0.53663(-0.846175,1.919436)	0.176444(-0.04971,0.402599)	0.125672832095103	0.319966101998665
C02679	Dodecanoic acid	panAnaerostipes_caccae	1.56555(0.332335,2.798765)	0.03798(-0.039236,0.115197)	0.333650325146779	0.577078469413849
C02679	Dodecanoic acid	panAtopobium_parvulum	2.44547(1.197081,3.69386)	0.035244(-0.072783,0.14327)	0.521143036307769	0.73756058462343
C02679	Dodecanoic acid	panStreptococcus_infantis	1.435464(-1.355919,4.226848)	0.027076(-0.18672,0.240873)	0.803254860143175	0.912654654857017
C02679	Dodecanoic acid	panBurkholderiales_bacterium_1_1_47	-0.767427(-1.879062,0.344207)	-0.018656(-0.082131,0.044819)	0.563249537017467	0.768755559550541
C02679	Dodecanoic acid	panStreptococcus_salivarius	0.159859(-1.700393,2.020111)	-0.012442(-0.217219,0.192334)	0.904850998567522	0.957570071577282
C02679	Dodecanoic acid	panFusobacterium_ulcerans	3.387411(2.174624,4.600198)	-0.04042(-0.138058,0.057218)	0.415697527644733	0.654373575130334
C02679	Dodecanoic acid	panBacillus_subtilis	-1.246361(-2.006805,-0.485916)	-0.006687(-0.061372,0.047998)	0.8098987591277	0.915129490025248
C02679	Dodecanoic acid	panBifidobacterium_bifidum	-0.149671(-1.638244,1.338902)	-0.006922(-0.166765,0.15292)	0.932104138082716	0.969220398385664
C02679	Dodecanoic acid	panDesulfovibrio_piger	-1.008873(-1.929296,-0.088449)	0.036084(-0.091278,0.163447)	0.57738512869573	0.77932489901014
C02679	Dodecanoic acid	panStreptococcus_constellatus	0.589011(-0.915001,2.093023)	-0.014652(-0.063383,0.034078)	0.554295000301143	0.764012720181293
C02679	Dodecanoic acid	panStreptococcus_cristatus	1.538157(-0.173998,3.250313)	-0.067258(-0.144698,0.010183)	0.0884175728833515	0.253182817084825
C02679	Dodecanoic acid	panCoprococcus_catus	-2.201205(-4.015532,-0.386878)	0.085219(-0.010869,0.181307)	0.0819214281128967	0.241439151445849
C02679	Dodecanoic acid	panHungatella_hathewayi	-0.07542(-0.775123,0.624284)	0.055481(-0.04537,0.156333)	0.279676330123578	0.521262413793758
C02679	Dodecanoic acid	panPrevotella_copri	-2.736874(-3.723656,-1.750092)	-0.090986(-0.210196,0.028224)	0.134065157385827	0.332714477553034
C02679	Dodecanoic acid	panTyzzerella_nexilis	5.679438(2.654524,8.704351)	-0.098503(-0.189822,-0.007184)	0.0346121505570263	0.136400545982127
C02679	Dodecanoic acid	panRoseburia_intestinalis	-0.764273(-1.721453,0.192908)	-0.096518(-0.185727,-0.00731)	0.0340714657212412	0.135002059516192
C02679	Dodecanoic acid	panEubacterium_ramulus	-1.094742(-2.37491,0.185427)	-0.003778(-0.102109,0.094553)	0.939749359513795	0.972969881752177
C02679	Dodecanoic acid	panOdoribacter_splanchnicus	-1.118233(-3.249388,1.012922)	0.070689(-0.01519,0.156568)	0.106261252972267	0.287390840526009
C02679	Dodecanoic acid	panIntestinibacter_bartlettii	0.564347(-1.205417,2.334111)	0.067818(-0.029266,0.164901)	0.170138345639815	0.386510988730359
C02679	Dodecanoic acid	panRothia_dentocariosa	1.270562(-0.2955,2.836623)	0.136741(-0.163635,0.437117)	0.370846812644377	0.612765175818647
C02679	Dodecanoic acid	panBifidobacterium_longum	-0.550097(-1.448785,0.34859)	-0.021757(-0.065661,0.022146)	0.330038363777825	0.573156584813641
C02679	Dodecanoic acid	panCoprococcus_comes	-1.665978(-2.955837,-0.376119)	0.00693(-0.082173,0.096034)	0.878387009086911	0.945463835235366
C02679	Dodecanoic acid	panParasutterella_excrementihominis	-0.80134(-1.924723,0.322043)	-0.048212(-0.144802,0.048379)	0.326571561610237	0.569860244626422
C02679	Dodecanoic acid	panAlistipes_indistinctus	-1.520206(-2.402271,-0.638142)	0.033395(-0.041353,0.108143)	0.379794587957869	0.621354830493202
C02679	Dodecanoic acid	panBacteroides_clarus	0.464501(-0.322333,1.251335)	-0.073714(-0.1104,-0.037029)	9.82799144676819e-05	0.00159321110836859
C02679	Dodecanoic acid	panClostridium_citroniae	0.866194(-0.538699,2.271087)	0.04625(-0.069376,0.161877)	0.43160202357085	0.667680419534562
C02679	Dodecanoic acid	panFusobacterium_nucleatum	-0.261028(-1.429791,0.907734)	0.016198(-0.090824,0.12322)	0.765910078228316	0.894159609260716
C02679	Dodecanoic acid	panOribacterium_sinus	2.325405(0.52131,4.129501)	0.095645(-0.190284,0.381574)	0.510663532460679	0.730045958422096
C02679	Dodecanoic acid	panFaecalibacterium_prausnitzii	-4.711921(-6.153482,-3.270361)	0.054108(-0.073562,0.181777)	0.404726254413307	0.644583945497864
C02679	Dodecanoic acid	panBacteroides_massiliensis	-0.418992(-1.780826,0.942843)	-0.014774(-0.187487,0.157939)	0.866364980223021	0.940375285468341
C02679	Dodecanoic acid	panGemella_haemolysans	1.695058(0.675616,2.714501)	-0.03864(-0.088542,0.011261)	0.128530044593449	0.324545479606999
C02679	Dodecanoic acid	panVeillonella_atypica	1.031136(-0.079378,2.141651)	0.00623(-0.236713,0.249173)	0.959764959838416	0.981628046970645
C02679	Dodecanoic acid	panBifidobacterium_breve	-0.114903(-0.743057,0.513251)	-0.074073(-0.108525,-0.039621)	3.19945907612919e-05	0.000659022601454239
C02679	Dodecanoic acid	panPeptostreptococcus_stomatis	3.024652(0.56091,5.488394)	0.015239(-0.049958,0.080437)	0.645696447260832	0.824247142249428
C02679	Dodecanoic acid	panBacteroides_intestinalis	-0.771302(-1.4046,-0.138004)	-0.004015(-0.065995,0.057964)	0.898584465357136	0.954096857597214
C02679	Dodecanoic acid	panClostridium_bolteae	2.163048(0.598433,3.727663)	0.103483(-0.042483,0.24945)	0.16389067284847	0.377069993936239
C02679	Dodecanoic acid	panAlistipes_onderdonkii	-1.62134(-2.718423,-0.524257)	0.081661(-0.023602,0.186924)	0.12781728754972	0.323879442643425
C02679	Dodecanoic acid	panEscherichia_coli	8.099637(6.986461,9.212813)	-0.042978(-0.125664,0.039707)	0.306999755461999	0.551357763067932
C02679	Dodecanoic acid	panDesulfovibrio_desulfuricans	-0.593022(-1.357587,0.171542)	0.049611(-0.041201,0.140424)	0.283023459312726	0.524472924515463
C02679	Dodecanoic acid	panRuminococcus_callidus	-1.583872(-2.769528,-0.398216)	0.083621(-0.063288,0.23053)	0.263377863177595	0.503207239425135
C02679	Dodecanoic acid	panMegamonas_funiformis	-0.2905(-1.140989,0.55999)	-0.027979(-0.180269,0.124312)	0.717809656181549	0.866183719191143
C02679	Dodecanoic acid	panDialister_invisus	-1.665678(-2.451275,-0.880081)	-0.032274(-0.145859,0.081311)	0.576278329772548	0.779028486390765
C02679	Dodecanoic acid	panMethanobrevibacter_smithii	-0.862209(-1.550254,-0.174164)	-0.032225(-0.096553,0.032103)	0.324825664202848	0.568346624359453
C02679	Dodecanoic acid	panParaprevotella_clara	-1.072633(-2.091405,-0.053861)	0.012858(-0.062343,0.08806)	0.736613487239394	0.87656566259935
C02679	Dodecanoic acid	panAnaerostipes_hadrus	-0.583354(-1.725059,0.55835)	-0.001155(-0.078223,0.075913)	0.976483355515382	0.989248898514374
C02679	Dodecanoic acid	panRoseburia_inulinivorans	-1.929159(-3.245915,-0.612404)	-0.047172(-0.170599,0.076256)	0.452376998827371	0.68382768576288
C02679	Dodecanoic acid	panBacteroides_stercoris	0.581027(-1.321586,2.48364)	-0.027287(-0.119825,0.065252)	0.561975028769451	0.768458050684662
C02679	Dodecanoic acid	panGordonibacter_pamelaeae	-1.408402(-2.515096,-0.301709)	0.123363(-0.061893,0.308619)	0.190919369662167	0.41575683987467
C02679	Dodecanoic acid	panBacteroides_ovatus	0.705755(-0.550976,1.962485)	0.025598(-0.09641,0.147606)	0.679832704357976	0.844848852935616
C02679	Dodecanoic acid	panEubacterium_callanderi	0.698794(-0.696202,2.093789)	0.158796(-0.110615,0.428207)	0.246839375911647	0.484253984776794
C02679	Dodecanoic acid	panBacteroides_nordii	-0.141053(-1.011418,0.729312)	0.083001(0.046001,0.120002)	1.47282501427718e-05	0.000348249038878794
C02679	Dodecanoic acid	panPseudoflavonifractor_capillosus	-1.230926(-2.109656,-0.352197)	0.054077(-0.043618,0.151773)	0.276721102997079	0.518414218273009
C02679	Dodecanoic acid	panBlautia_torques	3.184746(1.521708,4.847785)	0.046932(-0.140297,0.234161)	0.621995022205238	0.810662788236181
C02679	Dodecanoic acid	panParabacteroides_goldsteinii	-0.843353(-1.86362,0.176914)	0.077615(-0.059439,0.214669)	0.265806107791972	0.505794793486555
C02679	Dodecanoic acid	panFaecalitalea_cylindroides	1.722238(0.665507,2.778969)	-0.051834(-0.121914,0.018246)	0.146468149467985	0.350986576452185
C02679	Dodecanoic acid	panHaemophilus_parainfluenzae	-0.113574(-1.723342,1.496195)	-0.050256(-0.269792,0.169281)	0.652518988255124	0.82789835753849
C02679	Dodecanoic acid	panHoldemanella_biformis	-1.694934(-2.59253,-0.797338)	-0.06741(-0.150515,0.015695)	0.111418728068784	0.296325615549325
C02679	Dodecanoic acid	panFusobacterium_mortiferum	4.052945(0.644921,7.460968)	-0.024567(-0.116494,0.06736)	0.599162413590625	0.794640891041533
C02679	Dodecanoic acid	panSchaalia_odontolytica	2.640246(1.205488,4.075004)	-0.001952(-0.091856,0.087952)	0.9659338127473	0.984867504389021
C02679	Dodecanoic acid	panStreptococcus_mutans	-0.53815(-1.178722,0.102422)	-0.163568(-0.239204,-0.087931)	2.88778225338395e-05	0.0006041663813886
C02679	Dodecanoic acid	panBacteroides_finegoldii	0.736699(-0.906883,2.380282)	-0.057766(-0.137689,0.022158)	0.155865498055072	0.366699164102483
C02679	Dodecanoic acid	panRuminococcaceae_bacterium_D16	-1.261478(-2.044382,-0.478574)	0.0054(-0.079007,0.089808)	0.899840106297944	0.954674879631437
C02679	Dodecanoic acid	panBacteroides_faecis	-0.793539(-1.331339,-0.25574)	0.053844(-0.031968,0.139655)	0.217728764048377	0.45021689062733
C02679	Dodecanoic acid	panBifidobacterium_adolescentis	-1.482937(-2.704628,-0.261245)	0.056894(-0.07726,0.191049)	0.404412711361582	0.644351353509124
C02679	Dodecanoic acid	panRuminococcus_sp_5_1_39BFAA	-1.309131(-2.486602,-0.13166)	0.1119(-0.030571,0.25437)	0.123169083805357	0.315347713505794
C02679	Dodecanoic acid	panRothia_mucilaginosa	0.286389(-1.096595,1.669373)	-0.011306(-0.256832,0.23422)	0.927818995479546	0.968285376321825
C02679	Dodecanoic acid	panBacteroides_dorei	-0.305273(-1.455142,0.844596)	-0.022833(-0.111663,0.065997)	0.613164170206906	0.803572441037056
C02679	Dodecanoic acid	panAbiotrophia_defectiva	2.030366(0.832479,3.228253)	-0.014873(-0.090395,0.060648)	0.698465587226705	0.855449738550804
C02679	Dodecanoic acid	panParabacteroides_johnsonii	-0.282838(-0.878028,0.312352)	0.199638(-0.123672,0.522948)	0.225113701308872	0.458857769495354
C02679	Dodecanoic acid	panStreptococcus_thermophilus	0.562904(-0.338388,1.464195)	0.041856(-0.083729,0.167442)	0.512201221985771	0.731009290350497
C02679	Dodecanoic acid	panAkkermansia_muciniphila	-1.155369(-1.986203,-0.324536)	0.036413(-0.035186,0.108013)	0.317530392208307	0.562070501753066
C02679	Dodecanoic acid	panActinomyces_graevenitzii	2.273162(0.391346,4.154977)	-0.042105(-0.113747,0.029536)	0.248198886581646	0.485358722030426
C02679	Dodecanoic acid	panEubacterium_eligens	-2.991603(-4.151243,-1.831963)	0.085638(-0.009378,0.180653)	0.0771013264186367	0.231043794802304
C02679	Dodecanoic acid	panRuminococcus_lactaris	-2.631181(-3.741093,-1.521269)	0.119543(0.012781,0.226304)	0.028340475036168	0.11972268351154
C02679	Dodecanoic acid	panEggerthella_lenta	2.546896(0.836167,4.257625)	0.107967(-0.031967,0.247902)	0.129895835462371	0.32679932213167
C02679	Dodecanoic acid	panBacteroides_thetaiotaomicron	0.857884(-0.244277,1.960045)	0.009734(-0.154665,0.174134)	0.907265758544843	0.958361726626428
C02679	Dodecanoic acid	panBacteroides_vulgatus	0.86391(-0.532226,2.260045)	0.029201(-0.106215,0.164618)	0.671449873358428	0.839785193721527
C02679	Dodecanoic acid	panPhascolarctobacterium_succinatutens	0.578069(-0.584692,1.74083)	-0.063565(-0.151364,0.024235)	0.155175542274402	0.365792526256879
C02679	Dodecanoic acid	panStreptococcus_vestibularis	-0.057504(-1.236288,1.12128)	0.207075(-0.341931,0.756081)	0.458305028980311	0.689001391366608
C02679	Dodecanoic acid	panVeillonella_dispar	0.688747(-0.257039,1.634532)	-0.127506(-0.281044,0.026032)	0.103197512871578	0.282353482666776
C02679	Dodecanoic acid	panStreptococcus_anginosus	-0.432911(-1.419433,0.553612)	0.062402(-0.069704,0.194508)	0.353143132618889	0.595677483303115
C02679	Dodecanoic acid	panAlistipes_finegoldii	1.901899(0.326214,3.477583)	0.08433(0.003347,0.165313)	0.0413173332550379	0.152944940886643
C02679	Dodecanoic acid	panStreptococcus_intermedius	0.628086(-1.780322,3.036494)	-0.127678(-0.239231,-0.016125)	0.025046215132993	0.109501833338556
C02679	Dodecanoic acid	panHoldemania_filiformis	-0.406089(-1.696577,0.884399)	0.065613(-0.076554,0.20778)	0.364286830612569	0.607043442505349
C02679	Dodecanoic acid	panSutterella_wadsworthensis	-0.843853(-2.101241,0.413534)	-0.079027(-0.184141,0.026087)	0.139962866883276	0.340927531890016
C02679	Dodecanoic acid	panBilophila_wadsworthia	-0.998618(-2.101271,0.104035)	0.034497(-0.04411,0.113105)	0.388278754381424	0.630556644469995
C02679	Dodecanoic acid	panCatenibacterium_mitsuokai	-0.355916(-2.636273,1.924441)	-0.03644(-0.151385,0.078505)	0.532990575800758	0.7473088915438
C02679	Dodecanoic acid	panGemella_sanguinis	2.521951(0.861331,4.182571)	0.011277(-0.075986,0.09854)	0.799326718716093	0.910781171368551
C02679	Dodecanoic acid	panAdlercreutzia_equolifaciens	-2.739671(-3.795844,-1.683498)	0.007811(-0.087852,0.103475)	0.872379421773416	0.943317053012196
C02679	Dodecanoic acid	panClostridium_scindens	0.294009(-0.812827,1.400845)	-0.022252(-0.07967,0.035166)	0.446064519813366	0.67774670006624
C02679	Dodecanoic acid	panPrevotella_stercorea	-1.099024(-1.81188,-0.386168)	-0.064567(-0.126465,-0.002668)	0.0409745021943292	0.152169247926152
C02679	Dodecanoic acid	panBacteroides_coprocola	-0.903186(-2.001876,0.195504)	0.101531(-0.049151,0.252214)	0.185721478457227	0.408107246585141
C02679	Dodecanoic acid	panParabacteroides_distasonis	4.058696(2.161866,5.955526)	-0.033386(-0.133047,0.066275)	0.510042976760017	0.729597900530885
C02679	Dodecanoic acid	panAlistipes_shahii	-1.766412(-3.337883,-0.194941)	-0.015804(-0.109719,0.078112)	0.740632093320727	0.878821422259838
C02679	Dodecanoic acid	panKlebsiella_pneumoniae	3.981458(1.762763,6.200153)	-0.042901(-0.08307,-0.002733)	0.0364202046731665	0.1409541286915
C02679	Dodecanoic acid	panStreptococcus_sanguinis	1.140537(-0.969756,3.25083)	-0.040635(-0.115038,0.033769)	0.283170754414943	0.524472924515463
C02679	Dodecanoic acid	panClostridium_leptum	-0.843498(-1.605614,-0.081383)	-0.020781(-0.130793,0.089231)	0.710209517799887	0.861550516617868
C02679	Dodecanoic acid	panClostridium_symbiosum	2.126982(0.430616,3.823348)	0.080685(-0.064684,0.226055)	0.275416121303358	0.516574898253095
C00364	Thymidine 5'-phosphate	panStreptococcus_gordonii	-0.485642(-1.039888,0.068605)	-0.057292(-0.108389,-0.006194)	0.0281681214781356	0.119221463470582
C00364	Thymidine 5'-phosphate	panBlautia_hydrogenotrophica	0.275503(-0.292201,0.843208)	-0.006849(-0.059857,0.046158)	0.799163209536409	0.910724707060456
C00364	Thymidine 5'-phosphate	panAnaerobutyricum_hallii	0.313379(-0.318504,0.945262)	0.034634(-0.031015,0.100282)	0.299510034703066	0.543573390845953
C00364	Thymidine 5'-phosphate	panRuminococcus_bromii	3.909389(3.154955,4.663824)	0.004693(-0.054623,0.064008)	0.876206346679126	0.944770793666969
C00364	Thymidine 5'-phosphate	panClostridium_clostridioforme	-0.572784(-0.97514,-0.170428)	-0.092306(-0.182705,-0.001906)	0.0454033903940569	0.163158226631881
C00364	Thymidine 5'-phosphate	panLactobacillus_salivarius	-0.403314(-0.57862,-0.228008)	-0.013736(-0.032249,0.004777)	0.145036207815782	0.34903022368676
C00364	Thymidine 5'-phosphate	panAlistipes_putredinis	1.175603(0.578403,1.772804)	0.001831(-0.053983,0.057646)	0.948487016848448	0.976967224023046
C00364	Thymidine 5'-phosphate	panEubacterium_siraeum	2.345064(1.50218,3.187947)	0.009704(-0.038808,0.058217)	0.693705644355226	0.853919907677235
C00364	Thymidine 5'-phosphate	panBlautia_producta	0.185522(-0.421306,0.79235)	-0.042166(-0.143016,0.058684)	0.410712364020243	0.650369172429123
C00364	Thymidine 5'-phosphate	panEubacterium_brachy	-0.847752(-1.330086,-0.365418)	-0.11629(-0.232161,-0.000419)	0.0491849598121335	0.172462126807262
C00364	Thymidine 5'-phosphate	panClostridium_innocuum	-0.488287(-0.813264,-0.16331)	-0.005643(-0.036796,0.025511)	0.721387536871308	0.867654147663387
C00364	Thymidine 5'-phosphate	panEubacterium_rectale	1.637206(1.010528,2.263884)	0.058852(0.010503,0.107201)	0.0172926431665694	0.08536306620582
C00364	Thymidine 5'-phosphate	panLactobacillus_fermentum	-0.3483(-0.496647,-0.199952)	0.004189(-0.003816,0.012194)	0.303468354549894	0.54722903645369
C00364	Thymidine 5'-phosphate	panParvimonas_micra	-0.309321(-0.766262,0.14762)	-0.050947(-0.146009,0.044116)	0.291928485402707	0.535235708955823
C00364	Thymidine 5'-phosphate	panStreptococcus_australis	-0.321961(-0.949063,0.305141)	-0.026205(-0.089773,0.037362)	0.417292205255213	0.6553949360114
C00364	Thymidine 5'-phosphate	panAnaerotruncus_colihominis	0.464671(-0.203718,1.133061)	-0.067351(-0.133855,-0.000847)	0.0471779464210517	0.167435744379551
C00364	Thymidine 5'-phosphate	panMegasphaera_elsdenii	-0.155867(-0.545116,0.233382)	0.070437(-0.002999,0.143874)	0.0600231958706292	0.196464426525963
C00364	Thymidine 5'-phosphate	panDorea_longicatena	0.627259(-0.012685,1.267204)	0.00593(-0.053802,0.065662)	0.845009608840275	0.930337070374911
C00364	Thymidine 5'-phosphate	panBifidobacterium_pseudocatenulatum	-0.133606(-0.636704,0.369492)	0.003926(-0.060973,0.068824)	0.905187109763517	0.957621025491521
C00364	Thymidine 5'-phosphate	panAcidaminococcus_fermentans	-0.23782(-0.784024,0.308384)	0.001656(-0.035842,0.039154)	0.930707759723083	0.968559508895455
C00364	Thymidine 5'-phosphate	panSolobacterium_moorei	-0.666038(-0.894729,-0.437346)	-0.104472(-0.446863,0.237918)	0.54812093948212	0.759627714624739
C00364	Thymidine 5'-phosphate	panBacteroides_cellulosilyticus	0.069584(-0.590684,0.729852)	0.022254(-0.051394,0.095902)	0.552001945827977	0.762461035440234
C00364	Thymidine 5'-phosphate	panRoseburia_hominis	0.881894(0.003042,1.760746)	0.047691(0.009734,0.085648)	0.0140491644187448	0.0737235207055866
C00364	Thymidine 5'-phosphate	panBacteroides_xylanisolvens	0.45398(-0.198436,1.106395)	0.003685(-0.045832,0.053203)	0.883482217610535	0.947629832659159
C00364	Thymidine 5'-phosphate	panParaprevotella_xylaniphila	0.27502(-0.237199,0.787239)	0.014103(-0.039764,0.067969)	0.606296287213271	0.799590747097106
C00364	Thymidine 5'-phosphate	panEnterobacter_cloacae	-0.377752(-0.801775,0.04627)	0.016246(-0.044358,0.07685)	0.597721464960482	0.793297040844065
C00364	Thymidine 5'-phosphate	panCampylobacter_concisus	-0.318949(-0.567666,-0.070232)	-0.061051(-0.119199,-0.002903)	0.0397015602021626	0.149174832691906
C00364	Thymidine 5'-phosphate	panStreptococcus_parasanguinis	-0.417768(-0.917469,0.081933)	-0.030491(-0.089815,0.028832)	0.3120876408943	0.557488696027547
C00364	Thymidine 5'-phosphate	panAcidaminococcus_intestini	-0.194803(-0.618846,0.22924)	-0.011558(-0.142242,0.119127)	0.86174936120953	0.937403143430865
C00364	Thymidine 5'-phosphate	panBlautia_obeum	0.616437(0.064586,1.168287)	-0.018886(-0.102014,0.064242)	0.654689887159459	0.828679375701361
C00364	Thymidine 5'-phosphate	panBacteroides_uniformis	-0.341202(-0.879807,0.197403)	-0.000196(-0.066577,0.066185)	0.995367434124753	0.998067714103786
C00364	Thymidine 5'-phosphate	panErysipelatoclostridium_ramosum	-0.513327(-1.175037,0.148382)	-0.051139(-0.158552,0.056275)	0.349017714894446	0.591246955986463
C00364	Thymidine 5'-phosphate	panBacteroides_plebeius	-0.24755(-0.821874,0.326775)	0.033147(-0.023456,0.089751)	0.249611757239138	0.487154374567812
C00364	Thymidine 5'-phosphate	panBacteroides_eggerthii	0.188444(-0.471615,0.848502)	-0.018145(-0.067865,0.031576)	0.472657066846398	0.702262167185566
C00364	Thymidine 5'-phosphate	panBacteroides_fragilis	-0.600664(-1.199684,-0.001644)	-0.007672(-0.059165,0.043821)	0.769246583364879	0.895815027048602
C00364	Thymidine 5'-phosphate	panBacteroides_salyersiae	-0.245398(-0.649275,0.158479)	0.033478(-0.018948,0.085904)	0.209459167913458	0.439369467182246
C00364	Thymidine 5'-phosphate	panBacteroides_caccae	-0.491476(-1.017792,0.034839)	0.031982(-0.055433,0.119396)	0.47153220698342	0.700983146988745
C00364	Thymidine 5'-phosphate	panFlavonifractor_plautii	-0.465844(-1.147577,0.215889)	-0.06145(-0.121231,-0.001669)	0.0439942144236313	0.159601344382052
C00364	Thymidine 5'-phosphate	panMegamonas_hypermegale	-0.803943(-1.099287,-0.508598)	-0.009502(-0.078454,0.059451)	0.786136022578001	0.903739800409002
C00364	Thymidine 5'-phosphate	panDorea_formicigenerans	-0.021677(-0.52118,0.477827)	-0.010528(-0.060626,0.039571)	0.679080265535804	0.844307635681728
C00364	Thymidine 5'-phosphate	panBlautia_gnavus	-1.23179(-1.811572,-0.652008)	-0.147672(-0.300416,0.005072)	0.0580321622480165	0.192445245097987
C00364	Thymidine 5'-phosphate	panBifidobacterium_dentium	-0.368576(-0.803745,0.066592)	-0.016438(-0.042344,0.009467)	0.212340247271125	0.443434349670977
C00364	Thymidine 5'-phosphate	panVeillonella_parvula	-0.792525(-1.203048,-0.382002)	-0.069092(-0.15679,0.018607)	0.121897669070456	0.31286308584476
C00364	Thymidine 5'-phosphate	panBarnesiella_intestinihominis	1.011889(0.316243,1.707534)	0.038861(-0.014677,0.092399)	0.153928418149709	0.36407100261985
C00364	Thymidine 5'-phosphate	panCitrobacter_freundii	-0.356791(-0.613591,-0.09999)	0.058619(-0.01108,0.128318)	0.0988133438047724	0.274492959224102
C00364	Thymidine 5'-phosphate	panCollinsella_aerofaciens	-0.143673(-0.710985,0.423638)	0.005997(-0.06899,0.080985)	0.874865558651176	0.944126981692975
C00364	Thymidine 5'-phosphate	panGranulicatella_adiacens	-0.540633(-1.311297,0.230031)	-0.07233(-0.16639,0.02173)	0.131035161796996	0.328389154305924
C00364	Thymidine 5'-phosphate	panParabacteroides_merdae	0.717465(0.137816,1.297114)	-0.016501(-0.079207,0.046204)	0.604440266425563	0.798724637776637
C00364	Thymidine 5'-phosphate	panEubacterium_ventriosum	0.77288(0.105394,1.440365)	0.033995(-0.023803,0.091793)	0.247555116399841	0.484697328280589
C00364	Thymidine 5'-phosphate	panClostridium_asparagiforme	-0.181694(-0.700176,0.336787)	-0.006069(-0.041691,0.029553)	0.737282833497067	0.876641193502425
C00364	Thymidine 5'-phosphate	panAnaerostipes_caccae	-0.169603(-0.748676,0.40947)	0.080767(-0.057641,0.219175)	0.251278240607449	0.488887474317575
C00364	Thymidine 5'-phosphate	panAtopobium_parvulum	-0.585796(-1.074479,-0.097113)	-0.334814(-0.755786,0.086158)	0.118406136573734	0.306742899026672
C00364	Thymidine 5'-phosphate	panStreptococcus_infantis	-0.606019(-0.966572,-0.245466)	0.052315(-0.135077,0.239706)	0.582639723839435	0.782334790477951
C00364	Thymidine 5'-phosphate	panBurkholderiales_bacterium_1_1_47	-0.063822(-0.661749,0.534106)	0.036303(-0.0159,0.088507)	0.171853703659884	0.389190932176195
C00364	Thymidine 5'-phosphate	panStreptococcus_salivarius	-0.439878(-1.031518,0.151762)	-0.018278(-0.075267,0.038711)	0.527873861434282	0.742218138737295
C00364	Thymidine 5'-phosphate	panFusobacterium_ulcerans	-0.700556(-1.261982,-0.139131)	-0.106733(-0.153802,-0.059663)	1.28745902564605e-05	0.000309920859426603
C00364	Thymidine 5'-phosphate	panBacillus_subtilis	0.468998(-0.226401,1.164397)	0.044569(0.012516,0.076623)	0.00665651230243912	0.0428332095983039
C00364	Thymidine 5'-phosphate	panBifidobacterium_bifidum	-0.36567(-0.682161,-0.04918)	0.053615(-0.020105,0.127335)	0.153124822471359	0.362814580845272
C00364	Thymidine 5'-phosphate	panDesulfovibrio_piger	0.419212(-0.176954,1.015378)	0.034081(-0.002753,0.070916)	0.0695712881348061	0.215092353877513
C00364	Thymidine 5'-phosphate	panStreptococcus_constellatus	-0.434819(-0.770431,-0.099207)	0.014665(-0.052823,0.082153)	0.668792221708354	0.837903658236897
C00364	Thymidine 5'-phosphate	panStreptococcus_cristatus	-0.735345(-1.232901,-0.237789)	-0.072618(-0.145309,7.2e-05)	0.0502256202654236	0.174675003116303
C00364	Thymidine 5'-phosphate	panCoprococcus_catus	1.050102(0.366356,1.733847)	0.024723(-0.043727,0.093174)	0.47721713988547	0.705513800720168
C00364	Thymidine 5'-phosphate	panHungatella_hathewayi	0.241181(-0.271111,0.753472)	-0.040725(-0.060828,-0.020622)	9.03697273065283e-05	0.0014953102704633
C00364	Thymidine 5'-phosphate	panPrevotella_copri	-0.681938(-1.20253,-0.161346)	0.042604(-0.005488,0.090696)	0.0822032095437805	0.24188808934974
C00364	Thymidine 5'-phosphate	panTyzzerella_nexilis	-0.963169(-1.389088,-0.53725)	-0.034947(-0.260582,0.190689)	0.760403668587623	0.890815907263601
C00364	Thymidine 5'-phosphate	panRoseburia_intestinalis	0.017193(-0.546792,0.581178)	0.031231(-0.006136,0.068597)	0.100918220225029	0.278308632173372
C00364	Thymidine 5'-phosphate	panEubacterium_ramulus	0.029795(-0.547376,0.606965)	0.055748(-0.008988,0.120484)	0.0910535884143996	0.259060262943354
C00364	Thymidine 5'-phosphate	panOdoribacter_splanchnicus	0.83986(0.101868,1.577851)	0.095358(0.025297,0.165419)	0.00787976358253794	0.0485383397221582
C00364	Thymidine 5'-phosphate	panIntestinibacter_bartlettii	0.859325(0.427012,1.291638)	0.013092(-0.023301,0.049485)	0.478984115070994	0.70693278811586
C00364	Thymidine 5'-phosphate	panRothia_dentocariosa	-0.660041(-0.968607,-0.351476)	0.039046(-0.21951,0.297601)	0.766206715931586	0.894159609260716
C00364	Thymidine 5'-phosphate	panBifidobacterium_longum	-0.318724(-1.053009,0.415561)	-0.010235(-0.080272,0.059802)	0.773548498676159	0.897772734462582
C00364	Thymidine 5'-phosphate	panCoprococcus_comes	0.254733(-0.355644,0.865111)	0.071356(-0.003394,0.146107)	0.0612424244913958	0.199125084025726
C00364	Thymidine 5'-phosphate	panParasutterella_excrementihominis	0.155538(-0.386165,0.697241)	-0.006392(-0.051229,0.038445)	0.778943805089674	0.899092849548913
C00364	Thymidine 5'-phosphate	panAlistipes_indistinctus	0.40952(-0.223871,1.04291)	-0.084227(-0.172452,0.003997)	0.0612166882141087	0.199122414410727
C00364	Thymidine 5'-phosphate	panBacteroides_clarus	0.118713(-0.475897,0.713322)	0.061229(0.00878,0.113678)	0.0223581488803705	0.101363102963853
C00364	Thymidine 5'-phosphate	panClostridium_citroniae	0.111006(-0.570591,0.792603)	-0.025894(-0.080533,0.028745)	0.351230830484057	0.593657901273242
C00364	Thymidine 5'-phosphate	panFusobacterium_nucleatum	-0.192905(-0.913587,0.527777)	-0.077106(-0.145108,-0.009104)	0.0264578833494156	0.114113007948478
C00364	Thymidine 5'-phosphate	panOribacterium_sinus	-0.556503(-0.880009,-0.232997)	-0.165442(-0.258115,-0.072768)	0.000531874400911638	0.00622363135005243
C00364	Thymidine 5'-phosphate	panFaecalibacterium_prausnitzii	1.72719(1.128332,2.326048)	0.092194(0.023445,0.160944)	0.00882694738869168	0.0526062367862967
C00364	Thymidine 5'-phosphate	panBacteroides_massiliensis	-0.075796(-0.684144,0.532551)	0.066407(0.004194,0.128619)	0.0365500465718955	0.141251437235294
C00364	Thymidine 5'-phosphate	panGemella_haemolysans	-0.448446(-0.872987,-0.023906)	-0.264973(-0.41259,-0.117355)	0.000496521105609198	0.00589628035071131
C00364	Thymidine 5'-phosphate	panVeillonella_atypica	-0.761268(-1.175007,-0.347529)	-0.161361(-0.310463,-0.012259)	0.0340543439992426	0.135002059516192
C00364	Thymidine 5'-phosphate	panBifidobacterium_breve	-0.461019(-0.661748,-0.26029)	-0.005053(-0.015377,0.005271)	0.33570517208152	0.578722117186261
C00364	Thymidine 5'-phosphate	panPeptostreptococcus_stomatis	-0.740764(-1.058312,-0.423217)	0.024343(-0.026721,0.075407)	0.348383681637466	0.591061888303347
C00364	Thymidine 5'-phosphate	panBacteroides_intestinalis	1.08711(0.678967,1.495252)	0.014802(-0.012079,0.041683)	0.278896412536363	0.520415626661362
C00364	Thymidine 5'-phosphate	panClostridium_bolteae	-0.848826(-1.322412,-0.375241)	-0.001984(-0.082276,0.078308)	0.961195907584881	0.982463682752673
C00364	Thymidine 5'-phosphate	panAlistipes_onderdonkii	0.855224(0.365891,1.344558)	-0.023669(-0.063871,0.016534)	0.247095564304275	0.484253984776794
C00364	Thymidine 5'-phosphate	panEscherichia_coli	-1.016168(-1.512551,-0.519784)	-0.048473(-0.098209,0.001264)	0.0560560248967949	0.188552083743765
C00364	Thymidine 5'-phosphate	panDesulfovibrio_desulfuricans	0.154761(-0.55937,0.868893)	-0.006972(-0.062794,0.048849)	0.805732850454335	0.913063087010364
C00364	Thymidine 5'-phosphate	panRuminococcus_callidus	0.88968(0.267422,1.511939)	0.028377(-0.020943,0.077697)	0.257959660522414	0.497253643727721
C00364	Thymidine 5'-phosphate	panMegamonas_funiformis	-0.432016(-0.880151,0.016118)	-0.00217(-0.074407,0.070067)	0.95282795144714	0.978744917147226
C00364	Thymidine 5'-phosphate	panDialister_invisus	0.585808(0.007776,1.16384)	-0.033751(-0.069121,0.00162)	0.0613502843637752	0.199176254186061
C00364	Thymidine 5'-phosphate	panMethanobrevibacter_smithii	1.128775(0.603341,1.654209)	-0.029755(-0.079337,0.019827)	0.238104822802519	0.474718808136926
C00364	Thymidine 5'-phosphate	panParaprevotella_clara	0.144359(-0.502457,0.791174)	0.013905(-0.032206,0.060016)	0.552801965204663	0.762906804682381
C00364	Thymidine 5'-phosphate	panAnaerostipes_hadrus	0.018109(-0.771421,0.807639)	-0.029831(-0.142599,0.082937)	0.602547576042531	0.797410204956434
C00364	Thymidine 5'-phosphate	panRoseburia_inulinivorans	-0.049078(-0.653325,0.555169)	0.042908(-0.022337,0.108152)	0.196226398630098	0.422251313368805
C00364	Thymidine 5'-phosphate	panBacteroides_stercoris	0.164052(-0.462596,0.790701)	0.007457(-0.055266,0.07018)	0.81491343116463	0.916777610060209
C00364	Thymidine 5'-phosphate	panGordonibacter_pamelaeae	0.232863(-0.499696,0.965421)	-0.047152(-0.107802,0.013499)	0.126872140394084	0.321994965395211
C00364	Thymidine 5'-phosphate	panBacteroides_ovatus	-0.307468(-0.794938,0.180002)	-0.059349(-0.140591,0.021893)	0.151314844878678	0.359164906525214
C00364	Thymidine 5'-phosphate	panEubacterium_callanderi	-0.252117(-0.680683,0.176449)	-0.055364(-0.16501,0.054283)	0.320665685700011	0.564733397997904
C00364	Thymidine 5'-phosphate	panBacteroides_nordii	-0.412641(-0.70901,-0.116272)	-0.293977(-0.469032,-0.118921)	0.00109803653239489	0.01082060168545
C00364	Thymidine 5'-phosphate	panPseudoflavonifractor_capillosus	0.419042(-0.558979,1.397064)	-0.033973(-0.093489,0.025544)	0.261736246341428	0.501509489513472
C00364	Thymidine 5'-phosphate	panBlautia_torques	-0.462966(-0.955801,0.029869)	-9.6e-05(-0.089256,0.089064)	0.99830540464359	0.999215067719461
C00364	Thymidine 5'-phosphate	panParabacteroides_goldsteinii	0.568017(-0.294324,1.430359)	-0.019499(-0.069705,0.030706)	0.444713784638002	0.676466038604285
C00364	Thymidine 5'-phosphate	panFaecalitalea_cylindroides	0.130506(-0.685672,0.946684)	0.025237(0.005867,0.044606)	0.0109145173957442	0.061581112381573
C00364	Thymidine 5'-phosphate	panHaemophilus_parainfluenzae	-0.597322(-1.027024,-0.167621)	-0.048094(-0.12497,0.028781)	0.218822742022623	0.451777668366004
C00364	Thymidine 5'-phosphate	panHoldemanella_biformis	0.16339(-0.468702,0.795483)	-0.046978(-0.110352,0.016397)	0.145414243298926	0.349518987201509
C00364	Thymidine 5'-phosphate	panFusobacterium_mortiferum	-1.0283(-1.428782,-0.627817)	-0.192012(-0.349737,-0.034288)	0.01727841765314	0.08536306620582
C00364	Thymidine 5'-phosphate	panSchaalia_odontolytica	-0.493495(-0.899579,-0.087412)	-0.013844(-0.140289,0.112601)	0.82931456044637	0.922565850018297
C00364	Thymidine 5'-phosphate	panStreptococcus_mutans	-0.424407(-0.645623,-0.203191)	-0.005873(-0.015794,0.004047)	0.244475589817804	0.482436955694074
C00364	Thymidine 5'-phosphate	panBacteroides_finegoldii	-0.322637(-0.906057,0.260783)	-0.0033(-0.086275,0.079675)	0.937585033573791	0.971492449652926
C00364	Thymidine 5'-phosphate	panRuminococcaceae_bacterium_D16	0.102571(-0.404876,0.610019)	0.00139(-0.057732,0.060513)	0.963063170433736	0.983491037325124
C00364	Thymidine 5'-phosphate	panBacteroides_faecis	-0.020923(-0.536278,0.494431)	-0.00197(-0.062145,0.058205)	0.948606814116471	0.976967224023046
C00364	Thymidine 5'-phosphate	panBifidobacterium_adolescentis	0.360127(-0.246788,0.967043)	-0.016338(-0.075804,0.043128)	0.588632355642999	0.786116353551816
C00364	Thymidine 5'-phosphate	panRuminococcus_sp_5_1_39BFAA	0.436658(-0.123735,0.997051)	-0.00341(-0.123931,0.11711)	0.955563042161593	0.979893544940612
C00364	Thymidine 5'-phosphate	panRothia_mucilaginosa	-0.480457(-0.942,-0.018914)	0.044232(0.017628,0.070837)	0.00122740333271814	0.0118275331108011
C00364	Thymidine 5'-phosphate	panBacteroides_dorei	-0.215987(-0.807056,0.375082)	-0.010917(-0.068561,0.046727)	0.709252686763742	0.861058403860827
C00364	Thymidine 5'-phosphate	panAbiotrophia_defectiva	-0.053411(-0.607914,0.501091)	-0.060095(-0.115914,-0.004277)	0.0349816566956364	0.137112996719728
C00364	Thymidine 5'-phosphate	panParabacteroides_johnsonii	0.500004(-0.079181,1.079188)	-0.050527(-0.078502,-0.022551)	0.000459130179028095	0.005526157215049
C00364	Thymidine 5'-phosphate	panStreptococcus_thermophilus	-0.224559(-0.67477,0.225653)	0.013817(-0.044315,0.071948)	0.639848091709584	0.820971660685766
C00364	Thymidine 5'-phosphate	panAkkermansia_muciniphila	0.363071(-0.163621,0.889763)	-0.132645(-0.201702,-0.063587)	0.000200109098714605	0.00284062507447091
C00364	Thymidine 5'-phosphate	panActinomyces_graevenitzii	-0.404833(-0.715211,-0.094456)	-0.239609(-0.854848,0.37563)	0.44346648345057	0.675765378021419
C00364	Thymidine 5'-phosphate	panEubacterium_eligens	0.370518(-0.277558,1.018593)	0.040007(-0.007614,0.087629)	0.0991815052289475	0.275037678622397
C00364	Thymidine 5'-phosphate	panRuminococcus_lactaris	0.587356(-0.158756,1.333468)	0.006984(-0.047173,0.06114)	0.799564978575593	0.910792945948709
C00364	Thymidine 5'-phosphate	panEggerthella_lenta	-0.582875(-1.115349,-0.050402)	-0.020473(-0.101243,0.060297)	0.617793321268287	0.807238248626013
C00364	Thymidine 5'-phosphate	panBacteroides_thetaiotaomicron	-0.622221(-1.116874,-0.127567)	-0.100936(-0.186532,-0.01534)	0.0210528726217612	0.097355825182632
C00364	Thymidine 5'-phosphate	panBacteroides_vulgatus	-0.561008(-1.038264,-0.083752)	-0.090914(-0.1373,-0.044528)	0.000149342753462512	0.00226050622286439
C00364	Thymidine 5'-phosphate	panPhascolarctobacterium_succinatutens	0.676823(0.045164,1.308482)	0.039454(-0.008106,0.087013)	0.103465233039742	0.282557963839189
C00364	Thymidine 5'-phosphate	panStreptococcus_vestibularis	-0.486768(-0.867667,-0.105869)	-0.017915(-0.038576,0.002746)	0.0888537829181836	0.254249707512396
C00364	Thymidine 5'-phosphate	panVeillonella_dispar	-0.510438(-0.939429,-0.081446)	-0.068045(-0.169059,0.03297)	0.185627662935263	0.408107246585141
C00364	Thymidine 5'-phosphate	panStreptococcus_anginosus	-0.391749(-0.887675,0.104177)	0.00082(-0.048382,0.050023)	0.973815769934549	0.988178241081715
C00364	Thymidine 5'-phosphate	panAlistipes_finegoldii	0.72597(0.31769,1.134251)	-0.108342(-0.186408,-0.030276)	0.00675858915908265	0.0433504370460582
C00364	Thymidine 5'-phosphate	panStreptococcus_intermedius	-0.467711(-0.810597,-0.124824)	-0.229607(-0.323864,-0.135349)	3.01006443218491e-06	9.47103737874874e-05
C00364	Thymidine 5'-phosphate	panHoldemania_filiformis	0.977485(0.328508,1.626461)	0.093594(0.04176,0.145429)	0.000460585428825974	0.00553533646192058
C00364	Thymidine 5'-phosphate	panSutterella_wadsworthensis	-0.513667(-1.148921,0.121587)	-0.006246(-0.077554,0.065062)	0.863064835074808	0.938068021476658
C00364	Thymidine 5'-phosphate	panBilophila_wadsworthia	-0.147721(-0.804322,0.50888)	0.020256(-0.046485,0.086997)	0.550247828473149	0.761110572548828
C00364	Thymidine 5'-phosphate	panCatenibacterium_mitsuokai	0.233773(-0.366033,0.833579)	-0.023399(-0.067663,0.020865)	0.298541489107568	0.54275331686708
C00364	Thymidine 5'-phosphate	panGemella_sanguinis	-0.523697(-0.910196,-0.137198)	-0.019324(-0.309241,0.270592)	0.895577584367363	0.952972064491444
C00364	Thymidine 5'-phosphate	panAdlercreutzia_equolifaciens	0.976818(0.017584,1.936052)	-0.015851(-0.07703,0.045327)	0.610013854292901	0.802678577685827
C00364	Thymidine 5'-phosphate	panClostridium_scindens	-0.278788(-0.651064,0.093487)	-0.04141(-0.080646,-0.002174)	0.0386896722008444	0.146646160611333
C00364	Thymidine 5'-phosphate	panPrevotella_stercorea	0.526374(-0.177889,1.230637)	0.053844(0.023434,0.084254)	0.000589077931681187	0.00674485792263044
C00364	Thymidine 5'-phosphate	panBacteroides_coprocola	-0.580469(-1.104407,-0.056531)	-0.049928(-0.107892,0.008036)	0.0909745623772459	0.258927600612161
C00364	Thymidine 5'-phosphate	panParabacteroides_distasonis	0.174783(-0.422544,0.77211)	0.006908(-0.075843,0.089659)	0.869433850297412	0.941995023114271
C00364	Thymidine 5'-phosphate	panAlistipes_shahii	1.89408(1.417779,2.370382)	-0.012877(-0.086124,0.06037)	0.729243052337095	0.871969379517473
C00364	Thymidine 5'-phosphate	panKlebsiella_pneumoniae	-0.191204(-0.928753,0.546344)	-0.054005(-0.106491,-0.001519)	0.0437873185653574	0.159284592614627
C00364	Thymidine 5'-phosphate	panStreptococcus_sanguinis	-0.336443(-0.804505,0.131619)	-0.075253(-0.160805,0.0103)	0.0843820470768977	0.24608942343506
C00364	Thymidine 5'-phosphate	panClostridium_leptum	1.575614(0.548373,2.602856)	-0.035513(-0.070193,-0.000832)	0.0447988933944719	0.161713078594679
C00364	Thymidine 5'-phosphate	panClostridium_symbiosum	-1.158092(-1.542445,-0.773738)	-0.041242(-0.109748,0.027263)	0.236621502861122	0.47312460617115
C00334	gamma-aminobutyrate	panStreptococcus_gordonii	-3.463586(-9.525169,2.597997)	0.047941(-0.087902,0.183784)	0.48804736252734	0.714082514942376
C00334	gamma-aminobutyrate	panBlautia_hydrogenotrophica	4.644932(-2.245819,11.535683)	-0.140879(-0.23873,-0.043027)	0.00490358669439487	0.0347116606391531
C00334	gamma-aminobutyrate	panAnaerobutyricum_hallii	0.370291(-5.642098,6.382679)	-0.154642(-0.273336,-0.035948)	0.0108172556268326	0.0613148469383058
C00334	gamma-aminobutyrate	panRuminococcus_bromii	-1.377581(-7.89938,5.144218)	-0.170831(-0.291218,-0.050444)	0.00554892405163562	0.0379683227916711
C00334	gamma-aminobutyrate	panClostridium_clostridioforme	9.962513(-0.578947,20.503973)	0.038311(-0.087413,0.164034)	0.549316023341826	0.760064691576848
C00334	gamma-aminobutyrate	panLactobacillus_salivarius	-2.684375(-5.632356,0.263606)	0.087817(0.027758,0.147876)	0.00428126761202068	0.0314484290030048
C00334	gamma-aminobutyrate	panAlistipes_putredinis	7.959546(1.915059,14.004033)	-0.405157(-0.529915,-0.280399)	5.54930563038298e-10	7.91965189250371e-08
C00334	gamma-aminobutyrate	panEubacterium_siraeum	-1.509233(-6.724398,3.705932)	-0.261528(-0.354464,-0.168592)	6.23428094166684e-08	3.95431534014297e-06
C00334	gamma-aminobutyrate	panBlautia_producta	5.495761(0.68542,10.306101)	-0.057949(-0.189175,0.073277)	0.385669846917812	0.628266085725062
C00334	gamma-aminobutyrate	panEubacterium_brachy	-2.267543(-8.951045,4.41596)	-0.104394(-0.20105,-0.007739)	0.0343536822525772	0.135649520040809
C00334	gamma-aminobutyrate	panClostridium_innocuum	7.460489(0.673007,14.247971)	0.016877(-0.078264,0.112018)	0.727366114784396	0.871116939094736
C00334	gamma-aminobutyrate	panEubacterium_rectale	5.953121(-1.256651,13.162893)	0.023578(-0.103875,0.151031)	0.716175509782972	0.865103819451835
C00334	gamma-aminobutyrate	panLactobacillus_fermentum	-4.392593(-6.18506,-2.600125)	0.19757(0.152397,0.242742)	2.93456364759124e-16	2.93162908394365e-13
C00334	gamma-aminobutyrate	panParvimonas_micra	0.984434(-3.661574,5.630442)	-0.075576(-0.216719,0.065566)	0.292978825876715	0.53617741616824
C00334	gamma-aminobutyrate	panStreptococcus_australis	-3.705838(-10.045636,2.63396)	0.096659(-0.063933,0.257251)	0.237275714813044	0.473485021919063
C00334	gamma-aminobutyrate	panAnaerotruncus_colihominis	10.144386(3.815074,16.473698)	-0.234669(-0.374301,-0.095038)	0.00104848604751303	0.010513802373556
C00334	gamma-aminobutyrate	panMegasphaera_elsdenii	-2.94741(-8.376436,2.481616)	0.057005(0.004866,0.109145)	0.0322189805855163	0.130720668368656
C00334	gamma-aminobutyrate	panDorea_longicatena	-3.203139(-9.325264,2.918985)	-0.026901(-0.142788,0.088987)	0.648257530117242	0.825242781251513
C00334	gamma-aminobutyrate	panBifidobacterium_pseudocatenulatum	-2.615677(-7.656031,2.424677)	0.115772(-0.016096,0.247641)	0.0850985982315074	0.247132266375802
C00334	gamma-aminobutyrate	panAcidaminococcus_fermentans	-4.956589(-10.013849,0.100671)	0.072824(-0.043495,0.189143)	0.219000947343179	0.451795449449325
C00334	gamma-aminobutyrate	panSolobacterium_moorei	-0.706683(-4.565606,3.152239)	0.005443(-0.14465,0.155536)	0.943174942038046	0.974043445574537
C00334	gamma-aminobutyrate	panBacteroides_cellulosilyticus	6.403977(-0.518435,13.326388)	-0.196118(-0.307677,-0.08456)	0.000613691845958444	0.0069667972058237
C00334	gamma-aminobutyrate	panRoseburia_hominis	-0.495622(-4.578046,3.586801)	-0.154285(-0.328917,0.020348)	0.0831542844458619	0.243431883256897
C00334	gamma-aminobutyrate	panBacteroides_xylanisolvens	14.535001(7.044791,22.025211)	-0.058662(-0.164975,0.04765)	0.278529902140426	0.5200960228753
C00334	gamma-aminobutyrate	panParaprevotella_xylaniphila	-6.372448(-10.462215,-2.282681)	-0.126469(-0.223943,-0.028996)	0.0111451418914644	0.0624190427446275
C00334	gamma-aminobutyrate	panEnterobacter_cloacae	-3.740383(-5.775551,-1.705216)	0.077714(-0.039872,0.1953)	0.194483336176599	0.420150144870887
C00334	gamma-aminobutyrate	panCampylobacter_concisus	-2.693238(-8.024471,2.637996)	0.052697(-0.095189,0.200583)	0.483843482992629	0.711067693083624
C00334	gamma-aminobutyrate	panStreptococcus_parasanguinis	-12.80631(-17.627456,-7.985164)	0.154609(-0.029935,0.339153)	0.10029465296869	0.277021110387867
C00334	gamma-aminobutyrate	panAcidaminococcus_intestini	-1.809805(-8.123392,4.503781)	0.163162(0.046661,0.279664)	0.00618990477847972	0.0407158180984444
C00334	gamma-aminobutyrate	panBlautia_obeum	-3.141203(-10.652409,4.370003)	-0.182712(-0.291771,-0.073653)	0.00108675824695133	0.0107359356114154
C00334	gamma-aminobutyrate	panBacteroides_uniformis	25.037491(18.712215,31.362767)	-0.162729(-0.27908,-0.046378)	0.00625999695023187	0.0410081111690599
C00334	gamma-aminobutyrate	panErysipelatoclostridium_ramosum	1.070667(-4.800769,6.942102)	0.126532(-0.050871,0.303934)	0.161547999504199	0.373363681907912
C00334	gamma-aminobutyrate	panBacteroides_plebeius	-14.054329(-19.786877,-8.321781)	0.06668(-0.073018,0.206378)	0.348461547875041	0.591061888303347
C00334	gamma-aminobutyrate	panBacteroides_eggerthii	1.835113(-3.79721,7.467437)	0.074243(-0.075524,0.224011)	0.330215785569678	0.573340116939576
C00334	gamma-aminobutyrate	panBacteroides_fragilis	18.166853(12.112343,24.221363)	0.01515(-0.096,0.126299)	0.788786258660343	0.905236030844088
C00334	gamma-aminobutyrate	panBacteroides_salyersiae	9.333765(5.159407,13.508122)	-0.130911(-0.25115,-0.010671)	0.0329415232082139	0.132495547800727
C00334	gamma-aminobutyrate	panBacteroides_caccae	16.263214(10.50056,22.025867)	-0.077348(-0.213883,0.059187)	0.265934649928742	0.505794793486555
C00334	gamma-aminobutyrate	panFlavonifractor_plautii	11.568723(1.980485,21.15696)	-0.090127(-0.215881,0.035627)	0.159535749361957	0.370833519294294
C00334	gamma-aminobutyrate	panMegamonas_hypermegale	-8.866632(-13.942044,-3.791221)	-0.016776(-0.163757,0.130206)	0.822504754499465	0.919488202234907
C00334	gamma-aminobutyrate	panDorea_formicigenerans	-5.393652(-11.43193,0.644626)	-0.069617(-0.161685,0.022452)	0.137859528406971	0.338174754766271
C00334	gamma-aminobutyrate	panBlautia_gnavus	1.298395(-5.854198,8.450987)	0.039128(-0.094196,0.172452)	0.564138547601913	0.769302765126505
C00334	gamma-aminobutyrate	panBifidobacterium_dentium	-2.861181(-5.221284,-0.501077)	0.065966(-0.166206,0.298139)	0.57661807081211	0.77909241283692
C00334	gamma-aminobutyrate	panVeillonella_parvula	6.177679(-0.088325,12.443682)	0.385116(0.208898,0.561334)	2.24790355578028e-05	0.000492198499117699
C00334	gamma-aminobutyrate	panBarnesiella_intestinihominis	8.325373(1.604435,15.04631)	-0.310127(-0.431644,-0.188611)	8.36344255060138e-07	3.42772476227724e-05
C00334	gamma-aminobutyrate	panCitrobacter_freundii	-1.903188(-6.324739,2.518363)	0.085046(0.036746,0.133345)	0.000601636681840527	0.00686596289066996
C00334	gamma-aminobutyrate	panCollinsella_aerofaciens	-10.698676(-16.954986,-4.442365)	0.020308(-0.10966,0.150276)	0.758767956329704	0.889551636641777
C00334	gamma-aminobutyrate	panGranulicatella_adiacens	-0.007059(-8.17702,8.162902)	0.050737(-0.117737,0.219212)	0.553997396068068	0.763765256059341
C00334	gamma-aminobutyrate	panParabacteroides_merdae	9.928972(3.137963,16.71998)	-0.187251(-0.318422,-0.056079)	0.00527503330054237	0.036609480018427
C00334	gamma-aminobutyrate	panEubacterium_ventriosum	1.813026(-4.314764,7.940817)	-0.018264(-0.149777,0.113248)	0.78488711965767	0.90295348500131
C00334	gamma-aminobutyrate	panClostridium_asparagiforme	5.505059(-3.581478,14.591596)	-0.162287(-0.278115,-0.04646)	0.00616835876154314	0.0406409919392026
C00334	gamma-aminobutyrate	panAnaerostipes_caccae	-0.928328(-6.185949,4.329292)	0.116658(-0.017041,0.250358)	0.0870240820447386	0.250539071938599
C00334	gamma-aminobutyrate	panAtopobium_parvulum	-5.996278(-8.967799,-3.024757)	-0.114718(-0.181108,-0.048329)	0.0007572665772021	0.00822802043604638
C00334	gamma-aminobutyrate	panStreptococcus_infantis	-2.624086(-9.807726,4.559554)	0.023369(-0.136707,0.183445)	0.774167842683261	0.897772734462582
C00334	gamma-aminobutyrate	panBurkholderiales_bacterium_1_1_47	2.913073(-6.007394,11.833539)	0.05077(-0.062641,0.164182)	0.37918308187962	0.62112238535826
C00334	gamma-aminobutyrate	panStreptococcus_salivarius	-11.203769(-16.118424,-6.289113)	0.172458(-0.011851,0.356768)	0.0665679161287119	0.209370635852289
C00334	gamma-aminobutyrate	panFusobacterium_ulcerans	6.819447(-2.142849,15.781744)	0.007349(-0.117624,0.132321)	0.907989621121151	0.958618549317953
C00334	gamma-aminobutyrate	panBacillus_subtilis	-7.198407(-10.96603,-3.430784)	-0.008618(-0.103913,0.086676)	0.85891272559581	0.936081399773267
C00334	gamma-aminobutyrate	panBifidobacterium_bifidum	-6.870809(-10.488394,-3.253224)	0.245509(0.136402,0.354616)	1.29570411877277e-05	0.000310968988505465
C00334	gamma-aminobutyrate	panDesulfovibrio_piger	-4.536221(-10.043929,0.971487)	-0.244726(-0.35475,-0.134702)	1.6173957640039e-05	0.000374673244809251
C00334	gamma-aminobutyrate	panStreptococcus_constellatus	-1.84591(-9.698093,6.006274)	-0.145046(-0.218684,-0.071409)	0.000128287199531666	0.00201825058790763
C00334	gamma-aminobutyrate	panStreptococcus_cristatus	-2.002697(-7.266734,3.26134)	0.086491(-0.112433,0.285415)	0.393026405818569	0.635214410506254
C00334	gamma-aminobutyrate	panCoprococcus_catus	-1.89672(-9.739845,5.946406)	-0.069054(-0.213164,0.075055)	0.346586008164407	0.589748601497334
C00334	gamma-aminobutyrate	panHungatella_hathewayi	7.149287(1.013263,13.285311)	-0.010032(-0.076773,0.056708)	0.767658535306014	0.894985705932263
C00334	gamma-aminobutyrate	panPrevotella_copri	-28.579326(-32.315125,-24.843527)	0.085982(-0.064263,0.236226)	0.261105349893762	0.500679564487125
C00334	gamma-aminobutyrate	panTyzzerella_nexilis	-3.026673(-9.370579,3.317232)	0.008018(-0.133108,0.149145)	0.911081220473016	0.960126500822715
C00334	gamma-aminobutyrate	panRoseburia_intestinalis	-1.132922(-5.921081,3.655236)	0.07769(0.003092,0.152288)	0.0412798973107493	0.152877172987724
C00334	gamma-aminobutyrate	panEubacterium_ramulus	0.035094(-7.685223,7.755411)	0.048935(-0.066169,0.16404)	0.403606588760804	0.643837097280708
C00334	gamma-aminobutyrate	panOdoribacter_splanchnicus	6.183585(0.253839,12.113332)	-0.40797(-0.56122,-0.25472)	2.88025434531435e-07	1.46385997202265e-05
C00334	gamma-aminobutyrate	panIntestinibacter_bartlettii	-3.01484(-6.806762,0.777082)	0.065012(-0.070683,0.200707)	0.346662969484821	0.589748601497334
C00334	gamma-aminobutyrate	panRothia_dentocariosa	2.24892(-1.776815,6.274654)	-0.029485(-0.179016,0.120045)	0.698361474763892	0.855449738550804
C00334	gamma-aminobutyrate	panBifidobacterium_longum	-7.982112(-11.49062,-4.473604)	0.153547(-0.039613,0.346707)	0.11884403420585	0.307677849489198
C00334	gamma-aminobutyrate	panCoprococcus_comes	-8.101717(-13.760894,-2.44254)	-0.123305(-0.261015,0.014404)	0.0790991354197065	0.235091219886313
C00334	gamma-aminobutyrate	panParasutterella_excrementihominis	-2.914622(-9.980986,4.151742)	-0.049653(-0.145788,0.046481)	0.310378996926331	0.555554074677545
C00334	gamma-aminobutyrate	panAlistipes_indistinctus	3.198305(-2.5659,8.96251)	-0.233271(-0.368823,-0.09772)	0.000795280969307679	0.00854940360768332
[truncated: 5,995 more rows]
