# Supplementary material for: Causal inference on microbiome-metabolome relations in observational host-microbiome data via in silico in vivo association pattern analyses
Source: Cell Rep Methods. 2023 Oct 16;3(10):100615. doi: 10.1016/j.crmeth.2023.100615 (PMC10626217; doi:10.1016/j.crmeth.2023.100615)
Supplement: Table S3. In silico in vivo association pattern analysis for species presence metabolite associations, related to Figures 5 and 6 [file mmc4.xlsx]

## Sheet: Table S3
Table S3: In silico in vivo association pattern analysis for species presence metabolite associations
		Sign Prediction					Size prediction
Kegg ID	Name	Accuracy	Expected accuracy given in vivo sign distribution	p-value 1	FDR	p-value (permutation test)	Regression coefficient (95%-CI)	R-squared value	p-value2	FDR	p-value (permutation test)
C00025	Glutamate	0.256757	0.485391	1.03934e-08	2.11136e-07	0	-0.00261 (-0.00345,-0.00176)	0.201742	1.02836e-08	9.25524e-08	0.0068
C00037	Glycine	0.621622	0.515066	0.00544753	0.0196111	0.1436	0.00654 (0.00393,0.00915)	0.143458	2.06657e-06	1.06929e-05	0.0532
C00041	Alanine	0.614865	0.510409	0.0105118	0.0283819	0.1392	0.00199 (-0.00054,0.00453)	0.0162406	0.122707	0.169902	0.5344
C00042	Succinate	0.560811	0.499452	0.142774	0.233629	0.411	0.00547 (-0.00711,0.01805)	0.00503555	0.391419	0.480378	0.7116
C00047	Lysine	0.641892	0.510044	0.00140121	0.00840726	0.0352	0.00536 (0.00294,0.00777)	0.11648	2.18642e-05	9.08206e-05	0.0606
C00049	Aspartate	0.432432	0.461651	0.466813	0.547998	0.615	-0.00039 (-0.00147,0.00068)	0.00357063	0.470645	0.564775	0.696
C00062	Arginine	0.635135	0.501917	0.0016153	0.00872264	0.0144	0.00375 (0.00204,0.00545)	0.114239	2.65374e-05	0.000102359	0.0186
C00064	Glutamine	0.554054	0.517257	0.377365	0.4739	0.5844	0.00296 (0.00165,0.00426)	0.120978	1.48057e-05	6.66256e-05	0.0758
C00065	Serine	0.554054	0.513422	0.308136	0.405838	0.5232	0.00054 (-0.00104,0.00212)	0.00310097	0.501436	0.588642	0.7554
C00073	Methionine	0.398649	0.510957	0.00674478	0.0218168	0.0736	-0.00842 (-0.01319,-0.00364)	0.076752	0.00065261	0.00176205	0.156
C00077	Ornithine	0.527027	0.5	0.617383	0.666774	0.6824	0.00179 (-0.0013,0.00489)	0.0089244	0.253422	0.325828	0.5994
C00078	Tryptophan	0.567568	0.498904	0.101844	0.177405	0.3516	0.00508 (0.00018,0.00998)	0.0279934	0.0420996	0.0733348	0.4442
C00079	Phenylalanine	0.608108	0.537162	0.0551884	0.124089	0.31	0.01067 (0.00423,0.0171)	0.0685001	0.00131252	0.00337506	0.1862
C00082	Tyrosine	0.614865	0.506392	0.00778506	0.022126	0.1106	0.00634 (0.0038,0.00888)	0.142863	2.17818e-06	1.06929e-05	0.0482
C00086	Urea	0.432432	0.490961	0.180727	0.265679	0.3536	-0.00465 (-0.00824,-0.00106)	0.042913	0.011529	0.0259403	0.302
C00093	Glycerol 3-phosphate	0.540541	0.524105	0.728371	0.756386	0.8024	-0.00052 (-0.05847,0.05744)	2.142e-06	0.985915	0.985915	0.9924
C00114	Choline	0.743243	0.512783	1.17298e-08	2.11136e-07	0.0006	1.93259 (1.53124,2.33393)	0.382836	5.27405e-17	7.11997e-16	0.0002
C00123	Leucine	0.655405	0.509313	0.000344848	0.00266025	0.027	0.00845 (0.00579,0.0111)	0.213227	3.47852e-09	3.7568e-08	0.012
C00134	Putrescine	0.587838	0.496713	0.0304041	0.0713836	0.1776	0.00989 (0.00532,0.01446)	0.111361	3.40163e-05	0.000122459	0.0638
C00135	histidine	0.581081	0.508766	0.0911461	0.16972	0.3118	0.00315 (-0.00121,0.00751)	0.0137494	0.155809	0.210343	0.568
C00140	N-acetyl-D-glucosamine	0.378378	0.488952	0.00727226	0.0218168	0.0628	-0.00245 (-0.00328,-0.00161)	0.186116	4.39734e-08	3.39224e-07	0.0012
C00147	Adenine	0.506757	0.450329	0.136446	0.230252	0.3118	0.00357 (-6e-04,0.00775)	0.0192354	0.0927459	0.143094	0.39
C00148	Proline	0.608108	0.493152	0.00316953	0.0122253	0.0486	0.00093 (-0.00019,0.00204)	0.0182042	0.102054	0.153081	0.372
C00152	Asparagine	0.540541	0.501187	0.403989	0.487561	0.4712	4e-04 (-0.00259,0.00339)	0.000472804	0.793078	0.839729	0.8692
C00153	Niacinamide	0.574324	0.525201	0.223131	0.301227	0.4004	0.00574 (-0.00064,0.01212)	0.0212149	0.0773361	0.122828	0.38
C00163	Propionate	0.5	0.502283	1	1	0.9628	0.00121 (-9e-05,0.00252)	0.0225696	0.0683775	0.11189	0.3276
C00170	5'-methylthioadenosine	0.47973	0.539445	0.147714	0.234604	0.3154	-7e-05 (-0.00472,0.00458)	6.00589e-06	0.976417	0.985915	0.9892
C00183	Valine	0.608108	0.513422	0.0247062	0.0606425	0.1512	0.00292 (6e-04,0.00525)	0.0407139	0.0139225	0.0300726	0.2998
C00186	L-Lactate	0.621622	0.508309	0.00709007	0.0218168	0.0808	0.00427 (0.00261,0.00592)	0.150914	1.06643e-06	6.39856e-06	0.0354
C00188	Threonine	0.527027	0.5084	0.675441	0.715173	0.7968	-0.00088 (-0.00266,0.00091)	0.0064254	0.332813	0.417952	0.7118
C00212	Adenosine	0.493243	0.493608	1	1	0.9948	-0.00117 (-0.00675,0.00442)	0.00116786	0.68009	0.734497	0.772
C00214	Thymidine	0.439189	0.496713	0.185743	0.265679	0.3988	-0.00121 (-0.00496,0.00255)	0.00276728	0.525441	0.603698	0.7586
C00242	Guanine	0.398649	0.479182	0.0574487	0.124089	0.0656	-0.00724 (-0.01235,-0.00213)	0.0509776	0.00579446	0.0136044	0.026
C00246	Butyrate	0.763514	0.531775	5.45867e-10	2.94768e-08	0	0.00608 (0.00487,0.00729)	0.402232	5.00528e-18	1.35142e-16	0
C00255	Riboflavin	0.554054	0.496713	0.186959	0.265679	0.206	0.00219 (-0.00516,0.00953)	0.00236467	0.557261	0.625154	0.6074
C00262	Hypoxanthine	0.547297	0.5	0.323562	0.416009	0.4116	-0.00151 (-0.0067,0.00369)	0.00224676	0.567269	0.625154	0.7282
C00294	Inosine	0.533784	0.496713	0.406301	0.487561	0.4698	0.00518 (-0.00025,0.01061)	0.0238018	0.0611809	0.103243	0.2342
C00299	Uridine	0.391892	0.513148	0.00257748	0.0115987	0.0144	-0.00438 (-0.00685,-0.0019)	0.0771426	0.000631361	0.00176205	0.032
C00315	Spermidine	0.466216	0.519175	0.206007	0.28524	0.3242	-0.00349 (-0.00915,0.00218)	0.0100386	0.22566	0.297211	0.503
C00329	D-Glucosamine	0.439189	0.513696	0.0654445	0.133326	0.2088	-0.0823 (-0.18285,0.01826)	0.0176029	0.107944	0.153394	0.4102
C00334	Gamma-aminobutyrate	0.425676	0.504931	0.0674473	0.133326	0.197	-0.00274 (-0.00522,-0.00025)	0.0314429	0.0310809	0.0621619	0.2886
C00364	Thymidine 5'-phosphate	0.648649	0.517531	0.00118261	0.00798258	0.012	0.03277 (0.01755,0.04799)	0.110295	3.72883e-05	0.000125848	0.0072
C00378	Thiamine	0.581081	0.503196	0.0691319	0.133326	0.1138	21.462 (0.81079,42.1132)	0.0280835	0.0417655	0.0733348	0.1304
C00387	Guanosine	0.371622	0.496165	0.00254743	0.0115987	0.045	-0.00435 (-0.00964,0.00095)	0.0177315	0.106654	0.153394	0.4352
C00388	Histamine	0.560811	0.501826	0.172082	0.265498	0.2818	0.01125 (0.00489,0.01761)	0.0773219	0.000621841	0.00176205	0.0486
C00407	Isoleucine	0.736486	0.50767	1.79094e-08	2.41777e-07	0.0002	0.01097 (0.00872,0.01322)	0.388112	2.7996e-17	5.03928e-16	0.0002
C00475	Cytidine	0.5	0.523283	0.606924	0.666774	0.634	-0.00035 (-0.00578,0.00507)	0.000112008	0.898415	0.932969	0.929
C00483	Tyramine	0.594595	0.49927	0.0222026	0.0570924	0.1454	0.00604 (0.00185,0.01023)	0.0525952	0.00505023	0.012396	0.1962
C00489	Glutarate	0.398649	0.541636	0.000136131	0.00122518	0.03	-0.02621 (-0.03896,-0.01345)	0.101487	7.9459e-05	0.000252399	0.0804
C00719	Betaine	0.702703	0.493426	1.09425e-07	1.18179e-06	0.0004	0.74595 (0.60476,0.88714)	0.42751	2.07369e-19	1.11979e-17	0
C00864	Pantothenic acid	0.527027	0.5	0.615662	0.666774	0.591	42.53241 (1.92031,83.1445)	0.0285064	0.0402337	0.0733348	0.1356
C01672	1,5-diaminopentane	0.594595	0.478086	0.00286045	0.0118819	0.0624	0.01734 (0.01097,0.02372)	0.165261	2.94716e-07	1.98933e-06	0.009
C02679	Dodecanoic acid	0.466216	0.494887	0.509818	0.585748	0.5886	-0.00615 (-0.01189,-0.00041)	0.0298134	0.0358571	0.069153	0.1242
C08262	Isobutyric acid	0.574324	0.502739	0.0987106	0.177405	0.285	0.00367 (0.00044,0.0069)	0.0333502	0.0263135	0.0546512	0.3362
95%-CI: 95%-confidence interval; permutation test based on
1p-value from hypergeometrical test
2p-value from standard test on zero slope in linear regressions
permutation test based on 4000 permutations
