# Supplementary material for: Causal inference on microbiome-metabolome relations in observational host-microbiome data via in silico in vivo association pattern analyses
Source: Cell Rep Methods. 2023 Oct 16;3(10):100615. doi: 10.1016/j.crmeth.2023.100615 (PMC10626217; doi:10.1016/j.crmeth.2023.100615)
Supplement: Table S4. In silico in vivo association pattern analysis for species abundance metabolite associations, related to Figures 5 and 6 [file mmc5.xlsx]

## Sheet: Table S4
Table S4: In silico in vivo association pattern analysis for species abundance metabolite associations
		Sign Prediction					Size prediction
Kegg ID	Name	Accuracy	Expected accuracy given in vivo sign distribution	p-value 1	FDR	p-value (permutation test)	Regression coefficient (95%-CI)	R-squared value	p-value2	FDR	p-value (permutation test)
C00025	Glutamate	0.439189	0.501644	0.129918	0.200446	0.5048	-0.00171 (-0.00305,-0.00037)	0.0419952	0.0124725	0.0210474	0.4384
C00037	Glycine	0.722973	0.49927	3.7932e-08	3.41388e-07	0.0106	0.01076 (0.00773,0.0138)	0.251318	8.59529e-11	4.21951e-10	0.0344
C00041	alanine	0.675676	0.498174	1.46828e-05	5.66338e-05	0.0764	0.01099 (0.00758,0.0144)	0.217759	2.25902e-09	7.75931e-09	0.053
C00042	Succinate	0.614865	0.554602	0.0868114	0.142055	0.5754	0.03988 (0.01888,0.06088)	0.0880164	0.000250844	0.000541822	0.237
C00047	Lysine	0.702703	0.490413	5.27005e-08	3.4959e-07	0.008	0.0072 (0.0049,0.00951)	0.207388	6.0463e-09	1.7026e-08	0.0252
C00049	Aspartate	0.547297	0.538167	0.847507	0.916832	0.9098	-0.00127 (-0.00268,0.00014)	0.021375	0.0762151	0.10289	0.4402
C00062	Arginine	0.689189	0.581812	0.00287043	0.00775016	0.0594	0.00372 (0.00262,0.00483)	0.232491	5.46646e-10	2.45991e-09	0
C00064	Glutamine	0.594595	0.540906	0.202582	0.280498	0.4774	0.00531 (0.00362,0.007)	0.208403	5.49365e-09	1.64809e-08	0.0558
C00065	serine	0.466216	0.441746	0.576311	0.676539	0.632	0.00194 (0.00054,0.00333)	0.0491903	0.00674606	0.0117512	0.2692
C00073	Methionine	0.486486	0.496713	0.865897	0.916832	0.9144	-0.00606 (-0.01227,0.00015)	0.0248299	0.0557871	0.0814191	0.5858
C00077	ornithine	0.560811	0.49927	0.140635	0.209321	0.5044	0.00706 (0.00235,0.01177)	0.0567263	0.00355691	0.00662322	0.3272
C00078	Tryptophan	0.689189	0.505478	8.75939e-07	3.63852e-06	0.0656	0.01657 (0.01137,0.02176)	0.21352	3.3829e-09	1.07457e-08	0.064
C00079	phenylalanine	0.709459	0.496165	1.88549e-07	1.01817e-06	0.016	0.02274 (0.01591,0.02957)	0.228647	7.93453e-10	3.29588e-09	0.0404
C00082	Tyrosine	0.614865	0.494522	0.00349469	0.00857787	0.219	0.01322 (0.00998,0.01646)	0.30834	2.40058e-13	1.44035e-12	0.013
C00086	urea	0.506757	0.487217	0.709003	0.80782	0.8424	0.00207 (-0.0021,0.00624)	0.00653145	0.328843	0.377819	0.7378
C00093	Glycerol 3-phosphate	0.513514	0.549215	0.274103	0.37004	0.5886	-0.02922 (-0.07268,0.01424)	0.0119502	0.185971	0.223165	0.5422
C00114	Choline	0.594595	0.487856	0.0100913	0.0209589	0.2796	1.71941 (1.31619,2.12263)	0.327262	3.07971e-14	2.0788e-13	0.0086
C00123	Leucine	0.72973	0.513422	4.66575e-08	3.4959e-07	0.0102	0.00932 (0.00688,0.01175)	0.281653	3.97545e-12	2.14674e-11	0.017
C00134	Putrescine	0.709459	0.508218	7.13931e-07	3.21269e-06	0.042	0.02255 (0.01556,0.02955)	0.217575	2.29905e-09	7.75931e-09	0.0396
C00135	histidine	0.506757	0.485756	0.567603	0.676539	0.829	0.00644 (-0.00027,0.01314)	0.0240668	0.0597396	0.0848932	0.5372
C00140	N-acetyl-D-glucosamine	0.256757	0.371439	0.000435195	0.00138238	0.0248	-0.00191 (-0.00291,-0.00091)	0.0883351	0.000244134	0.000541822	0.1684
C00147	Adenine	0.587838	0.503287	0.0238037	0.0443241	0.2054	0.0051 (0.00074,0.00946)	0.0352766	0.0222574	0.03434	0.2778
C00148	Proline	0.533784	0.463477	0.0746019	0.125891	0.3866	0.00285 (0.0012,0.00449)	0.0741776	0.000811643	0.00162329	0.2792
C00152	Asparagine	0.567568	0.511048	0.180838	0.25698	0.2722	0.00042 (-0.0018,0.00263)	0.000941549	0.711221	0.72464	0.806
C00153	Niacinamide	0.614865	0.488495	0.00228159	0.00684478	0.1662	0.00768 (-0.00056,0.01592)	0.0227347	0.0673638	0.0932729	0.5256
C00163	Propionate	0.574324	0.514609	0.143423	0.209321	0.5048	0.0015 (-0.00053,0.00354)	0.0144306	0.145865	0.18754	0.581
C00170	5'-methylthioadenosine	0.358108	0.478634	0.00246595	0.00700849	0.104	-0.01091 (-0.01671,-0.0051)	0.0863266	0.000289603	0.000601484	0.168
C00183	Valine	0.655405	0.514609	0.000212517	0.000717245	0.1348	0.00692 (0.0047,0.00914)	0.206942	6.30593e-09	1.7026e-08	0.047
C00186	L-Lactate	0.648649	0.496348	0.000153161	0.00055138	0.117	0.00944 (0.00733,0.01156)	0.348515	2.86824e-15	2.21264e-14	0.0032
C00188	Threonine	0.486486	0.490413	1	1	0.9572	-0.00032 (-0.00189,0.00125)	0.00108734	0.690732	0.717298	0.9056
C00212	Adenosine	0.513514	0.524105	0.862069	0.916832	0.8088	0.0063 (-0.00143,0.01403)	0.0174586	0.109413	0.144105	0.4788
C00214	Thymidine	0.378378	0.476169	0.0117235	0.0234469	0.3106	-0.00572 (-0.01024,-0.0012)	0.0410287	0.0135511	0.0221745	0.397
C00242	Guanine	0.297297	0.38614	0.00748307	0.0161634	0.0378	-0.01255 (-0.01842,-0.00669)	0.109233	4.086e-05	9.59323e-05	0.146
C00246	butyrate	0.817568	0.545654	3.41605e-13	9.22334e-12	0.0004	0.00802 (0.00688,0.00917)	0.56836	2.01095e-28	5.42955e-27	0
C00255	Riboflavin	0.506757	0.5126	1	1	0.8902	0.00818 (0.00133,0.01503)	0.0367309	0.0196237	0.031167	0.1484
C00262	Hypoxanthine	0.47973	0.460555	0.718062	0.80782	0.7652	-0.00521 (-0.0127,0.00229)	0.012754	0.171743	0.215677	0.664
C00294	Inosine	0.391892	0.478086	0.0375289	0.067552	0.2944	-0.00412 (-0.01195,0.00372)	0.00733438	0.300699	0.352994	0.6986
C00299	Uridine	0.358108	0.428598	0.0520981	0.0907516	0.1936	-0.0053 (-0.00904,-0.00155)	0.0508676	0.00584893	0.0105281	0.0922
C00315	Spermidine	0.371622	0.49233	0.00427365	0.0100338	0.0368	-0.00633 (-0.01227,-0.00038)	0.0294291	0.0370901	0.0556352	0.2132
C00329	D-Glucosamine	0.459459	0.504657	0.311123	0.400016	0.6512	-0.02588 (-0.11291,0.06114)	0.00236061	0.5576	0.60469	0.8356
C00334	gamma-aminobutyrate	0.608108	0.571129	0.308674	0.400016	0.6992	0.00075 (-0.0027,0.0042)	0.00125782	0.668698	0.708034	0.8814
C00364	Thymidine 5'-phosphate	0.736486	0.521731	5.82651e-08	3.4959e-07	0.0094	0.03804 (0.02968,0.04641)	0.356294	1.18068e-15	1.27513e-14	0.0012
C00378	Thiamine	0.621622	0.508766	0.0051691	0.0116305	0.0644	33.20047 (12.26591,54.13503)	0.0630452	0.00208265	0.00401653	0.1136
C00387	Guanosine	0.439189	0.47206	0.486302	0.596825	0.5176	-0.00181 (-0.00792,0.0043)	0.0023332	0.559898	0.60469	0.7892
C00388	Histamine	0.601351	0.481008	0.00345746	0.00857787	0.0378	0.01865 (0.01187,0.02543)	0.168518	2.19541e-07	5.38873e-07	0.0106
C00407	Isoleucine	0.831081	0.503835	1.73637e-16	9.37641e-15	0	0.01714 (0.01486,0.01943)	0.601261	5.99612e-31	3.2379e-29	0
C00475	Cytidine	0.581081	0.515614	0.12311	0.195528	0.3128	0.00433 (-0.002,0.01066)	0.0123871	0.178078	0.21855	0.5594
C00483	Tyramine	0.709459	0.498174	2.46587e-07	1.21052e-06	0.0234	0.0163 (0.01127,0.02133)	0.219197	1.96892e-09	7.59442e-09	0.0326
C00489	glutarate	0.216216	0.486852	1.10185e-11	1.4875e-10	0.0024	-0.06173 (-0.07431,-0.04915)	0.391778	1.79729e-17	2.42634e-16	0.002
C00719	Betaine	0.783784	0.503652	2.87136e-12	5.16844e-11	0.0016	0.83148 (0.70445,0.9585)	0.534078	5.48951e-26	9.88112e-25	0
C00864	Pantothenic acid	0.601351	0.5	0.0196068	0.0378132	0.0986	92.65416 (61.1341,124.17421)	0.187764	3.77699e-08	9.71226e-08	0.0104
C01672	1,5-diaminopentane	0.75	0.493974	1.18555e-10	1.2804e-09	0.001	0.03278 (0.02554,0.04001)	0.354343	1.47652e-15	1.32887e-14	0
C02679	Dodecanoic acid	0.5	0.5	1	1	0.949	0.0017 (-0.00276,0.00616)	0.00388164	0.4519	0.508388	0.6252
C08262	isobutyric acid	0.418919	0.446311	0.423286	0.531568	0.7814	-7e-05 (-0.00379,0.00365)	1.06006e-05	0.968672	0.968672	0.9892
95%-CI: 95%-confidence interval; permutation test based on
1p-value from hypergeometrical test
2p-value from standard test on zero slope in linear regressions
permutation test based on 4000 permutations
