# Supplementary material for: Causal inference on microbiome-metabolome relations in observational host-microbiome data via in silico in vivo association pattern analyses
Source: Cell Rep Methods. 2023 Oct 16;3(10):100615. doi: 10.1016/j.crmeth.2023.100615 (PMC10626217; doi:10.1016/j.crmeth.2023.100615)
Supplement: Table S5. Diet constraints for community modeling (average Japanese diet), related to STAR Methods [file mmc6.xlsx]

## Sheet: Table S5
Table S5: Used diet constraints for community modelling (Japanese Diet as defined in Heinken et al. Nature Biotechnology 2023)
EX_starch1200(e)	0.162985
EX_strch1(e)	17.604
EX_strch2(e)	62.8714
EX_ca2(e)	15.2453
EX_fe2(e)	0.122464
EX_fe3(e)	0.122464
EX_mg2(e)	13.4602
EX_pi(e)	14.0416
EX_k(e)	71.9609
EX_na1(e)	68.9742
EX_zn2(e)	0.141504
EX_cu2(e)	0.0241565
EX_mn2(e)	0.0842167
EX_h2o(e)	96535.4
EX_thm(e)	0.00394661
EX_ribflv(e)	0.00330398
EX_nac(e)	0.0524584
EX_ncam(e)	0.0524485
EX_pydam(e)	0.00263503
EX_pydx(e)	0.00266717
EX_pydxn(e)	0.00263539
EX_5mthf(e)	0.000165259
EX_fol(e)	0.000203825
EX_thf(e)	0.000170862
EX_ttdca(e)	5.28384
EX_hdca(e)	41.627
EX_ocdca(e)	26.7849
EX_ocdcea(e)	71.461
EX_lnlc(e)	31.322
EX_chsterol(e)	0.726232
EX_trp_L(e)	3.51989
EX_thr_L(e)	21.0264
EX_ile_L(e)	21.3947
EX_leu_L(e)	35.4467
EX_lys_L(e)	29.4948
EX_met_L(e)	9.5529
EX_phe_L(e)	15.5128
EX_tyr_L(e)	11.3826
EX_val_L(e)	26.8442
EX_arg_L(e)	19.4242
EX_his_L(e)	10.5176
EX_ala_D(e)	16.9513
EX_ala_L(e)	16.9513
EX_asp_D(e)	21.7944
EX_asp_L(e)	21.7944
EX_glu_L(e)	73.9584
EX_gly(e)	33.5982
EX_pro_D(e)	14.4842
EX_pro_L(e)	14.4842
EX_ser_L(e)	26.2012
EX_ascb_L(e)	0.787991
EX_pnto_R(e)	0.0205231
EX_adocbl(e)	1.72957e-06
EX_retinol(e)	0.000521903
EX_sucr(e)	81.0584
EX_glc_D(e)	58.9517
EX_fru(e)	70.2725
EX_lcts(e)	2.41019
EX_malt(e)	0.0818004
EX_gal(e)	0.260885
EX_but(e)	3.34913
EX_octa(e)	0.740904
EX_dca(e)	1.45571
EX_ddca(e)	1.40109
EX_hdcea(e)	6.02979
EX_CE2510(e)	1.05345
EX_doco13ac(e)	1.29681
EX_strdnc(e)	0.22839
EX_arachd(e)	0.931592
EX_tmndnc(e)	0.937988
EX_clpnd(e)	0.290443
EX_crvnc(e)	0.477586
EX_chol(e)	1.9661
EX_caro(e)	0.0143729
EX_avite1(e)	0.0123599
EX_phyQ(e)	0.000647532
EX_ptdca(e)	0.0799537
EX_hpdca(e)	0.165898
EX_arach(e)	0.70637
EX_docosac(e)	0.180814
EX_lgnc(e)	0.040802
EX_ttdcea(e)	0.0530293
EX_lnlnca(e)	3.49216
EX_CE4843(e)	0.0221145
EX_vitd3(e)	1.81989e-06
EX_etoh(e)	34.948
